# Supplementary material for: Directional and Strain-Specific Interaction Between Lactobacillus plantarum and Staphylococcus aureus
Source: Microorganisms. 2024 Nov 26;12(12):2432. doi: 10.3390/microorganisms12122432 (PMC11677646; doi:10.3390/microorganisms12122432)
Supplement: Supplementary file 1 [file microorganisms-12-02432-s001.zip]

Archive with 3 entries (3 files):
- Kondakala et al. Supplemental Table 1.xlsx
- Kondakala et al. Supplemental Table 2.xlsx
- Kondakala et al. Supplemental Table 3.xlsx
