# Supplementary material for: Directional and Strain-Specific Interaction Between Lactobacillus plantarum and Staphylococcus aureus
Source: Microorganisms. 2024 Nov 26;12(12):2432. doi: 10.3390/microorganisms12122432 (PMC11677646; doi:10.3390/microorganisms12122432)
Supplement: Supplementary file 1 [file microorganisms-12-02432-s001.zip › Kondakala et al. Supplemental Table 1.xlsx]

## Sheet: G1_Lp10_SM_AR
Protein_ID	Protein_description	ARO Accession	CVTERM ID	Model Sequence ID	Model ID	Model Name	ARO Name	Protein Accession	DNA Accession	AMR Gene Family	Drug Class	Resistance Mechanism	CARD Short Name	Lp10[8h1C]	Lp10[8h3M]	Lp10[24h1C]	Lp10[24h3M]	log2(fc)_Lp10[8h3M]_Lp10[8h1C]	log2(fc)_Lp10[24h3M]_Lp10[24h1C]	Lp10[8h3M]_Lp10[8h1C]_ep	Lp10[24h3M]_Lp10[24h1C]_ep	EP_group	Description	COG_category	Preferred_name	GOs	KEGG_ko	KEGG_Pathway	KEGG_ko_R	KEGG_Pathway_R
fig|220668.9.peg.450|lp_0543	fig|220668.9.peg.450|lp_0543 RNA binding protein, contains ribosomal protein S1 domain [Lactobacillus plantarum WCFS1 | 220668.9]	ARO:3005069	43273	6102	3807	rsmA	rsmA	AAC16242.1	AF061757.1	resistance-nodulation-cell division (RND) antibiotic efflux pump	diaminopyrimidine antibiotic;fluoroquinolone antibiotic;phenicol antibiotic	antibiotic efflux	rsmA	383000	0	34400	1460000	-13.2877	5.40742	D	U	9	RNA binding	J	yabR	-	ko:K07571	-	ko:K07571	-
fig|220668.9.peg.625|lp_0743	fig|220668.9.peg.625|lp_0743 Alkaline phosphatase synthesis transcriptional regulatory protein PhoP [Lactobacillus plantarum WCFS1 | 220668.9]	ARO:3000838	37218	5453	1390	arlR	arlR	ATC67679.1	CP023390.1	major facilitator superfamily (MFS) antibiotic efflux pump	disinfecting agents and antiseptics;fluoroquinolone antibiotic	antibiotic efflux	arlR
fig|220668.9.peg.863|lp_1021	fig|220668.9.peg.863|lp_1021 DNA-directed RNA polymerase beta subunit (EC 2.7.7.6) [Lactobacillus plantarum WCFS1 | 220668.9]	ARO:3000501	36640	4176	2831	rpoB2	rpoB2	BAD59497.1	AP006618.1	rifamycin-resistant beta-subunit of RNA polymerase (rpoB)	peptide antibiotic;rifamycin antibiotic	antibiotic target alteration;antibiotic target replacement	rpoB2	4040000	9770000	3960000	3880000	1.274	-0.0294438	U	NC	7	DNA-dependent RNA polymerase catalyzes the transcription of DNA into RNA using the four ribonucleoside triphosphates as substrates	K	rpoB	GO:0000428,GO:0005575,GO:0005622,GO:0005623,GO:0030880,GO:0032991,GO:0044424,GO:0044464,GO:0061695,GO:1902494,GO:1990234	ko:K03043	ko00230,ko00240,ko01100,ko03020,map00230,map00240,map01100,map03020	ko:K03043	ko00230
fig|220668.9.peg.1300|lp_1544	fig|220668.9.peg.1300|lp_1544 Two-component transcriptional response regulator, OmpR family [Lactobacillus plantarum WCFS1 | 220668.9]	ARO:3000838	37218	5453	1390	arlR	arlR	ATC67679.1	CP023390.1	major facilitator superfamily (MFS) antibiotic efflux pump	disinfecting agents and antiseptics;fluoroquinolone antibiotic	antibiotic efflux	arlR	1570000	6030000	4220000	12100000	1.94139	1.51969	U	U	2	response regulator	K	csrR	-	-	-	-	-
fig|220668.9.peg.1367|lp_1619	fig|220668.9.peg.1367|lp_1619 Serine/threonine protein kinase PrkC, regulator of stationary phase [Lactobacillus plantarum WCFS1 | 220668.9]	ARO:3007678	46460	8733	6005	IreK	IreK	WKR28567.1	CP124778.1	Serine/threonine kinases	cephalosporin	reduced permeability to antibiotic	IreK
fig|220668.9.peg.1512|lp_1791	fig|220668.9.peg.1512|lp_1791 Efflux ABC transporter, ATP-binding protein [Lactobacillus plantarum WCFS1 | 220668.9]	ARO:3002987	39421	745	345	bcrA	bcrA	AAA99504.1	L20573.1	ATP-binding cassette (ABC) antibiotic efflux pump	peptide antibiotic	antibiotic efflux	bcrA
fig|220668.9.peg.1575|lp_1869	fig|220668.9.peg.1575|lp_1869 Dihydrofolate reductase (EC 1.5.1.3) [Lactobacillus plantarum WCFS1 | 220668.9]	ARO:3005348	43708	6453	4080	DfrA36	DfrA36	WP_000949574.1	NG_065842.1	trimethoprim resistant dihydrofolate reductase dfr	diaminopyrimidine antibiotic	antibiotic target replacement	DfrA36
fig|220668.9.peg.1609|lp_1910	fig|220668.9.peg.1609|lp_1910 Efflux ABC transporter, ATP-binding protein [Lactobacillus plantarum WCFS1 | 220668.9]	ARO:3002894	39328	421	1991	otr(C)	otr(C)	AAR96051.1	AY509111.1	ATP-binding cassette (ABC) antibiotic efflux pump	tetracycline antibiotic	antibiotic efflux	otr(C)
fig|220668.9.peg.2111|lp_2506	fig|220668.9.peg.2111|lp_2506 Uncharacterized transcriptional response regulator YclJ [Lactobacillus plantarum WCFS1 | 220668.9]	ARO:3002925	39359	202	240	vanR gene in vanF cluster	vanR gene in vanF cluster	AAR84672.1	AF155139.1	glycopeptide resistance gene cluster;vanR	glycopeptide antibiotic	antibiotic target alteration	vanR_in_vanF_cl
fig|220668.9.peg.2540|lp_3040	fig|220668.9.peg.2540|lp_3040 Heterodimeric efflux ABC transporter, multidrug resistance => LmrD subunit of LmrCD [Lactobacillus plantarum WCFS1 | 220668.9]	ARO:3002882	39316	5589	1624	lmrD	lmrD	AYV52072.1	CP033607.1	ATP-binding cassette (ABC) antibiotic efflux pump	lincosamide antibiotic	antibiotic efflux	lmrD
fig|220668.9.peg.2666|lp_3191	fig|220668.9.peg.2666|lp_3191 Two-component transcriptional response regulator, OmpR family [Lactobacillus plantarum WCFS1 | 220668.9]	ARO:3002922	39356	105	1547	vanR gene in vanC cluster	vanR gene in vanC cluster	AAF86641.1	AF162694.1	glycopeptide resistance gene cluster;vanR	glycopeptide antibiotic	antibiotic target alteration	vanR_in_vanC_cl
fig|220668.9.peg.2808	fig|220668.9.peg.2808 Uncharacterized MFS-type transporter [Lactobacillus plantarum WCFS1 | 220668.9]	ARO:3002813	39247	4568	592	lmrB	lmrB	KIX81495.1	JYFL01000006.1	ATP-binding cassette (ABC) antibiotic efflux pump	lincosamide antibiotic;nucleoside antibiotic	antibiotic efflux	lmrB

## Sheet: G1_Lp10_SM_HR
Protein_ID	Protein_description	BacMet_ID	Gene_name	Accession	Organism	Location	Compound	Lp10[8h1C]	Lp10[8h3M]	Lp10[24h1C]	Lp10[24h3M]	log2(fc)_Lp10[8h3M]_Lp10[8h1C]	log2(fc)_Lp10[24h3M]_Lp10[24h1C]	Lp10[8h3M]_Lp10[8h1C]_ep	Lp10[24h3M]_Lp10[24h1C]_ep	EP_group	Description	COG_category	Preferred_name	GOs	KEGG_ko	KEGG_Pathway	KEGG_ko_R	KEGG_Pathway_R
fig|220668.9.peg.48|lp_0059	fig|220668.9.peg.48|lp_0059 Arsenate reductase (EC 1.20.4.4) thioredoxin-coupled, LMWP family [Lactobacillus plantarum WCFS1 | 220668.9]	BAC0581	arsC	P45947	Bacillus subtilis (strain 168)	Chromosome	Arsenic (As)
fig|220668.9.peg.109|lp_0132	fig|220668.9.peg.109|lp_0132 Uncharacterized MFS-type transporter [Lactobacillus plantarum WCFS1 | 220668.9]	BAC0202	lde	G2JVL2	Listeria monocytogenes	Chromosome	Acridine Orange [class: Acridine], Ethidium Bromide [class: Phenanthridine]
fig|220668.9.peg.139|lp_0171	fig|220668.9.peg.139|lp_0171 Glycerol uptake facilitator protein @ Propanediol diffusion facilitator [Lactobacillus plantarum WCFS1 | 220668.9]	BAC0181	glpF	P0AER0	Escherichia coli (strain K12)	Chromosome	Antimony (Sb), Arsenic (As), Glycerol [class: Alcohol]
fig|220668.9.peg.201|lp_0244	fig|220668.9.peg.201|lp_0244 Chromate reductase (EC 1.6.5.2) [Lactobacillus plantarum WCFS1 | 220668.9]	BAC0538	chrR	Q7BD45	Pseudomonas putida	Chromosome	Chromium (Cr), Iron (Fe), Hydrogen Peroxide (H2O2) [class: Peroxides], 2,6-dichloroindophenol [class: Phenolic Compounds]	20000000	7450000	7100000	43500000	-1.42469	2.61512	D	U	9	NADPH-dependent FMN reductase	S	-	-	ko:K19784	-	ko:K19784	-
fig|220668.9.peg.237|lp_0283	fig|220668.9.peg.237|lp_0283 Two-component system regulator llrE [Lactobacillus plantarum WCFS1 | 220668.9]	BAC0533	cpxR	C4WZK6	Klebsiella pneumoniae subsp. pneumoniae NTUH-K2044	Chromosome	Hydrogen Peroxide (H2O2) [class: Peroxides], Benzylkonium Chloride (BAC) [class: Quaternary Ammonium Compounds (QACs)], Chlorhexidine [class: Biguanides]
fig|220668.9.peg.596|lp_0709	fig|220668.9.peg.596|lp_0709 UDP-glucose 4-epimerase (EC 5.1.3.2) [Lactobacillus plantarum WCFS1 | 220668.9]	BAC0755	galE	A0A1Z2RUL8	Uncultured bacterium	Chromosome	Cetyltrimethylammonium bromide (CTAB) [class: Quaternary Ammonium Compounds (QACs)]
fig|220668.9.peg.630|lp_0749	fig|220668.9.peg.630|lp_0749 Phosphate ABC transporter, ATP-binding protein PstB (TC 3.A.1.7.1) [Lactobacillus plantarum WCFS1 | 220668.9]	BAC0316	pstB	P0AAH0	Escherichia coli (strain K12)	Chromosome	Arsenic (As)
fig|220668.9.peg.631|lp_0750	fig|220668.9.peg.631|lp_0750 Phosphate ABC transporter, ATP-binding protein PstB (TC 3.A.1.7.1) [Lactobacillus plantarum WCFS1 | 220668.9]	BAC0316	pstB	P0AAH0	Escherichia coli (strain K12)	Chromosome	Arsenic (As)
fig|220668.9.peg.642|lp_0761	fig|220668.9.peg.642|lp_0761 Thioredoxin reductase (EC 1.8.1.9) [Lactobacillus plantarum WCFS1 | 220668.9]	BAC0714	arsT	B7FB00	Microbacterium sp. A33	Chromosome	Arsenic (As)
fig|220668.9.peg.1167|lp_1393	fig|220668.9.peg.1167|lp_1393 Macrolide export ATP-binding/permease protein [Lactobacillus plantarum WCFS1 | 220668.9]	BAC0274	nikE	P33594	Escherichia coli (strain K12)	Chromosome	Nickel (Ni)
fig|220668.9.peg.1194|lp_1424	fig|220668.9.peg.1194|lp_1424 FMN reductase-like protein EF_1226 [Lactobacillus plantarum WCFS1 | 220668.9]	BAC0541	yieF	P0AGE6	Escherichia coli K12	Chromosome	Chromium (Cr), Vanadium (V), Molybdenum (Mo), Methylene Blue [class: Thiazinium]
fig|220668.9.peg.1300|lp_1544	fig|220668.9.peg.1300|lp_1544 Two-component transcriptional response regulator, OmpR family [Lactobacillus plantarum WCFS1 | 220668.9]	BAC0487	pmrA	Q70FH0	Erwinia carotovora ssp. Carotovora	Chromosome	Iron (Fe)	1570000	6030000	4220000	12100000	1.94139	1.51969	U	U	2	response regulator	K	csrR	-	-	-	-	-
fig|220668.9.peg.1375|lp_1627	fig|220668.9.peg.1375|lp_1627 ATP-dependent DNA helicase RecG (EC 3.6.4.12) [Lactobacillus plantarum WCFS1 | 220668.9]	BAC0356	recG	Q9HTL3	Pseudomonas aeruginosa PAO1	Chromosome	Chromium (Cr), Tellurium (Te), Selenium (Se)
fig|220668.9.peg.1934|lp_2286	fig|220668.9.peg.1934|lp_2286 Holliday junction ATP-dependent DNA helicase RuvB (EC 3.6.4.12) [Lactobacillus plantarum WCFS1 | 220668.9]	BAC0355	ruvB	Q51426	Pseudomonas aeruginosa PAO1	Chromosome	Chromium (Cr), Tellurium (Te), Selenium (Se)
fig|220668.9.peg.1954|lp_2313	fig|220668.9.peg.1954|lp_2313 ABC transporter, ATP-binding protein (cluster 3, basic aa/glutamine/opines) [Lactobacillus plantarum WCFS1 | 220668.9]	BAC0600	modC	Q72FN3	Desulfovibrio vulgaris Hildenborough (strain GZ6027)	Chromosome	Tungsten (W), Molybdenum (Mo)
fig|220668.9.peg.2111|lp_2506	fig|220668.9.peg.2111|lp_2506 Uncharacterized transcriptional response regulator YclJ [Lactobacillus plantarum WCFS1 | 220668.9]	BAC0039	baeR	P69228	Escherichia coli (strain K12)	Chromosome	Zinc (Zn), Tungsten (W), Sodium Deoxycholate (SDC) [class: Acid]
fig|220668.9.peg.2285|lp_2732	fig|220668.9.peg.2285|lp_2732 FMN reductase-like protein EF_1227 [Lactobacillus plantarum WCFS1 | 220668.9]	BAC0541	yieF	P0AGE6	Escherichia coli K12	Chromosome	Chromium (Cr), Vanadium (V), Molybdenum (Mo), Methylene Blue [class: Thiazinium]
fig|220668.9.peg.2361|lp_2823	fig|220668.9.peg.2361|lp_2823 ABC transporter, ATP-binding protein [Lactobacillus plantarum WCFS1 | 220668.9]	BAC0600	modC	Q72FN3	Desulfovibrio vulgaris Hildenborough (strain GZ6027)	Chromosome	Tungsten (W), Molybdenum (Mo)
fig|220668.9.peg.2552|lp_3055	fig|220668.9.peg.2552|lp_3055 Lead, cadmium, zinc and mercury transporting ATPase (EC 3.6.3.3) (EC 3.6.3.5); Copper-translocating P-type ATPase (EC 3.6.3.4) [Lactobacillus plantarum WCFS1 | 220668.9]	BAC0346	silP	Q9ZHC7	Salmonella typhimurium	Plasmid pMG101 (Salmonella typhimurium), Plasmid pLVPK (Klebsiella pneumoniae)	Silver (Ag)
fig|220668.9.peg.2616|lp_3128	fig|220668.9.peg.2616|lp_3128 DNA protection during starvation protein [Lactobacillus plantarum WCFS1 | 220668.9]	BAC0134	dpr/dps	P0CB53	Streptococcus suis	Chromosome	Iron (Fe), Hydrogen Peroxide (H2O2) [class: Peroxides]
fig|220668.9.peg.2693|lp_3224	fig|220668.9.peg.2693|lp_3224 Probable iron export permease protein FetB [Lactobacillus plantarum WCFS1 | 220668.9]	BAC0166	fetB/ybbM	P77307	Escherichia coli (strain K12)	Chromosome	Iron (Fe), Hydrogen Peroxide (H2O2) [class: Peroxides]
fig|220668.9.peg.2709|lp_3244	fig|220668.9.peg.2709|lp_3244 hypothetical protein [Lactobacillus plantarum WCFS1 | 220668.9]	BAC0541	yieF	P0AGE6	Escherichia coli K12	Chromosome	Chromium (Cr), Vanadium (V), Molybdenum (Mo), Methylene Blue [class: Thiazinium]
fig|220668.9.peg.2805|lp_3365	fig|220668.9.peg.2805|lp_3365 hypothetical protein [Lactobacillus plantarum WCFS1 | 220668.9]	BAC0084	copY/tcrY	Q47839	Enterococcus hirae	Chromosome	Copper (Cu)
fig|220668.9.peg.2804|lp_3363	fig|220668.9.peg.2804|lp_3363 Lead, cadmium, zinc and mercury transporting ATPase (EC 3.6.3.3) (EC 3.6.3.5); Copper-translocating P-type ATPase (EC 3.6.3.4) [Lactobacillus plantarum WCFS1 | 220668.9]	BAC0079	copB	P05425	Enterococcus hirae (strain ATCC 9790 / DSM 20160 / JCM 8729 / LMG 6399 / NBRC 3181 / NCIMB 6459 / NCDO 1258)	Chromosome	Copper (Cu), Silver (Ag)
fig|220668.9.peg.2897|lp_3481	fig|220668.9.peg.2897|lp_3481 UDP-glucose 4-epimerase (EC 5.1.3.2) [Lactobacillus plantarum WCFS1 | 220668.9]	BAC0755	galE	A0A1Z2RUL8	Uncultured bacterium	Chromosome	Cetyltrimethylammonium bromide (CTAB) [class: Quaternary Ammonium Compounds (QACs)]
fig|220668.9.peg.3091|pWCFS103_11	fig|220668.9.peg.3091|pWCFS103_11 Asenic metallochaperone ArsD, transfers trivalent metalloids to ArsAB pump [Lactobacillus plantarum WCFS1 | 220668.9]	BAC0033	arsD	P46003	Escherichia coli	Plasmid R773 (E. coli), Plasmid R64 (Salmonella typhimurium)	Arsenic (As)
fig|220668.9.peg.3093|pWCFS103_13	fig|220668.9.peg.3093|pWCFS103_13 Arsenite/antimonite:H+ antiporter ArsB [Lactobacillus plantarum WCFS1 | 220668.9]	BAC0574	arsB	P30329	Staphylococcus aureus	Plasmid pI258	Arsenic (As), Antimony (Sb)
fig|220668.9.peg.3092|pWCFS103_12	fig|220668.9.peg.3092|pWCFS103_12 Arsenite/antimonite pump-driving ATPase ArsA (EC 3.6.3.16) [Lactobacillus plantarum WCFS1 | 220668.9]	BAC0030	arsA	P52145	Escherichia coli	Plasmid IncN R46	Arsenic (As), Antimony (Sb)
fig|220668.9.peg.3096|pWCFS103_18	fig|220668.9.peg.3096|pWCFS103_18 Cadmium resistance protein [Lactobacillus plantarum WCFS1 | 220668.9]	BAC0057	cadD	Q7A320	Staphylococcus aureus (strain N315)	Plasmid pN315 (Staphylococcus aureus (strain N315)), Plasmid pLUH02 (Staphylococcus aureus (strain ECT-R 2) ), Chromosome	Cadmium (Cd), Zinc (Zn)

## Sheet: G1_Lp10_SM_VF
Protein_ID	Protein_description	VFID	VF_Name	VF_FullName	Bacteria	VFCID	VFcategory	Lp10[8h1C]	Lp10[8h3M]	Lp10[24h1C]	Lp10[24h3M]	log2(fc)_Lp10[8h3M]_Lp10[8h1C]	log2(fc)_Lp10[24h3M]_Lp10[24h1C]	Lp10[8h3M]_Lp10[8h1C]_ep	Lp10[24h3M]_Lp10[24h1C]_ep	EP_group	Description	COG_category	Preferred_name	GOs	KEGG_ko	KEGG_Pathway	KEGG_ko_R	KEGG_Pathway_R
fig|220668.9.peg.223|lp_0268	fig|220668.9.peg.223|lp_0268 hypothetical protein [Lactobacillus plantarum WCFS1 | 220668.9]	VF0361	Capsule		Enterococcus faecalis	VFC0258	Immune modulation
fig|220668.9.peg.292|lp_0344	fig|220668.9.peg.292|lp_0344 Teichoic acid export ATP-binding protein TagH (EC 3.6.3.40) [Lactobacillus plantarum WCFS1 | 220668.9]	VF0361	Capsule		Enterococcus faecalis	VFC0258	Immune modulation
fig|220668.9.peg.434|lp_0526	fig|220668.9.peg.434|lp_0526 Carbamoyl-phosphate synthase large chain (EC 6.3.5.5) [Lactobacillus plantarum WCFS1 | 220668.9]	VF0558	Pyrimidine biosynthesis		Francisella tularensis	VFC0272	Nutritional/Metabolic factor
fig|220668.9.peg.482|lp_0579	fig|220668.9.peg.482|lp_0579 Aspartate 1-decarboxylase (EC 4.1.1.11) [Lactobacillus plantarum WCFS1 | 220668.9]	VF0319	PanC/PanD		Mycobacterium tuberculosis	VFC0272	Nutritional/Metabolic factor
fig|220668.9.peg.613|lp_0728	fig|220668.9.peg.613|lp_0728 Heat shock protein 60 kDa family chaperone GroEL [Lactobacillus plantarum WCFS1 | 220668.9]	VF0594	GroEL		Clostridium difficile	VFC0001	Adherence	550000000	243000000	358000000	583000000	-1.17848	0.703536	D	NC	6	Prevents misfolding and promotes the refolding and proper assembly of unfolded polypeptides generated under stress conditions	O	groL	GO:0001817,GO:0001819,GO:0001871,GO:0002791,GO:0002793,GO:0003674,GO:0005488,GO:0005515,GO:0005575,GO:0005622,GO:0005623,GO:0005737,GO:0005829,GO:0006457,GO:0006458,GO:0008150,GO:0009986,GO:0009987,GO:0016465,GO:0030246,GO:0030247,GO:0032677,GO:0032757,GO:0032879,GO:0032880,GO:0032991,GO:0044183,GO:0044424,GO:0044444,GO:0044445,GO:0044464,GO:0044764,GO:0046812,GO:0048518,GO:0048522,GO:0050707,GO:…	ko:K04077	ko03018,ko04212,ko04940,ko05134,ko05152,map03018,map04212,map04940,map05134,map05152	ko:K04077	ko03018
fig|220668.9.peg.625|lp_0743	fig|220668.9.peg.625|lp_0743 Alkaline phosphatase synthesis transcriptional regulatory protein PhoP [Lactobacillus plantarum WCFS1 | 220668.9]	VF0429	T6SS-1		Burkholderia pseudomallei	VFC0086	Effector delivery system
fig|220668.9.peg.638|lp_0757	fig|220668.9.peg.638|lp_0757 UTP--glucose-1-phosphate uridylyltransferase (EC 2.7.7.9) [Lactobacillus plantarum WCFS1 | 220668.9]	VF0244	Hyaluronic acid capsule		Streptococcus pyogenes	VFC0258	Immune modulation
fig|220668.9.peg.663|lp_0786	fig|220668.9.peg.663|lp_0786 ATP-dependent Clp protease proteolytic subunit ClpP (EC 3.4.21.92) [Lactobacillus plantarum WCFS1 | 220668.9]	VF0074	ClpP		Listeria monocytogenes	VFC0282	Stress survival	12400000	5990000	11200000	19000000	-1.04971	0.762501	D	NC	6	Cleaves peptides in various proteins in a process that requires ATP hydrolysis. Has a chymotrypsin-like activity. Plays a major role in the degradation of misfolded proteins	O	clpP	GO:0003674,GO:0003824,GO:0004176,GO:0005488,GO:0005515,GO:0006355,GO:0006508,GO:0006515,GO:0006807,GO:0008150,GO:0008152,GO:0008233,GO:0009056,GO:0009057,GO:0009889,GO:0009890,GO:0009892,GO:0009987,GO:0010468,GO:0010556,GO:0010558,GO:0010605,GO:0010629,GO:0016462,GO:0016787,GO:0016817,GO:0016818,GO:0016887,GO:0017111,GO:0019219,GO:0019222,GO:0019538,GO:0030163,GO:0031323,GO:0031324,GO:0031326,GO:…	ko:K01358	ko04112,ko04212,map04112,map04212	ko:K01358	ko04112
fig|220668.9.peg.861|lp_1019	fig|220668.9.peg.861|lp_1019 ATP-dependent Clp protease, ATP-binding subunit ClpC [Lactobacillus plantarum WCFS1 | 220668.9]	VF0072	ClpC		Listeria monocytogenes	VFC0282	Stress survival
fig|220668.9.peg.929|lp_1097	fig|220668.9.peg.929|lp_1097 Manganese ABC transporter, periplasmic-binding protein SitA [Lactobacillus plantarum WCFS1 | 220668.9]	VF0354	EfaA		Enterococcus faecalis	VFC0001	Adherence
fig|220668.9.peg.991|lp_1173	fig|220668.9.peg.991|lp_1173 UDP-N-acetylglucosamine 2-epimerase (EC 5.1.3.14) [Lactobacillus plantarum WCFS1 | 220668.9]	VF0003	Capsule		Staphylococcus aureus	VFC0258	Immune modulation
fig|220668.9.peg.994|lp_1176	fig|220668.9.peg.994|lp_1176 UDP-galactopyranose mutase (EC 5.4.99.9) [Lactobacillus plantarum WCFS1 | 220668.9]	VF0361	Capsule		Enterococcus faecalis	VFC0258	Immune modulation
fig|220668.9.peg.1004|lp_1186	fig|220668.9.peg.1004|lp_1186 Glucose-1-phosphate thymidylyltransferase (EC 2.7.7.24) [Lactobacillus plantarum WCFS1 | 220668.9]	VF0542	LPS		Francisella tularensis	VFC0258	Immune modulation
fig|220668.9.peg.1007|lp_1189	fig|220668.9.peg.1007|lp_1189 dTDP-glucose 4,6-dehydratase (EC 4.2.1.46) [Lactobacillus plantarum WCFS1 | 220668.9]	VF0171	LPS		Legionella pneumophila	VFC0258	Immune modulation
fig|220668.9.peg.1033|lp_1219	fig|220668.9.peg.1033|lp_1219 UDP-galactopyranose mutase (EC 5.4.99.9) [Lactobacillus plantarum WCFS1 | 220668.9]	VF0361	Capsule		Enterococcus faecalis	VFC0258	Immune modulation
fig|220668.9.peg.1045|lp_1233	fig|220668.9.peg.1045|lp_1233 Undecaprenyl-phosphate galactosephosphotransferase (EC 2.7.8.6) [Lactobacillus plantarum WCFS1 | 220668.9]	VF0033	LPS		Bordetella pertussis	VFC0258	Immune modulation
fig|220668.9.peg.1078|lp_1269	fig|220668.9.peg.1078|lp_1269 ATP-dependent Clp protease, ATP-binding subunit ClpE [Lactobacillus plantarum WCFS1 | 220668.9]	VF0073	ClpE		Listeria monocytogenes	VFC0282	Stress survival	3650000	4930000	4350000	8770000	0.433691	1.01156	NC	U	8	Belongs to the ClpA ClpB family	O	clpE	-	ko:K03697	-	ko:K03697	-
fig|220668.9.peg.1167|lp_1393	fig|220668.9.peg.1167|lp_1393 Macrolide export ATP-binding/permease protein [Lactobacillus plantarum WCFS1 | 220668.9]	VF0334	HSI-1	Hcp secretion island I	Pseudomonas aeruginosa	VFC0086	Effector delivery system
fig|220668.9.peg.1260|lp_1498	fig|220668.9.peg.1260|lp_1498 Respiratory nitrate reductase beta chain (EC 1.7.99.4) [Lactobacillus plantarum WCFS1 | 220668.9]	VF0302	Nitrate reductase		Mycobacterium tuberculosis	VFC0272	Nutritional/Metabolic factor
fig|220668.9.peg.1259|lp_1497	fig|220668.9.peg.1259|lp_1497 Respiratory nitrate reductase alpha chain (EC 1.7.99.4) [Lactobacillus plantarum WCFS1 | 220668.9]	VF0302	Nitrate reductase		Mycobacterium tuberculosis	VFC0272	Nutritional/Metabolic factor
fig|220668.9.peg.1298|lp_1541	fig|220668.9.peg.1298|lp_1541 6-phosphogluconate dehydrogenase, decarboxylating (EC 1.1.1.44) [Lactobacillus plantarum WCFS1 | 220668.9]	VF0560	Capsule		Klebsiella pneumoniae	VFC0258	Immune modulation	3700000	16900000	20000000	12900000	2.19143	-0.632629	U	NC	7	Catalyzes the oxidative decarboxylation of 6- phosphogluconate to ribulose 5-phosphate and CO(2), with concomitant reduction of NADP to NADPH	H	gnd	-	ko:K00033	ko00030,ko00480,ko01100,ko01110,ko01120,ko01130,ko01200,map00030,map00480,map01100,map01110,map01120,map01130,map01200	ko:K00033	ko00030
fig|220668.9.peg.1409|lp_1670	fig|220668.9.peg.1409|lp_1670 3-hydroxyacyl-[acyl-carrier-protein] dehydratase, FabZ form (EC 4.2.1.59) [Lactobacillus plantarum WCFS1 | 220668.9]	VF0279	Beta-haemolysin/cytolysin		Streptococcus agalactiae	VFC0235	Exotoxin	1600000	342000	569000	656000	-2.226	0.205267	D	NC	6	Involved in unsaturated fatty acids biosynthesis. Catalyzes the dehydration of short chain beta-hydroxyacyl-ACPs and long chain saturated and unsaturated beta-hydroxyacyl-ACPs	I	fabZ	-	ko:K02372	ko00061,ko00780,ko01100,ko01212,map00061,map00780,map01100,map01212	ko:K02372	ko00061
fig|220668.9.peg.1514|lp_1793	fig|220668.9.peg.1514|lp_1793 Fibronectin/fibrinogen-binding protein [Lactobacillus plantarum WCFS1 | 220668.9]	VF0243	FBPs	Fibronectin binding proteins	Streptococcus pyogenes	VFC0001	Adherence
fig|220668.9.peg.1603|lp_1903	fig|220668.9.peg.1603|lp_1903 Chaperone protein ClpB (ATP-dependent unfoldase) [Lactobacillus plantarum WCFS1 | 220668.9]	VF0072	ClpC		Listeria monocytogenes	VFC0282	Stress survival	2930000	4970000	3180000	19400000	0.762345	2.60896	NC	U	8	Part of a stress-induced multi-chaperone system, it is involved in the recovery of the cell from heat-induced damage, in cooperation with DnaK, DnaJ and GrpE	O	clpB	GO:0006508,GO:0006807,GO:0008150,GO:0008152,GO:0019538,GO:0043170,GO:0044238,GO:0071704,GO:1901564	ko:K03695	ko04213,map04213	ko:K03695	ko04213
fig|220668.9.peg.1735|lp_2050	fig|220668.9.peg.1735|lp_2050 Phosphatidate cytidylyltransferase (EC 2.7.7.41) [Lactobacillus plantarum WCFS1 | 220668.9]	VF0361	Capsule		Enterococcus faecalis	VFC0258	Immune modulation
fig|220668.9.peg.1736|lp_2051	fig|220668.9.peg.1736|lp_2051 Undecaprenyl diphosphate synthase (EC 2.5.1.31) [Lactobacillus plantarum WCFS1 | 220668.9]	VF0361	Capsule		Enterococcus faecalis	VFC0258	Immune modulation
fig|220668.9.peg.1795|lp_2119	fig|220668.9.peg.1795|lp_2119 Translation elongation factor Tu [Lactobacillus plantarum WCFS1 | 220668.9]	VF0460	EF-Tu		Francisella tularensis	VFC0001	Adherence	19900000	240000000	428000000	291000000	3.59219	-0.556592	U	NC	7	This protein promotes the GTP-dependent binding of aminoacyl-tRNA to the A-site of ribosomes during protein biosynthesis	J	tuf	GO:0001817,GO:0001819,GO:0002791,GO:0002793,GO:0005575,GO:0005618,GO:0005622,GO:0005623,GO:0005737,GO:0005886,GO:0008150,GO:0009274,GO:0009275,GO:0009986,GO:0010339,GO:0016020,GO:0022610,GO:0030312,GO:0032677,GO:0032757,GO:0032879,GO:0032880,GO:0035821,GO:0044003,GO:0044068,GO:0044403,GO:0044406,GO:0044419,GO:0044424,GO:0044426,GO:0044462,GO:0044464,GO:0044650,GO:0044651,GO:0048518,GO:0048522,GO:…	ko:K02358,ko:K15771	ko02010,map02010	ko:K02358	ko02010
fig|220668.9.peg.1888|lp_2231c	fig|220668.9.peg.1888|lp_2231c Peptidyl-prolyl cis-trans isomerase (EC 5.2.1.8) [Lactobacillus plantarum WCFS1 | 220668.9]	VF0798	Dot/Icm T4SS secreted effectors		Legionella pneumophila	VFC0086	Effector delivery system	3120000	3850000	1130000	4770000	0.303312	2.07767	NC	U	8	PPIases accelerate the folding of proteins. It catalyzes the cis-trans isomerization of proline imidic peptide bonds in oligopeptides	G	ppiB	-	ko:K03768	-	ko:K03768	-
fig|220668.9.peg.1918|lp_2267	fig|220668.9.peg.1918|lp_2267 Nucleoside 5-triphosphatase RdgB (dHAPTP, dITP, XTP-specific) (EC 3.6.1.66) [Lactobacillus plantarum WCFS1 | 220668.9]	VF0044	LOS		Haemophilus influenzae	VFC0258	Immune modulation	176000	251000	14300	0	0.512112	-13.2877	NC	D	4	Pyrophosphatase that catalyzes the hydrolysis of nucleoside triphosphates to their monophosphate derivatives, with a high preference for the non-canonical purine nucleotides XTP (xanthosine triphosphate), dITP (deoxyinosine triphosphate) and ITP. Seems to function as a house-cleaning enzyme that removes non-canonical purine nucleotides from the nucleotide pool, thus preventing their incorporation…	F	rdgB	GO:0003674,GO:0003824,GO:0005575,GO:0005622,GO:0005623,GO:0005737,GO:0005829,GO:0006139,GO:0006725,GO:0006753,GO:0006793,GO:0006796,GO:0006807,GO:0008150,GO:0008152,GO:0009056,GO:0009058,GO:0009141,GO:0009143,GO:0009987,GO:0016462,GO:0016787,GO:0016817,GO:0016818,GO:0018130,GO:0019438,GO:0019439,GO:0019637,GO:0034404,GO:0034641,GO:0034654,GO:0034655,GO:0044237,GO:0044238,GO:0044248,GO:0044249,GO:…	ko:K02428	ko00230,map00230	ko:K02428	ko00230
fig|220668.9.peg.1954|lp_2313	fig|220668.9.peg.1954|lp_2313 ABC transporter, ATP-binding protein (cluster 3, basic aa/glutamine/opines) [Lactobacillus plantarum WCFS1 | 220668.9]	VF0334	HSI-1	Hcp secretion island I	Pseudomonas aeruginosa	VFC0086	Effector delivery system
fig|220668.9.peg.2260|lp_2700	fig|220668.9.peg.2260|lp_2700 Carbamoyl-phosphate synthase large chain (EC 6.3.5.5) [Lactobacillus plantarum WCFS1 | 220668.9]	VF0558	Pyrimidine biosynthesis		Francisella tularensis	VFC0272	Nutritional/Metabolic factor
fig|220668.9.peg.2300|lp_2747	fig|220668.9.peg.2300|lp_2747 hypothetical protein [Lactobacillus plantarum WCFS1 | 220668.9]	VF0607	GtcA		Listeria monocytogenes	VFC0315	Post-translational modification
fig|220668.9.peg.2947|lp_3536	fig|220668.9.peg.2947|lp_3536 Choloylglycine hydrolase (EC 3.5.1.24) [Lactobacillus plantarum WCFS1 | 220668.9]	VF0350	BSH		Listeria monocytogenes	VFC0282	Stress survival
fig|220668.9.peg.2985|lp_3578	fig|220668.9.peg.2985|lp_3578 Catalase KatE (EC 1.11.1.6) [Lactobacillus plantarum WCFS1 | 220668.9]	VF0454	KatA		Neisseria meningitidis	VFC0282	Stress survival
fig|220668.9.peg.3047|lp_3648	fig|220668.9.peg.3047|lp_3648 Heterodimeric efflux ABC transporter, permease/ATP-binding subunit 2 [Lactobacillus plantarum WCFS1 | 220668.9]	VF0044	LOS		Haemophilus influenzae	VFC0258	Immune modulation
fig|220668.9.peg.3055|lp_3657	fig|220668.9.peg.3055|lp_3657 Sorbitol-6-phosphate 2-dehydrogenase (EC 1.1.1.140) [Lactobacillus plantarum WCFS1 | 220668.9]	VF0279	Beta-haemolysin/cytolysin		Streptococcus agalactiae	VFC0235	Exotoxin
fig|220668.9.peg.3060|lp_3662	fig|220668.9.peg.3060|lp_3662 Acetaldehyde dehydrogenase (EC 1.2.1.10) / Alcohol dehydrogenase (EC 1.1.1.1) [Lactobacillus plantarum WCFS1 | 220668.9]	VF0444	Lap	Listeria adhesion protein	Listeria monocytogenes	VFC0001	Adherence

## Sheet: G2_Lp10_CP_AR
Protein_ID	Protein_description	ARO Accession	CVTERM ID	Model Sequence ID	Model ID	Model Name	ARO Name	Protein Accession	DNA Accession	AMR Gene Family	Drug Class	Resistance Mechanism	CARD Short Name	Lp10[8h1C]	Lp10[8h3M]	Lp10[24h1C]	Lp10[24h3M]	log2(fc)_Lp10[8h3M]_Lp10[8h1C]	log2(fc)_Lp10[24h3M]_Lp10[24h1C]	Lp10[8h3M]_Lp10[8h1C]_ep	Lp10[24h3M]_Lp10[24h1C]_ep	EP_group	Description	COG_category	Preferred_name	GOs	KEGG_ko	KEGG_Pathway	KEGG_ko_R	KEGG_Pathway_R
fig|220668.9.peg.450|lp_0543	fig|220668.9.peg.450|lp_0543 RNA binding protein, contains ribosomal protein S1 domain [Lactobacillus plantarum WCFS1 | 220668.9]	ARO:3005069	43273	6102	3807	rsmA	rsmA	AAC16242.1	AF061757.1	resistance-nodulation-cell division (RND) antibiotic efflux pump	diaminopyrimidine antibiotic;fluoroquinolone antibiotic;phenicol antibiotic	antibiotic efflux	rsmA	26300000	42400000	27300000	40300000	0.689001	0.561879	NC	NC	1	RNA binding	J	yabR	-	ko:K07571	-	ko:K07571	-
fig|220668.9.peg.625|lp_0743	fig|220668.9.peg.625|lp_0743 Alkaline phosphatase synthesis transcriptional regulatory protein PhoP [Lactobacillus plantarum WCFS1 | 220668.9]	ARO:3000838	37218	5453	1390	arlR	arlR	ATC67679.1	CP023390.1	major facilitator superfamily (MFS) antibiotic efflux pump	disinfecting agents and antiseptics;fluoroquinolone antibiotic	antibiotic efflux	arlR	68100000	56000000	67300000	55900000	-0.282228	-0.267758	NC	NC	1	response regulator	K	phoP	-	ko:K07658	ko02020,map02020	ko:K07658	ko02020
fig|220668.9.peg.863|lp_1021	fig|220668.9.peg.863|lp_1021 DNA-directed RNA polymerase beta subunit (EC 2.7.7.6) [Lactobacillus plantarum WCFS1 | 220668.9]	ARO:3000501	36640	4176	2831	rpoB2	rpoB2	BAD59497.1	AP006618.1	rifamycin-resistant beta-subunit of RNA polymerase (rpoB)	peptide antibiotic;rifamycin antibiotic	antibiotic target alteration;antibiotic target replacement	rpoB2	1150000000	1580000000	392000000	1230000000	0.458291	1.64973	NC	U	5	DNA-dependent RNA polymerase catalyzes the transcription of DNA into RNA using the four ribonucleoside triphosphates as substrates	K	rpoB	GO:0000428,GO:0005575,GO:0005622,GO:0005623,GO:0030880,GO:0032991,GO:0044424,GO:0044464,GO:0061695,GO:1902494,GO:1990234	ko:K03043	ko00230,ko00240,ko01100,ko03020,map00230,map00240,map01100,map03020	ko:K03043	ko00230
fig|220668.9.peg.1300|lp_1544	fig|220668.9.peg.1300|lp_1544 Two-component transcriptional response regulator, OmpR family [Lactobacillus plantarum WCFS1 | 220668.9]	ARO:3000838	37218	5453	1390	arlR	arlR	ATC67679.1	CP023390.1	major facilitator superfamily (MFS) antibiotic efflux pump	disinfecting agents and antiseptics;fluoroquinolone antibiotic	antibiotic efflux	arlR	458000000	529000000	984000000	529000000	0.20792	-0.895391	NC	NC	1	response regulator	K	csrR	-	-	-	-	-
fig|220668.9.peg.1367|lp_1619	fig|220668.9.peg.1367|lp_1619 Serine/threonine protein kinase PrkC, regulator of stationary phase [Lactobacillus plantarum WCFS1 | 220668.9]	ARO:3007678	46460	8733	6005	IreK	IreK	WKR28567.1	CP124778.1	Serine/threonine kinases	cephalosporin	reduced permeability to antibiotic	IreK	4350000	6590000	3580000	5620000	0.599263	0.650611	NC	NC	1	serine threonine protein kinase	KLT	prkC	GO:0002237,GO:0003674,GO:0003824,GO:0004672,GO:0004674,GO:0005488,GO:0005539,GO:0005575,GO:0005623,GO:0005886,GO:0006464,GO:0006468,GO:0006793,GO:0006796,GO:0006807,GO:0007154,GO:0007165,GO:0008150,GO:0008152,GO:0009605,GO:0009607,GO:0009617,GO:0009719,GO:0009847,GO:0009987,GO:0010033,GO:0010243,GO:0016020,GO:0016301,GO:0016310,GO:0016740,GO:0016772,GO:0016773,GO:0019538,GO:0023052,GO:0032494,GO:…	ko:K08884,ko:K12132	-	ko:K08884	-
fig|220668.9.peg.1512|lp_1791	fig|220668.9.peg.1512|lp_1791 Efflux ABC transporter, ATP-binding protein [Lactobacillus plantarum WCFS1 | 220668.9]	ARO:3002987	39421	745	345	bcrA	bcrA	AAA99504.1	L20573.1	ATP-binding cassette (ABC) antibiotic efflux pump	peptide antibiotic	antibiotic efflux	bcrA
fig|220668.9.peg.1575|lp_1869	fig|220668.9.peg.1575|lp_1869 Dihydrofolate reductase (EC 1.5.1.3) [Lactobacillus plantarum WCFS1 | 220668.9]	ARO:3005348	43708	6453	4080	DfrA36	DfrA36	WP_000949574.1	NG_065842.1	trimethoprim resistant dihydrofolate reductase dfr	diaminopyrimidine antibiotic	antibiotic target replacement	DfrA36	6820000	7190000	7610000	7020000	0.07622	-0.116425	NC	NC	1	Key enzyme in folate metabolism. Catalyzes an essential reaction for de novo glycine and purine synthesis, and for DNA precursor synthesis	H	folA	-	ko:K00287	ko00670,ko00790,ko01100,ko01523,map00670,map00790,map01100,map01523	ko:K00287	ko00670
fig|220668.9.peg.1609|lp_1910	fig|220668.9.peg.1609|lp_1910 Efflux ABC transporter, ATP-binding protein [Lactobacillus plantarum WCFS1 | 220668.9]	ARO:3002894	39328	421	1991	otr(C)	otr(C)	AAR96051.1	AY509111.1	ATP-binding cassette (ABC) antibiotic efflux pump	tetracycline antibiotic	antibiotic efflux	otr(C)
fig|220668.9.peg.2111|lp_2506	fig|220668.9.peg.2111|lp_2506 Uncharacterized transcriptional response regulator YclJ [Lactobacillus plantarum WCFS1 | 220668.9]	ARO:3002925	39359	202	240	vanR gene in vanF cluster	vanR gene in vanF cluster	AAR84672.1	AF155139.1	glycopeptide resistance gene cluster;vanR	glycopeptide antibiotic	antibiotic target alteration	vanR_in_vanF_cl	73300000	55300000	37600000	56400000	-0.406534	0.584963	NC	NC	1	response regulator	K	yclJ	-	ko:K02483	-	ko:K02483	-
fig|220668.9.peg.2540|lp_3040	fig|220668.9.peg.2540|lp_3040 Heterodimeric efflux ABC transporter, multidrug resistance => LmrD subunit of LmrCD [Lactobacillus plantarum WCFS1 | 220668.9]	ARO:3002882	39316	5589	1624	lmrD	lmrD	AYV52072.1	CP033607.1	ATP-binding cassette (ABC) antibiotic efflux pump	lincosamide antibiotic	antibiotic efflux	lmrD	19600000	19700000	13900000	10300000	0.00734198	-0.432441	NC	NC	1	ABC transporter	V	-	-	ko:K06147,ko:K18892	ko02010,map02010	ko:K06147	ko02010
fig|220668.9.peg.2666|lp_3191	fig|220668.9.peg.2666|lp_3191 Two-component transcriptional response regulator, OmpR family [Lactobacillus plantarum WCFS1 | 220668.9]	ARO:3002922	39356	105	1547	vanR gene in vanC cluster	vanR gene in vanC cluster	AAF86641.1	AF162694.1	glycopeptide resistance gene cluster;vanR	glycopeptide antibiotic	antibiotic target alteration	vanR_in_vanC_cl	224000000	234000000	204000000	242000000	0.0630098	0.246438	NC	NC	1	response regulator	K	vanR	-	-	-	-	-
fig|220668.9.peg.2808	fig|220668.9.peg.2808 Uncharacterized MFS-type transporter [Lactobacillus plantarum WCFS1 | 220668.9]	ARO:3002813	39247	4568	592	lmrB	lmrB	KIX81495.1	JYFL01000006.1	ATP-binding cassette (ABC) antibiotic efflux pump	lincosamide antibiotic;nucleoside antibiotic	antibiotic efflux	lmrB

## Sheet: G2_Lp10_CP_HR
Protein_ID	Protein_description	BacMet_ID	Gene_name	Accession	Organism	Location	Compound	Lp10[8h1C]	Lp10[8h3M]	Lp10[24h1C]	Lp10[24h3M]	log2(fc)_Lp10[8h3M]_Lp10[8h1C]	log2(fc)_Lp10[24h3M]_Lp10[24h1C]	Lp10[8h3M]_Lp10[8h1C]_ep	Lp10[24h3M]_Lp10[24h1C]_ep	EP_group	Description	COG_category	Preferred_name	GOs	KEGG_ko	KEGG_Pathway	KEGG_ko_R	KEGG_Pathway_R
fig|220668.9.peg.48|lp_0059	fig|220668.9.peg.48|lp_0059 Arsenate reductase (EC 1.20.4.4) thioredoxin-coupled, LMWP family [Lactobacillus plantarum WCFS1 | 220668.9]	BAC0581	arsC	P45947	Bacillus subtilis (strain 168)	Chromosome	Arsenic (As)
fig|220668.9.peg.109|lp_0132	fig|220668.9.peg.109|lp_0132 Uncharacterized MFS-type transporter [Lactobacillus plantarum WCFS1 | 220668.9]	BAC0202	lde	G2JVL2	Listeria monocytogenes	Chromosome	Acridine Orange [class: Acridine], Ethidium Bromide [class: Phenanthridine]
fig|220668.9.peg.139|lp_0171	fig|220668.9.peg.139|lp_0171 Glycerol uptake facilitator protein @ Propanediol diffusion facilitator [Lactobacillus plantarum WCFS1 | 220668.9]	BAC0181	glpF	P0AER0	Escherichia coli (strain K12)	Chromosome	Antimony (Sb), Arsenic (As), Glycerol [class: Alcohol]
fig|220668.9.peg.201|lp_0244	fig|220668.9.peg.201|lp_0244 Chromate reductase (EC 1.6.5.2) [Lactobacillus plantarum WCFS1 | 220668.9]	BAC0538	chrR	Q7BD45	Pseudomonas putida	Chromosome	Chromium (Cr), Iron (Fe), Hydrogen Peroxide (H2O2) [class: Peroxides], 2,6-dichloroindophenol [class: Phenolic Compounds]	423000000	288000000	4840000000	572000000	-0.554589	-3.08092	NC	D	6	NADPH-dependent FMN reductase	S	-	-	ko:K19784	-	ko:K19784	-
fig|220668.9.peg.237|lp_0283	fig|220668.9.peg.237|lp_0283 Two-component system regulator llrE [Lactobacillus plantarum WCFS1 | 220668.9]	BAC0533	cpxR	C4WZK6	Klebsiella pneumoniae subsp. pneumoniae NTUH-K2044	Chromosome	Hydrogen Peroxide (H2O2) [class: Peroxides], Benzylkonium Chloride (BAC) [class: Quaternary Ammonium Compounds (QACs)], Chlorhexidine [class: Biguanides]	46300000	37500000	38800000	39500000	-0.304122	0.025796	NC	NC	1	Transcriptional regulatory protein, C terminal	K	rrp2	-	-	-	-	-
fig|220668.9.peg.596|lp_0709	fig|220668.9.peg.596|lp_0709 UDP-glucose 4-epimerase (EC 5.1.3.2) [Lactobacillus plantarum WCFS1 | 220668.9]	BAC0755	galE	A0A1Z2RUL8	Uncultured bacterium	Chromosome	Cetyltrimethylammonium bromide (CTAB) [class: Quaternary Ammonium Compounds (QACs)]	162000000	126000000	361000000	136000000	-0.36257	-1.40839	NC	D	6	Belongs to the NAD(P)-dependent epimerase dehydratase family	M	galE	-	ko:K01784	ko00052,ko00520,ko01100,map00052,map00520,map01100	ko:K01784	ko00052
fig|220668.9.peg.630|lp_0749	fig|220668.9.peg.630|lp_0749 Phosphate ABC transporter, ATP-binding protein PstB (TC 3.A.1.7.1) [Lactobacillus plantarum WCFS1 | 220668.9]	BAC0316	pstB	P0AAH0	Escherichia coli (strain K12)	Chromosome	Arsenic (As)	10500000	6550000	9070000	5530000	-0.680823	-0.713823	NC	NC	1	Part of the ABC transporter complex PstSACB involved in phosphate import. Responsible for energy coupling to the transport system	P	pstB2	-	ko:K02036	ko02010,map02010	ko:K02036	ko02010
fig|220668.9.peg.631|lp_0750	fig|220668.9.peg.631|lp_0750 Phosphate ABC transporter, ATP-binding protein PstB (TC 3.A.1.7.1) [Lactobacillus plantarum WCFS1 | 220668.9]	BAC0316	pstB	P0AAH0	Escherichia coli (strain K12)	Chromosome	Arsenic (As)	14800000	9330000	7820000	7760000	-0.665648	-0.011112	NC	NC	1	Part of the ABC transporter complex PstSACB involved in phosphate import. Responsible for energy coupling to the transport system	P	pstB1	-	ko:K02036	ko02010,map02010	ko:K02036	ko02010
fig|220668.9.peg.642|lp_0761	fig|220668.9.peg.642|lp_0761 Thioredoxin reductase (EC 1.8.1.9) [Lactobacillus plantarum WCFS1 | 220668.9]	BAC0714	arsT	B7FB00	Microbacterium sp. A33	Chromosome	Arsenic (As)	830000000	1010000000	474000000	952000000	0.283172	1.00607	NC	U	5	Belongs to the class-II pyridine nucleotide-disulfide oxidoreductase family	C	trxB	-	ko:K00384	ko00450,map00450	ko:K00384	ko00450
fig|220668.9.peg.1167|lp_1393	fig|220668.9.peg.1167|lp_1393 Macrolide export ATP-binding/permease protein [Lactobacillus plantarum WCFS1 | 220668.9]	BAC0274	nikE	P33594	Escherichia coli (strain K12)	Chromosome	Nickel (Ni)
fig|220668.9.peg.1194|lp_1424	fig|220668.9.peg.1194|lp_1424 FMN reductase-like protein EF_1226 [Lactobacillus plantarum WCFS1 | 220668.9]	BAC0541	yieF	P0AGE6	Escherichia coli K12	Chromosome	Chromium (Cr), Vanadium (V), Molybdenum (Mo), Methylene Blue [class: Thiazinium]
fig|220668.9.peg.1300|lp_1544	fig|220668.9.peg.1300|lp_1544 Two-component transcriptional response regulator, OmpR family [Lactobacillus plantarum WCFS1 | 220668.9]	BAC0487	pmrA	Q70FH0	Erwinia carotovora ssp. Carotovora	Chromosome	Iron (Fe)	458000000	529000000	984000000	529000000	0.20792	-0.895391	NC	NC	1	response regulator	K	csrR	-	-	-	-	-
fig|220668.9.peg.1375|lp_1627	fig|220668.9.peg.1375|lp_1627 ATP-dependent DNA helicase RecG (EC 3.6.4.12) [Lactobacillus plantarum WCFS1 | 220668.9]	BAC0356	recG	Q9HTL3	Pseudomonas aeruginosa PAO1	Chromosome	Chromium (Cr), Tellurium (Te), Selenium (Se)	8640000	10900000	6000000	9810000	0.335225	0.709291	NC	NC	1	Critical role in recombination and DNA repair. Helps process Holliday junction intermediates to mature products by catalyzing branch migration. Has a DNA unwinding activity characteristic of a DNA helicase with a 3'- to 5'- polarity. Unwinds branched duplex DNA (Y-DNA)	L	recG	-	ko:K03655	ko03440,map03440	ko:K03655	ko03440
fig|220668.9.peg.1934|lp_2286	fig|220668.9.peg.1934|lp_2286 Holliday junction ATP-dependent DNA helicase RuvB (EC 3.6.4.12) [Lactobacillus plantarum WCFS1 | 220668.9]	BAC0355	ruvB	Q51426	Pseudomonas aeruginosa PAO1	Chromosome	Chromium (Cr), Tellurium (Te), Selenium (Se)	7080000	9160000	5510000	9990000	0.371598	0.858432	NC	NC	1	The RuvA-RuvB complex in the presence of ATP renatures cruciform structure in supercoiled DNA with palindromic sequence, indicating that it may promote strand exchange reactions in homologous recombination. RuvAB is a helicase that mediates the Holliday junction migration by localized denaturation and reannealing	L	ruvB	-	ko:K03551	ko03440,map03440	ko:K03551	ko03440
fig|220668.9.peg.1954|lp_2313	fig|220668.9.peg.1954|lp_2313 ABC transporter, ATP-binding protein (cluster 3, basic aa/glutamine/opines) [Lactobacillus plantarum WCFS1 | 220668.9]	BAC0600	modC	Q72FN3	Desulfovibrio vulgaris Hildenborough (strain GZ6027)	Chromosome	Tungsten (W), Molybdenum (Mo)	885000	2550000	2270000	2500000	1.52675	0.139236	U	NC	4	ABC transporter, ATP-binding protein	E	glnQ	-	ko:K02028	-	ko:K02028	-
fig|220668.9.peg.2111|lp_2506	fig|220668.9.peg.2111|lp_2506 Uncharacterized transcriptional response regulator YclJ [Lactobacillus plantarum WCFS1 | 220668.9]	BAC0039	baeR	P69228	Escherichia coli (strain K12)	Chromosome	Zinc (Zn), Tungsten (W), Sodium Deoxycholate (SDC) [class: Acid]	73300000	55300000	37600000	56400000	-0.406534	0.584963	NC	NC	1	response regulator	K	yclJ	-	ko:K02483	-	ko:K02483	-
fig|220668.9.peg.2285|lp_2732	fig|220668.9.peg.2285|lp_2732 FMN reductase-like protein EF_1227 [Lactobacillus plantarum WCFS1 | 220668.9]	BAC0541	yieF	P0AGE6	Escherichia coli K12	Chromosome	Chromium (Cr), Vanadium (V), Molybdenum (Mo), Methylene Blue [class: Thiazinium]	51100000	63500000	10900000	148000000	0.313433	3.7632	NC	U	5	reductase	S	XK27_09615	-	ko:K19784,ko:K22393	ko00740,ko01100,map00740,map01100	ko:K19784	ko00740
fig|220668.9.peg.2361|lp_2823	fig|220668.9.peg.2361|lp_2823 ABC transporter, ATP-binding protein [Lactobacillus plantarum WCFS1 | 220668.9]	BAC0600	modC	Q72FN3	Desulfovibrio vulgaris Hildenborough (strain GZ6027)	Chromosome	Tungsten (W), Molybdenum (Mo)	58900000	59300000	63500000	48500000	0.00976447	-0.388772	NC	NC	1	ABC transporter, ATP-binding protein	V	-	-	ko:K02003	-	ko:K02003	-
fig|220668.9.peg.2552|lp_3055	fig|220668.9.peg.2552|lp_3055 Lead, cadmium, zinc and mercury transporting ATPase (EC 3.6.3.3) (EC 3.6.3.5); Copper-translocating P-type ATPase (EC 3.6.3.4) [Lactobacillus plantarum WCFS1 | 220668.9]	BAC0346	silP	Q9ZHC7	Salmonella typhimurium	Plasmid pMG101 (Salmonella typhimurium), Plasmid pLVPK (Klebsiella pneumoniae)	Silver (Ag)
fig|220668.9.peg.2616|lp_3128	fig|220668.9.peg.2616|lp_3128 DNA protection during starvation protein [Lactobacillus plantarum WCFS1 | 220668.9]	BAC0134	dpr/dps	P0CB53	Streptococcus suis	Chromosome	Iron (Fe), Hydrogen Peroxide (H2O2) [class: Peroxides]	22300000	19100000	97900000	61300000	-0.223471	-0.675422	NC	NC	1	Belongs to the Dps family	P	dps	-	ko:K04047	-	ko:K04047	-
fig|220668.9.peg.2693|lp_3224	fig|220668.9.peg.2693|lp_3224 Probable iron export permease protein FetB [Lactobacillus plantarum WCFS1 | 220668.9]	BAC0166	fetB/ybbM	P77307	Escherichia coli (strain K12)	Chromosome	Iron (Fe), Hydrogen Peroxide (H2O2) [class: Peroxides]	421000	397000	141000	266000	-0.0846812	0.915731	NC	NC	1	Uncharacterised protein family (UPF0014)	S	ybbM	GO:0003674,GO:0005215,GO:0005575,GO:0005623,GO:0005886,GO:0005887,GO:0006810,GO:0006811,GO:0006873,GO:0006875,GO:0006879,GO:0008150,GO:0009987,GO:0015075,GO:0016020,GO:0016021,GO:0019725,GO:0022857,GO:0030003,GO:0031224,GO:0031226,GO:0034220,GO:0042592,GO:0044425,GO:0044459,GO:0044464,GO:0046916,GO:0048878,GO:0050801,GO:0051179,GO:0051234,GO:0055065,GO:0055072,GO:0055076,GO:0055080,GO:0055082,GO:…	ko:K02069	-	ko:K02069	-
fig|220668.9.peg.2709|lp_3244	fig|220668.9.peg.2709|lp_3244 hypothetical protein [Lactobacillus plantarum WCFS1 | 220668.9]	BAC0541	yieF	P0AGE6	Escherichia coli K12	Chromosome	Chromium (Cr), Vanadium (V), Molybdenum (Mo), Methylene Blue [class: Thiazinium]
fig|220668.9.peg.2805|lp_3365	fig|220668.9.peg.2805|lp_3365 hypothetical protein [Lactobacillus plantarum WCFS1 | 220668.9]	BAC0084	copY/tcrY	Q47839	Enterococcus hirae	Chromosome	Copper (Cu)	142000	971000	13200	416000	2.77358	4.97797	U	U	2	Copper transport repressor CopY TcrY	K	copR	-	ko:K02171	ko01501,map01501	ko:K02171	ko01501
fig|220668.9.peg.2804|lp_3363	fig|220668.9.peg.2804|lp_3363 Lead, cadmium, zinc and mercury transporting ATPase (EC 3.6.3.3) (EC 3.6.3.5); Copper-translocating P-type ATPase (EC 3.6.3.4) [Lactobacillus plantarum WCFS1 | 220668.9]	BAC0079	copB	P05425	Enterococcus hirae (strain ATCC 9790 / DSM 20160 / JCM 8729 / LMG 6399 / NBRC 3181 / NCIMB 6459 / NCDO 1258)	Chromosome	Copper (Cu), Silver (Ag)	6680000	13500000	31300000	14500000	1.01504	-1.11011	U	D	7	P-type ATPase	P	copB	-	ko:K01533,ko:K01534,ko:K17686	ko01524,ko04016,map01524,map04016	ko:K01533	ko01524
fig|220668.9.peg.2897|lp_3481	fig|220668.9.peg.2897|lp_3481 UDP-glucose 4-epimerase (EC 5.1.3.2) [Lactobacillus plantarum WCFS1 | 220668.9]	BAC0755	galE	A0A1Z2RUL8	Uncultured bacterium	Chromosome	Cetyltrimethylammonium bromide (CTAB) [class: Quaternary Ammonium Compounds (QACs)]	19200000	12400000	33200000	14500000	-0.630766	-1.19513	NC	D	6	Belongs to the NAD(P)-dependent epimerase dehydratase family	M	galE	-	ko:K01784	ko00052,ko00520,ko01100,map00052,map00520,map01100	ko:K01784	ko00052
fig|220668.9.peg.3091|pWCFS103_11	fig|220668.9.peg.3091|pWCFS103_11 Asenic metallochaperone ArsD, transfers trivalent metalloids to ArsAB pump [Lactobacillus plantarum WCFS1 | 220668.9]	BAC0033	arsD	P46003	Escherichia coli	Plasmid R773 (E. coli), Plasmid R64 (Salmonella typhimurium)	Arsenic (As)	20200000	13400000	1830000	6680000	-0.592122	1.868	NC	U	5	Arsenical resistance operon trans-acting repressor ArsD	S	-	-	-	-	-	-
fig|220668.9.peg.3093|pWCFS103_13	fig|220668.9.peg.3093|pWCFS103_13 Arsenite/antimonite:H+ antiporter ArsB [Lactobacillus plantarum WCFS1 | 220668.9]	BAC0574	arsB	P30329	Staphylococcus aureus	Plasmid pI258	Arsenic (As), Antimony (Sb)
fig|220668.9.peg.3092|pWCFS103_12	fig|220668.9.peg.3092|pWCFS103_12 Arsenite/antimonite pump-driving ATPase ArsA (EC 3.6.3.16) [Lactobacillus plantarum WCFS1 | 220668.9]	BAC0030	arsA	P52145	Escherichia coli	Plasmid IncN R46	Arsenic (As), Antimony (Sb)	5700000	9500000	1170000	3370000	0.736966	1.52624	NC	U	5	Anion-transporting ATPase	D	arsA	-	ko:K01551	-	ko:K01551	-
fig|220668.9.peg.3096|pWCFS103_18	fig|220668.9.peg.3096|pWCFS103_18 Cadmium resistance protein [Lactobacillus plantarum WCFS1 | 220668.9]	BAC0057	cadD	Q7A320	Staphylococcus aureus (strain N315)	Plasmid pN315 (Staphylococcus aureus (strain N315)), Plasmid pLUH02 (Staphylococcus aureus (strain ECT-R 2) ), Chromosome	Cadmium (Cd), Zinc (Zn)

## Sheet: G2_Lp10_CP_VF
Protein_ID	Protein_description	VFID	VF_Name	VF_FullName	Bacteria	VFCID	VFcategory	Lp10[8h1C]	Lp10[8h3M]	Lp10[24h1C]	Lp10[24h3M]	log2(fc)_Lp10[8h3M]_Lp10[8h1C]	log2(fc)_Lp10[24h3M]_Lp10[24h1C]	Lp10[8h3M]_Lp10[8h1C]_ep	Lp10[24h3M]_Lp10[24h1C]_ep	EP_group	Description	COG_category	Preferred_name	GOs	KEGG_ko	KEGG_Pathway	KEGG_ko_R	KEGG_Pathway_R
fig|220668.9.peg.223|lp_0268	fig|220668.9.peg.223|lp_0268 hypothetical protein [Lactobacillus plantarum WCFS1 | 220668.9]	VF0361	Capsule		Enterococcus faecalis	VFC0258	Immune modulation	29400000	37600000	24000000	23500000	0.354917	-0.0303736	NC	NC	1	glycerophosphotransferase	M	tagB	GO:0003674,GO:0003824,GO:0016740,GO:0016757	ko:K09809,ko:K21591	-	ko:K09809	-
fig|220668.9.peg.292|lp_0344	fig|220668.9.peg.292|lp_0344 Teichoic acid export ATP-binding protein TagH (EC 3.6.3.40) [Lactobacillus plantarum WCFS1 | 220668.9]	VF0361	Capsule		Enterococcus faecalis	VFC0258	Immune modulation	52400000	65400000	11900000	40500000	0.319724	1.76696	NC	U	5	Part of the ABC transporter complex TagGH involved in teichoic acids export. Responsible for energy coupling to the transport system	GM	tagH	GO:0003674,GO:0003824,GO:0005215,GO:0005319,GO:0006810,GO:0006869,GO:0008150,GO:0010876,GO:0015221,GO:0015399,GO:0015405,GO:0015437,GO:0015920,GO:0015921,GO:0016462,GO:0016787,GO:0016817,GO:0016818,GO:0016887,GO:0017111,GO:0022804,GO:0022857,GO:0022884,GO:0033036,GO:0034040,GO:0042623,GO:0042626,GO:0043492,GO:0051179,GO:0051234,GO:0055085,GO:0071702,GO:1901264,GO:1901505	ko:K09693	ko02010,map02010	ko:K09693	ko02010
fig|220668.9.peg.434|lp_0526	fig|220668.9.peg.434|lp_0526 Carbamoyl-phosphate synthase large chain (EC 6.3.5.5) [Lactobacillus plantarum WCFS1 | 220668.9]	VF0558	Pyrimidine biosynthesis		Francisella tularensis	VFC0272	Nutritional/Metabolic factor
fig|220668.9.peg.482|lp_0579	fig|220668.9.peg.482|lp_0579 Aspartate 1-decarboxylase (EC 4.1.1.11) [Lactobacillus plantarum WCFS1 | 220668.9]	VF0319	PanC/PanD		Mycobacterium tuberculosis	VFC0272	Nutritional/Metabolic factor
fig|220668.9.peg.613|lp_0728	fig|220668.9.peg.613|lp_0728 Heat shock protein 60 kDa family chaperone GroEL [Lactobacillus plantarum WCFS1 | 220668.9]	VF0594	GroEL		Clostridium difficile	VFC0001	Adherence	18600000000	17700000000	27100000000	18100000000	-0.0715533	-0.582303	NC	NC	1	Prevents misfolding and promotes the refolding and proper assembly of unfolded polypeptides generated under stress conditions	O	groL	GO:0001817,GO:0001819,GO:0001871,GO:0002791,GO:0002793,GO:0003674,GO:0005488,GO:0005515,GO:0005575,GO:0005622,GO:0005623,GO:0005737,GO:0005829,GO:0006457,GO:0006458,GO:0008150,GO:0009986,GO:0009987,GO:0016465,GO:0030246,GO:0030247,GO:0032677,GO:0032757,GO:0032879,GO:0032880,GO:0032991,GO:0044183,GO:0044424,GO:0044444,GO:0044445,GO:0044464,GO:0044764,GO:0046812,GO:0048518,GO:0048522,GO:0050707,GO:…	ko:K04077	ko03018,ko04212,ko04940,ko05134,ko05152,map03018,map04212,map04940,map05134,map05152	ko:K04077	ko03018
fig|220668.9.peg.625|lp_0743	fig|220668.9.peg.625|lp_0743 Alkaline phosphatase synthesis transcriptional regulatory protein PhoP [Lactobacillus plantarum WCFS1 | 220668.9]	VF0429	T6SS-1		Burkholderia pseudomallei	VFC0086	Effector delivery system	68100000	56000000	67300000	55900000	-0.282228	-0.267758	NC	NC	1	response regulator	K	phoP	-	ko:K07658	ko02020,map02020	ko:K07658	ko02020
fig|220668.9.peg.638|lp_0757	fig|220668.9.peg.638|lp_0757 UTP--glucose-1-phosphate uridylyltransferase (EC 2.7.7.9) [Lactobacillus plantarum WCFS1 | 220668.9]	VF0244	Hyaluronic acid capsule		Streptococcus pyogenes	VFC0258	Immune modulation	307000000	331000000	422000000	424000000	0.108593	0.00682127	NC	NC	1	UTP-glucose-1-phosphate uridylyltransferase	M	galU	-	ko:K00963	ko00040,ko00052,ko00500,ko00520,ko01100,ko01130,map00040,map00052,map00500,map00520,map01100,map01130	ko:K00963	ko00040
fig|220668.9.peg.663|lp_0786	fig|220668.9.peg.663|lp_0786 ATP-dependent Clp protease proteolytic subunit ClpP (EC 3.4.21.92) [Lactobacillus plantarum WCFS1 | 220668.9]	VF0074	ClpP		Listeria monocytogenes	VFC0282	Stress survival	1010000000	1120000000	3050000000	1290000000	0.149143	-1.24144	NC	D	6	Cleaves peptides in various proteins in a process that requires ATP hydrolysis. Has a chymotrypsin-like activity. Plays a major role in the degradation of misfolded proteins	O	clpP	GO:0003674,GO:0003824,GO:0004176,GO:0005488,GO:0005515,GO:0006355,GO:0006508,GO:0006515,GO:0006807,GO:0008150,GO:0008152,GO:0008233,GO:0009056,GO:0009057,GO:0009889,GO:0009890,GO:0009892,GO:0009987,GO:0010468,GO:0010556,GO:0010558,GO:0010605,GO:0010629,GO:0016462,GO:0016787,GO:0016817,GO:0016818,GO:0016887,GO:0017111,GO:0019219,GO:0019222,GO:0019538,GO:0030163,GO:0031323,GO:0031324,GO:0031326,GO:…	ko:K01358	ko04112,ko04212,map04112,map04212	ko:K01358	ko04112
fig|220668.9.peg.861|lp_1019	fig|220668.9.peg.861|lp_1019 ATP-dependent Clp protease, ATP-binding subunit ClpC [Lactobacillus plantarum WCFS1 | 220668.9]	VF0072	ClpC		Listeria monocytogenes	VFC0282	Stress survival	651000000	917000000	717000000	1140000000	0.494264	0.668989	NC	NC	1	Part of a stress-induced multi-chaperone system, it is involved in the recovery of the cell from heat-induced damage, in cooperation with DnaK, DnaJ and GrpE	O	clpC	GO:0006950,GO:0008150,GO:0010035,GO:0010038,GO:0042221,GO:0046686,GO:0046688,GO:0050896,GO:0097501,GO:1990169,GO:1990170	ko:K03696	ko01100,map01100	ko:K03696	ko01100
fig|220668.9.peg.929|lp_1097	fig|220668.9.peg.929|lp_1097 Manganese ABC transporter, periplasmic-binding protein SitA [Lactobacillus plantarum WCFS1 | 220668.9]	VF0354	EfaA		Enterococcus faecalis	VFC0001	Adherence
fig|220668.9.peg.991|lp_1173	fig|220668.9.peg.991|lp_1173 UDP-N-acetylglucosamine 2-epimerase (EC 5.1.3.14) [Lactobacillus plantarum WCFS1 | 220668.9]	VF0003	Capsule		Staphylococcus aureus	VFC0258	Immune modulation	13700000	16100000	17200000	14800000	0.232885	-0.216811	NC	NC	1	Belongs to the UDP-N-acetylglucosamine 2-epimerase family	G	mnaA	-	ko:K01791	ko00520,ko01100,ko05111,map00520,map01100,map05111	ko:K01791	ko00520
fig|220668.9.peg.994|lp_1176	fig|220668.9.peg.994|lp_1176 UDP-galactopyranose mutase (EC 5.4.99.9) [Lactobacillus plantarum WCFS1 | 220668.9]	VF0361	Capsule		Enterococcus faecalis	VFC0258	Immune modulation
fig|220668.9.peg.1004|lp_1186	fig|220668.9.peg.1004|lp_1186 Glucose-1-phosphate thymidylyltransferase (EC 2.7.7.24) [Lactobacillus plantarum WCFS1 | 220668.9]	VF0542	LPS		Francisella tularensis	VFC0258	Immune modulation	18600000	19900000	22300000	19900000	0.0974658	-0.164275	NC	NC	1	Catalyzes the formation of dTDP-glucose, from dTTP and glucose 1-phosphate, as well as its pyrophosphorolysis	H	rfbA	-	ko:K00973	ko00521,ko00523,ko00525,ko01130,map00521,map00523,map00525,map01130	ko:K00973	ko00521
fig|220668.9.peg.1007|lp_1189	fig|220668.9.peg.1007|lp_1189 dTDP-glucose 4,6-dehydratase (EC 4.2.1.46) [Lactobacillus plantarum WCFS1 | 220668.9]	VF0171	LPS		Legionella pneumophila	VFC0258	Immune modulation	122000000	145000000	113000000	119000000	0.249172	0.0746388	NC	NC	1	Belongs to the NAD(P)-dependent epimerase dehydratase family. dTDP-glucose dehydratase subfamily	M	rfbB	GO:0000271,GO:0003674,GO:0003824,GO:0005975,GO:0005976,GO:0008150,GO:0008152,GO:0008460,GO:0009058,GO:0009059,GO:0009987,GO:0016051,GO:0016829,GO:0016835,GO:0016836,GO:0033692,GO:0034637,GO:0034645,GO:0043170,GO:0044237,GO:0044238,GO:0044249,GO:0044260,GO:0044262,GO:0044264,GO:0045226,GO:0046379,GO:0071704,GO:1901576	ko:K01710	ko00521,ko00523,ko00525,ko01055,ko01130,map00521,map00523,map00525,map01055,map01130	ko:K01710	ko00521
fig|220668.9.peg.1033|lp_1219	fig|220668.9.peg.1033|lp_1219 UDP-galactopyranose mutase (EC 5.4.99.9) [Lactobacillus plantarum WCFS1 | 220668.9]	VF0361	Capsule		Enterococcus faecalis	VFC0258	Immune modulation
fig|220668.9.peg.1045|lp_1233	fig|220668.9.peg.1045|lp_1233 Undecaprenyl-phosphate galactosephosphotransferase (EC 2.7.8.6) [Lactobacillus plantarum WCFS1 | 220668.9]	VF0033	LPS		Bordetella pertussis	VFC0258	Immune modulation
fig|220668.9.peg.1078|lp_1269	fig|220668.9.peg.1078|lp_1269 ATP-dependent Clp protease, ATP-binding subunit ClpE [Lactobacillus plantarum WCFS1 | 220668.9]	VF0073	ClpE		Listeria monocytogenes	VFC0282	Stress survival	1660000000	2160000000	4950000000	2980000000	0.379848	-0.732116	NC	NC	1	Belongs to the ClpA ClpB family	O	clpE	-	ko:K03697	-	ko:K03697	-
fig|220668.9.peg.1167|lp_1393	fig|220668.9.peg.1167|lp_1393 Macrolide export ATP-binding/permease protein [Lactobacillus plantarum WCFS1 | 220668.9]	VF0334	HSI-1	Hcp secretion island I	Pseudomonas aeruginosa	VFC0086	Effector delivery system
fig|220668.9.peg.1260|lp_1498	fig|220668.9.peg.1260|lp_1498 Respiratory nitrate reductase beta chain (EC 1.7.99.4) [Lactobacillus plantarum WCFS1 | 220668.9]	VF0302	Nitrate reductase		Mycobacterium tuberculosis	VFC0272	Nutritional/Metabolic factor
fig|220668.9.peg.1259|lp_1497	fig|220668.9.peg.1259|lp_1497 Respiratory nitrate reductase alpha chain (EC 1.7.99.4) [Lactobacillus plantarum WCFS1 | 220668.9]	VF0302	Nitrate reductase		Mycobacterium tuberculosis	VFC0272	Nutritional/Metabolic factor
fig|220668.9.peg.1298|lp_1541	fig|220668.9.peg.1298|lp_1541 6-phosphogluconate dehydrogenase, decarboxylating (EC 1.1.1.44) [Lactobacillus plantarum WCFS1 | 220668.9]	VF0560	Capsule		Klebsiella pneumoniae	VFC0258	Immune modulation	1390000000	2030000000	3130000000	2270000000	0.546395	-0.46347	NC	NC	1	Catalyzes the oxidative decarboxylation of 6- phosphogluconate to ribulose 5-phosphate and CO(2), with concomitant reduction of NADP to NADPH	H	gnd	-	ko:K00033	ko00030,ko00480,ko01100,ko01110,ko01120,ko01130,ko01200,map00030,map00480,map01100,map01110,map01120,map01130,map01200	ko:K00033	ko00030
fig|220668.9.peg.1409|lp_1670	fig|220668.9.peg.1409|lp_1670 3-hydroxyacyl-[acyl-carrier-protein] dehydratase, FabZ form (EC 4.2.1.59) [Lactobacillus plantarum WCFS1 | 220668.9]	VF0279	Beta-haemolysin/cytolysin		Streptococcus agalactiae	VFC0235	Exotoxin	275000000	402000000	241000000	199000000	0.547764	-0.276265	NC	NC	1	Involved in unsaturated fatty acids biosynthesis. Catalyzes the dehydration of short chain beta-hydroxyacyl-ACPs and long chain saturated and unsaturated beta-hydroxyacyl-ACPs	I	fabZ	-	ko:K02372	ko00061,ko00780,ko01100,ko01212,map00061,map00780,map01100,map01212	ko:K02372	ko00061
fig|220668.9.peg.1514|lp_1793	fig|220668.9.peg.1514|lp_1793 Fibronectin/fibrinogen-binding protein [Lactobacillus plantarum WCFS1 | 220668.9]	VF0243	FBPs	Fibronectin binding proteins	Streptococcus pyogenes	VFC0001	Adherence	87600000	94300000	53900000	77800000	0.106327	0.529485	NC	NC	1	Fibronectin-binding protein	K	FbpA	-	-	-	-	-
fig|220668.9.peg.1603|lp_1903	fig|220668.9.peg.1603|lp_1903 Chaperone protein ClpB (ATP-dependent unfoldase) [Lactobacillus plantarum WCFS1 | 220668.9]	VF0072	ClpC		Listeria monocytogenes	VFC0282	Stress survival	698000000	915000000	1410000000	1010000000	0.390545	-0.48134	NC	NC	1	Part of a stress-induced multi-chaperone system, it is involved in the recovery of the cell from heat-induced damage, in cooperation with DnaK, DnaJ and GrpE	O	clpB	GO:0006508,GO:0006807,GO:0008150,GO:0008152,GO:0019538,GO:0043170,GO:0044238,GO:0071704,GO:1901564	ko:K03695	ko04213,map04213	ko:K03695	ko04213
fig|220668.9.peg.1735|lp_2050	fig|220668.9.peg.1735|lp_2050 Phosphatidate cytidylyltransferase (EC 2.7.7.41) [Lactobacillus plantarum WCFS1 | 220668.9]	VF0361	Capsule		Enterococcus faecalis	VFC0258	Immune modulation
fig|220668.9.peg.1736|lp_2051	fig|220668.9.peg.1736|lp_2051 Undecaprenyl diphosphate synthase (EC 2.5.1.31) [Lactobacillus plantarum WCFS1 | 220668.9]	VF0361	Capsule		Enterococcus faecalis	VFC0258	Immune modulation	25300000	39600000	26100000	32400000	0.646363	0.311944	NC	NC	1	Catalyzes the condensation of isopentenyl diphosphate (IPP) with allylic pyrophosphates generating different type of terpenoids	H	uppS	GO:0002094,GO:0003674,GO:0003824,GO:0004659,GO:0005575,GO:0005622,GO:0005623,GO:0005737,GO:0005829,GO:0006066,GO:0006629,GO:0006720,GO:0008150,GO:0008152,GO:0008299,GO:0008610,GO:0009058,GO:0009987,GO:0016093,GO:0016094,GO:0016740,GO:0016765,GO:0044237,GO:0044238,GO:0044249,GO:0044255,GO:0044281,GO:0044283,GO:0044424,GO:0044444,GO:0044464,GO:0046165,GO:0071704,GO:1901576,GO:1901615,GO:1901617	ko:K00806	ko00900,ko01110,map00900,map01110	ko:K00806	ko00900
fig|220668.9.peg.1795|lp_2119	fig|220668.9.peg.1795|lp_2119 Translation elongation factor Tu [Lactobacillus plantarum WCFS1 | 220668.9]	VF0460	EF-Tu		Francisella tularensis	VFC0001	Adherence	19200000000	14000000000	23200000000	14300000000	-0.455679	-0.69811	NC	NC	1	This protein promotes the GTP-dependent binding of aminoacyl-tRNA to the A-site of ribosomes during protein biosynthesis	J	tuf	GO:0001817,GO:0001819,GO:0002791,GO:0002793,GO:0005575,GO:0005618,GO:0005622,GO:0005623,GO:0005737,GO:0005886,GO:0008150,GO:0009274,GO:0009275,GO:0009986,GO:0010339,GO:0016020,GO:0022610,GO:0030312,GO:0032677,GO:0032757,GO:0032879,GO:0032880,GO:0035821,GO:0044003,GO:0044068,GO:0044403,GO:0044406,GO:0044419,GO:0044424,GO:0044426,GO:0044462,GO:0044464,GO:0044650,GO:0044651,GO:0048518,GO:0048522,GO:…	ko:K02358,ko:K15771	ko02010,map02010	ko:K02358	ko02010
fig|220668.9.peg.1888|lp_2231c	fig|220668.9.peg.1888|lp_2231c Peptidyl-prolyl cis-trans isomerase (EC 5.2.1.8) [Lactobacillus plantarum WCFS1 | 220668.9]	VF0798	Dot/Icm T4SS secreted effectors		Legionella pneumophila	VFC0086	Effector delivery system	257000000	227000000	225000000	217000000	-0.179076	-0.05223	NC	NC	1	PPIases accelerate the folding of proteins. It catalyzes the cis-trans isomerization of proline imidic peptide bonds in oligopeptides	G	ppiB	-	ko:K03768	-	ko:K03768	-
fig|220668.9.peg.1918|lp_2267	fig|220668.9.peg.1918|lp_2267 Nucleoside 5-triphosphatase RdgB (dHAPTP, dITP, XTP-specific) (EC 3.6.1.66) [Lactobacillus plantarum WCFS1 | 220668.9]	VF0044	LOS		Haemophilus influenzae	VFC0258	Immune modulation	191000000	149000000	229000000	189000000	-0.35826	-0.276961	NC	NC	1	Pyrophosphatase that catalyzes the hydrolysis of nucleoside triphosphates to their monophosphate derivatives, with a high preference for the non-canonical purine nucleotides XTP (xanthosine triphosphate), dITP (deoxyinosine triphosphate) and ITP. Seems to function as a house-cleaning enzyme that removes non-canonical purine nucleotides from the nucleotide pool, thus preventing their incorporation…	F	rdgB	GO:0003674,GO:0003824,GO:0005575,GO:0005622,GO:0005623,GO:0005737,GO:0005829,GO:0006139,GO:0006725,GO:0006753,GO:0006793,GO:0006796,GO:0006807,GO:0008150,GO:0008152,GO:0009056,GO:0009058,GO:0009141,GO:0009143,GO:0009987,GO:0016462,GO:0016787,GO:0016817,GO:0016818,GO:0018130,GO:0019438,GO:0019439,GO:0019637,GO:0034404,GO:0034641,GO:0034654,GO:0034655,GO:0044237,GO:0044238,GO:0044248,GO:0044249,GO:…	ko:K02428	ko00230,map00230	ko:K02428	ko00230
fig|220668.9.peg.1954|lp_2313	fig|220668.9.peg.1954|lp_2313 ABC transporter, ATP-binding protein (cluster 3, basic aa/glutamine/opines) [Lactobacillus plantarum WCFS1 | 220668.9]	VF0334	HSI-1	Hcp secretion island I	Pseudomonas aeruginosa	VFC0086	Effector delivery system	885000	2550000	2270000	2500000	1.52675	0.139236	U	NC	4	ABC transporter, ATP-binding protein	E	glnQ	-	ko:K02028	-	ko:K02028	-
fig|220668.9.peg.2260|lp_2700	fig|220668.9.peg.2260|lp_2700 Carbamoyl-phosphate synthase large chain (EC 6.3.5.5) [Lactobacillus plantarum WCFS1 | 220668.9]	VF0558	Pyrimidine biosynthesis		Francisella tularensis	VFC0272	Nutritional/Metabolic factor	5680000	4120000	10200000	4260000	-0.463247	-1.25964	NC	D	6	Carbamoyl-phosphate synthase	F	carB	GO:0000050,GO:0003674,GO:0003824,GO:0004087,GO:0004088,GO:0005575,GO:0005622,GO:0005623,GO:0005737,GO:0006082,GO:0006520,GO:0006525,GO:0006526,GO:0006807,GO:0008150,GO:0008152,GO:0008652,GO:0009058,GO:0009064,GO:0009084,GO:0009987,GO:0016053,GO:0016874,GO:0016879,GO:0016884,GO:0019627,GO:0019752,GO:0034641,GO:0043436,GO:0043603,GO:0043604,GO:0044237,GO:0044238,GO:0044249,GO:0044271,GO:0044281,GO:…	ko:K01955	ko00240,ko00250,ko01100,map00240,map00250,map01100	ko:K01955	ko00240
fig|220668.9.peg.2300|lp_2747	fig|220668.9.peg.2300|lp_2747 hypothetical protein [Lactobacillus plantarum WCFS1 | 220668.9]	VF0607	GtcA		Listeria monocytogenes	VFC0315	Post-translational modification
fig|220668.9.peg.2947|lp_3536	fig|220668.9.peg.2947|lp_3536 Choloylglycine hydrolase (EC 3.5.1.24) [Lactobacillus plantarum WCFS1 | 220668.9]	VF0350	BSH		Listeria monocytogenes	VFC0282	Stress survival	321000000	281000000	125000000	208000000	-0.192003	0.734655	NC	NC	1	Linear amide C-N hydrolase, choloylglycine hydrolase family protein	M	cbh	-	ko:K01442	ko00120,ko00121,ko01100,map00120,map00121,map01100	ko:K01442	ko00120
fig|220668.9.peg.2985|lp_3578	fig|220668.9.peg.2985|lp_3578 Catalase KatE (EC 1.11.1.6) [Lactobacillus plantarum WCFS1 | 220668.9]	VF0454	KatA		Neisseria meningitidis	VFC0282	Stress survival	660000000	339000000	228000000	415000000	-0.961181	0.864078	NC	NC	1	Belongs to the catalase family	C	katA	GO:0000302,GO:0003674,GO:0003824,GO:0004096,GO:0004601,GO:0005488,GO:0005575,GO:0005622,GO:0005623,GO:0005737,GO:0006950,GO:0006979,GO:0008150,GO:0008152,GO:0009056,GO:0009636,GO:0009987,GO:0010035,GO:0016209,GO:0016491,GO:0016684,GO:0016999,GO:0017001,GO:0017144,GO:0020037,GO:0042221,GO:0042493,GO:0042542,GO:0042737,GO:0042743,GO:0042744,GO:0044237,GO:0044248,GO:0044424,GO:0044464,GO:0046677,GO:…	ko:K03781	ko00380,ko00630,ko01110,ko01130,ko01200,ko04011,ko04016,ko04068,ko04146,ko04211,ko04212,ko04213,ko05014,map00380,map00630,map01110,map01130,map01200,map04011,map04016,map04068,map04146,map04211,map04212,map04213,map05014	ko:K03781	ko00380
fig|220668.9.peg.3047|lp_3648	fig|220668.9.peg.3047|lp_3648 Heterodimeric efflux ABC transporter, permease/ATP-binding subunit 2 [Lactobacillus plantarum WCFS1 | 220668.9]	VF0044	LOS		Haemophilus influenzae	VFC0258	Immune modulation
fig|220668.9.peg.3055|lp_3657	fig|220668.9.peg.3055|lp_3657 Sorbitol-6-phosphate 2-dehydrogenase (EC 1.1.1.140) [Lactobacillus plantarum WCFS1 | 220668.9]	VF0279	Beta-haemolysin/cytolysin		Streptococcus agalactiae	VFC0235	Exotoxin
fig|220668.9.peg.3060|lp_3662	fig|220668.9.peg.3060|lp_3662 Acetaldehyde dehydrogenase (EC 1.2.1.10) / Alcohol dehydrogenase (EC 1.1.1.1) [Lactobacillus plantarum WCFS1 | 220668.9]	VF0444	Lap	Listeria adhesion protein	Listeria monocytogenes	VFC0001	Adherence	508000000	253000000	591000000	1220000000	-1.00569	1.04565	D	U	9	belongs to the iron- containing alcohol dehydrogenase family	C	adhE	-	ko:K04072	ko00010,ko00071,ko00350,ko00620,ko00625,ko00626,ko00650,ko01100,ko01110,ko01120,ko01130,ko01220,map00010,map00071,map00350,map00620,map00625,map00626,map00650,map01100,map01110,map01120,map01130,map01220	ko:K04072	ko00010

## Sheet: G1_Sa240_SM_AR
Protein_ID	Protein_description	ARO Accession	CVTERM ID	Model Sequence ID	Model ID	Model Name	ARO Name	Protein Accession	DNA Accession	AMR Gene Family	Drug Class	Resistance Mechanism	CARD Short Name	Sa240[8h2C]	Sa240[8h4M]	Sa240[24h2C]	Sa240[24h4M]	log2(fc)_Sa240[8h4M]_Sa240[8h2C]	log2(fc)_Sa240[24h4M]_Sa240[24h2C]	Sa240[8h4M]_Sa240[8h2C]_ep	Sa240[24h4M]_Sa240[24h2C]_ep	EP_group	Description	COG_category	Preferred_name	GOs	KEGG_ko	KEGG_Pathway	KEGG_ko_R	KEGG_Pathway_R
aureus240-2_1_00268	aureus240-2_1_00268 Quinolone resistance protein NorB	ARO:3007010	45478	8122	5726	norC	norC	AGP27106.1	CP005288.1	major facilitator superfamily (MFS) antibiotic efflux pump	disinfecting agents and antiseptics;fluoroquinolone antibiotic	antibiotic efflux	norC
aureus240-2_1_00378	aureus240-2_1_00378 Metallothiol transferase FosB	ARO:3004661	42703	5545	3362	Staphylococcus aureus FosB	Staphylococcus aureus FosB	EHS19134.1	AHLO01000073.1	fosfomycin thiol transferase	phosphonic acid antibiotic	antibiotic inactivation	Saur_FosB
aureus240-2_1_00555	aureus240-2_1_00555 Multidrug efflux pump SdrM	ARO:3007013	45482	8125	5729	sdrM	sdrM	BAB43261.1	BA000018.3	major facilitator superfamily (MFS) antibiotic efflux pump	disinfecting agents and antiseptics;fluoroquinolone antibiotic	antibiotic efflux	sdrM
aureus240-2_1_00556	aureus240-2_1_00556 Multidrug resistance efflux pump SepA	ARO:3007012	45481	8124	5728	sepA	sepA	WP_042355600.1	NC_016941.1	small multidrug resistance (SMR) antibiotic efflux pump	disinfecting agents and antiseptics	antibiotic efflux	sepA
aureus240-2_1_00557	aureus240-2_1_00557 Fatty acid resistance protein FarB	ARO:3004572	42486	5623	3276	Staphylococcus aureus LmrS	Staphylococcus aureus LmrS	AAW38464.1	CP000046.1	major facilitator superfamily (MFS) antibiotic efflux pump	aminoglycoside antibiotic;diaminopyrimidine antibiotic;macrolide antibiotic;oxazolidinone antibiotic;phenicol antibiotic	antibiotic efflux	Saur_LmrS
aureus240-2_1_00650	aureus240-2_1_00650 Sensor protein KdpD	ARO:3004047	41099	8633	5918	kdpD	kdpD	CYF42523.1	FHDU01000010.1	kdpDE	aminoglycoside antibiotic	antibiotic efflux	kdpD
aureus240-2_1_01064	aureus240-2_1_01064 Alkaline phosphatase synthesis transcriptional regulatory protein PhoP	ARO:3002922	39356	105	1547	vanR gene in vanC cluster	vanR gene in vanC cluster	AAF86641.1	AF162694.1	glycopeptide resistance gene cluster;vanR	glycopeptide antibiotic	antibiotic target alteration	vanR_in_vanC_cl
aureus240-2_1_01305	aureus240-2_1_01305 Quinolone resistance protein NorB	ARO:3007010	45478	8122	5726	norC	norC	AGP27106.1	CP005288.1	major facilitator superfamily (MFS) antibiotic efflux pump	disinfecting agents and antiseptics;fluoroquinolone antibiotic	antibiotic efflux	norC
aureus240-2_1_01315	aureus240-2_1_01315 Dihydrofolate reductase	ARO:3002865	39299	4707	1397	dfrC	dfrC	AAO04716.1	AE015929.1	trimethoprim resistant dihydrofolate reductase dfr	diaminopyrimidine antibiotic	antibiotic target replacement	dfrC
aureus240-2_1_01327	aureus240-2_1_01327 Response regulator ArlR	ARO:3000838	37218	5453	1390	arlR	arlR	ATC67679.1	CP023390.1	major facilitator superfamily (MFS) antibiotic efflux pump	disinfecting agents and antiseptics;fluoroquinolone antibiotic	antibiotic efflux	arlR
aureus240-2_1_01328	aureus240-2_1_01328 Signal transduction histidine-protein kinase ArlS	ARO:3000839	37219	5398	182	arlS	arlS	ABD30512.1	CP000253.1	major facilitator superfamily (MFS) antibiotic efflux pump	disinfecting agents and antiseptics;fluoroquinolone antibiotic	antibiotic efflux	arlS
aureus240-2_1_01973	aureus240-2_1_01973 Tetracycline resistance protein, class B	ARO:3004667	42714	5552	3367	Staphylococcus aureus norA	Staphylococcus aureus norA	BAA14147.1	D90119.1	major facilitator superfamily (MFS) antibiotic efflux pump	fluoroquinolone antibiotic	antibiotic efflux	Saur_norA
aureus240-2_1_01982	aureus240-2_1_01982 HTH-type transcriptional regulator MgrA	ARO:3000815	37195	5404	154	mgrA	mgrA	BAB41874.1	BA000018.3	ATP-binding cassette (ABC) antibiotic efflux pump;major facilitator superfamily (MFS) antibiotic efflux pump	cephalosporin;disinfecting agents and antiseptics;fluoroquinolone antibiotic;penam;peptide antibiotic;tetracycline antibiotic	antibiotic efflux	mgrA	189000	396000	64800	243000	1.06711	1.90689	U	U	2	transcriptional	K	mgrA	GO:0001067,GO:0003674,GO:0003676,GO:0003677,GO:0005488,GO:0006355,GO:0008150,GO:0009889,GO:0010468,GO:0010556,GO:0019219,GO:0019222,GO:0031323,GO:0031326,GO:0044212,GO:0050789,GO:0050794,GO:0051171,GO:0051252,GO:0060255,GO:0065007,GO:0080090,GO:0097159,GO:1901363,GO:1903506,GO:2000112,GO:2001141	ko:K18906	-	ko:K18906	-
aureus240-2_1_01985	aureus240-2_1_01985 Undecaprenyl-diphosphatase	ARO:3002986	39420	4677	1820	bacA	bacA	AAC76093.1	U00096.3	undecaprenyl pyrophosphate related proteins	peptide antibiotic	antibiotic target alteration	bacA
aureus240-2_1_02132	aureus240-2_1_02132 DNA-directed RNA polymerase subunit beta	ARO:3000501	36640	4176	2831	rpoB2	rpoB2	BAD59497.1	AP006618.1	rifamycin-resistant beta-subunit of RNA polymerase (rpoB)	peptide antibiotic;rifamycin antibiotic	antibiotic target alteration;antibiotic target replacement	rpoB2	1190000	5240000	5780000	687000	2.13861	-3.07269	U	D	9	DNA-dependent RNA polymerase catalyzes the transcription of DNA into RNA using the four ribonucleoside triphosphates as substrates	K	rpoB	GO:0000428,GO:0005575,GO:0005622,GO:0005623,GO:0030880,GO:0032991,GO:0044424,GO:0044464,GO:0061695,GO:1902494,GO:1990234	ko:K03043	ko00230,ko00240,ko01100,ko03020,map00230,map00240,map01100,map03020	ko:K03043	ko00230
aureus240-2_1_02332	aureus240-2_1_02332 Multidrug export protein MepA	ARO:3000026	36035	3623	377	mepA	mepA	AAU95768.1	AY661734.1	multidrug and toxic compound extrusion (MATE) transporter	glycylcycline;tetracycline antibiotic	antibiotic efflux	mepA
aureus240-2_1_02333	aureus240-2_1_02333 Transcriptional regulator SlyA	ARO:3000746	37126	5491	856	mepR	mepR	BAB56495.1	BA000017.4	multidrug and toxic compound extrusion (MATE) transporter	glycylcycline;tetracycline antibiotic	antibiotic efflux	mepR
aureus240-2_1_02509	aureus240-2_1_02509 2,3,4,5-tetrahydropyridine-2,6-dicarboxylate N-acetyltransferase	ARO:3002681	39115	386	106	catB9	catB9	AAL68645.1	AF462019.1	chloramphenicol acetyltransferase (CAT)	phenicol antibiotic	antibiotic inactivation	catB9
aureus240-2_1_02531	aureus240-2_1_02531 tetracycline efflux MFS transporter Tet(38)	ARO:3000565	36704	537	1835	tet(38)	tet(38)	AAV80464.1	AY825285.1	major facilitator superfamily (MFS) antibiotic efflux pump	tetracycline antibiotic	antibiotic efflux	tet(38)
aureus240-2_1_02564	aureus240-2_1_02564 Quinolone resistance protein NorB	ARO:3007010	45478	8122	5726	norC	norC	AGP27106.1	CP005288.1	major facilitator superfamily (MFS) antibiotic efflux pump	disinfecting agents and antiseptics;fluoroquinolone antibiotic	antibiotic efflux	norC
aureus240-2_1_02596	aureus240-2_1_02596 Transcriptional regulatory protein WalR	ARO:3002919	39353	3275	722	vanR gene in vanA cluster	vanR gene in vanA cluster	AAA65953.1	M97297.1	glycopeptide resistance gene cluster;vanR	glycopeptide antibiotic	antibiotic target alteration	vanR_in_vanA_cl	12300	30400	17300	3270	1.30541	-2.40341	U	D	9	Transcriptional regulatory protein WalR	K	yycF	GO:0006355,GO:0008150,GO:0009889,GO:0010468,GO:0010556,GO:0019219,GO:0019222,GO:0031323,GO:0031326,GO:0050789,GO:0050794,GO:0051171,GO:0051252,GO:0060255,GO:0065007,GO:0080090,GO:1903506,GO:2000112,GO:2001141	ko:K07668	ko02020,map02020	ko:K07668	ko02020
aureus240-2_2_00015	aureus240-2_2_00015 Penicillinase repressor	ARO:3000124	36263	4247	948	mecI	mecI	BAB41258.1	BA000018.3	methicillin resistant PBP2	carbapenem;cephalosporin;cephamycin;monobactam;penam	antibiotic target replacement	mecI
aureus240-2_2_00017	aureus240-2_2_00017 Beta-lactamase	ARO:3000621	36963	4586	726	PC1 beta-lactamase (blaZ)	PC1 beta-lactamase (blaZ)	ABX30738.1	CP000732.1	BlaZ beta-lactamase	penam	antibiotic inactivation	PC1_blaZ	9360000	4000000	10300000	7830000	-1.22651	-0.39556	D	NC	7	beta-lactamase	V	penP	GO:0005575,GO:0005576	ko:K17836,ko:K18766	ko00311,ko01130,ko01501,map00311,map01130,map01501	ko:K17836	ko00311

## Sheet: G1_Sa240_SM_HR
Protein_ID	Protein_description	BacMet_ID	Gene_name	Accession	Organism	Location	Compound	Sa240[8h2C]	Sa240[8h4M]	Sa240[24h2C]	Sa240[24h4M]	log2(fc)_Sa240[8h4M]_Sa240[8h2C]	log2(fc)_Sa240[24h4M]_Sa240[24h2C]	Sa240[8h4M]_Sa240[8h2C]_ep	Sa240[24h4M]_Sa240[24h2C]_ep	EP_group	Description	COG_category	Preferred_name	GOs	KEGG_ko	KEGG_Pathway	KEGG_ko_R	KEGG_Pathway_R
aureus240-2_1_00156	aureus240-2_1_00156 Copper chaperone CopZ	BAC0731	copZ	Q2FV63	Staphylococcus aureus	Chromosome	Copper (Cu)
aureus240-2_1_00157	aureus240-2_1_00157 Copper-exporting P-type ATPase	BAC0078	copA	O32220	Bacillus subtilis (strain 168)	Chromosome	Copper (Cu)
aureus240-2_1_00268	aureus240-2_1_00268 Quinolone resistance protein NorB	BAC0283	norB	Q8NWQ5	Staphylococcus aureus (strain MW2)	Chromosome	Cetrimide (CTM) [class: Quaternary Ammonium Compounds (QACs)]
aureus240-2_1_00300	aureus240-2_1_00300 L-cystine import ATP-binding protein TcyC	BAC0600	modC	Q72FN3	Desulfovibrio vulgaris Hildenborough (strain GZ6027)	Chromosome	Tungsten (W), Molybdenum (Mo)
aureus240-2_1_00433	aureus240-2_1_00433 Sulfate/thiosulfate import ATP-binding protein CysA	BAC0600	modC	Q72FN3	Desulfovibrio vulgaris Hildenborough (strain GZ6027)	Chromosome	Tungsten (W), Molybdenum (Mo)
aureus240-2_1_00557	aureus240-2_1_00557 Fatty acid resistance protein FarB	BAC0535	lmrS	Q5HE38	Staphylococcus aureus subsp. aureus COL	Chromosome	Tetraphenylphosphonium (TPP) [class: Quaternary Ammonium Compounds (QACs)], Sodium Dodecyl Sulfate (SDS) [class: Organo-sulfate], Ethidium Bromide [class: Phenanthridine], Cetrimide (CTM) [class: Quaternary Ammonium Compounds (QACs)]
aureus240-2_1_00642	aureus240-2_1_00642 hypothetical protein	BAC0333	ricR	O07434	Mycobacterium tuberculosis H37Rv	Chromosome	Copper (Cu)
aureus240-2_1_00851	aureus240-2_1_00851 Putative multidrug export ATP-binding/permease protein	BAC0364	smrA	C7SLZ1	Stenotrophomonas maltophilia	Chromosome	Ethidium Bromide [class: Phenanthridine], Rhodamine 6G [class: Xanthene], Tetraphenylphosphonium (TPP) [class: Quaternary Ammonium Compounds (QACs)], 4,6-diamidino-2-phenylindole (DAPI) [class: Diamidine]
aureus240-2_1_00856	aureus240-2_1_00856 Peroxide-responsive repressor PerR	BAC0310	perR	Q2G282	Staphylococcus aureus (strain NCTC 8325)	Chromosome	Hydrogen Peroxide (H2O2) [class: Peroxides]
aureus240-2_1_00983	aureus240-2_1_00983 Arsenate reductase	BAC0032	arsC	P0A006	Staphylococcus aureus	Plasmid pI258	Arsenic (As)
aureus240-2_1_00985	aureus240-2_1_00985 hypothetical protein	BAC0590	arsR	P30338	Staphylococcus aureus	Plasmid pI258	Arsenic (As), Antimony (Sb), Bismuth (Bi)
aureus240-2_1_00984	aureus240-2_1_00984 Arsenical pump membrane protein	BAC0574	arsB	P30329	Staphylococcus aureus	Plasmid pI258	Arsenic (As), Antimony (Sb)
aureus240-2_1_01054	aureus240-2_1_01054 NAD-dependent malic enzyme	BAC0293	ruvB	B5L348	Pseudomonas corrugata 28	Chromosome	Chromium (Cr), Cetylpyridinium Chloride (CPC) [class: Quaternary Ammonium Compounds (QACs)], Dodine [class: Acetate], 2-nitroimidazole [class: imidazole]	7690000	4390000	7760000	8540000	-0.808763	0.138179	NC	NC	1	Malic enzyme	C	ytsJ	-	ko:K00027	ko00620,ko01200,ko02020,map00620,map01200,map02020	ko:K00027	ko00620
aureus240-2_1_01064	aureus240-2_1_01064 Alkaline phosphatase synthesis transcriptional regulatory protein PhoP	BAC0596	baeR	D0ZNE3	Salmonella Typhimurium	Chromosome	Copper (Cu), Zinc (Zn), Tungsten (W), Sodium Deoxycholate (SDC) [class: Acid]
aureus240-2_1_01106	aureus240-2_1_01106 Holliday junction ATP-dependent DNA helicase RuvB	BAC0355	ruvB	Q51426	Pseudomonas aeruginosa PAO1	Chromosome	Chromium (Cr), Tellurium (Te), Selenium (Se)
aureus240-2_1_01191	aureus240-2_1_01191 Superoxide dismutase [Mn/Fe] 1	BAC0705	bcrB	I7A797	Listeria monocytogenes	Plasmid	Benzylkonium Chloride (BAC) [class: Quaternary Ammonium Compounds (QACs)]	2200000	2430000	6090000	5480000	0.143453	-0.152266	NC	NC	1	radicals which are normally produced within the cells and which are toxic to biological systems	C	sodA	GO:0000302,GO:0000303,GO:0000305,GO:0003674,GO:0003824,GO:0004784,GO:0006801,GO:0006950,GO:0006979,GO:0008150,GO:0008152,GO:0009636,GO:0009987,GO:0010035,GO:0016209,GO:0016491,GO:0016721,GO:0019430,GO:0033554,GO:0034599,GO:0034614,GO:0042221,GO:0044237,GO:0050896,GO:0051716,GO:0055114,GO:0070887,GO:0071450,GO:0071451,GO:0072593,GO:0097237,GO:0098754,GO:0098869,GO:1901700,GO:1901701,GO:1990748	ko:K04564	ko04013,ko04068,ko04146,ko04211,ko04212,ko04213,ko05016,map04013,map04068,map04146,map04211,map04212,map04213,map05016	ko:K04564	ko04013
aureus240-2_1_01191	aureus240-2_1_01191 Superoxide dismutase [Mn/Fe] 1	BAC0705	sodA	P53652	Pseudomonas aeruginosa	Chromosome	Hydrogen Peroxide (H2O2) [class: Peroxides]	2200000	2430000	6090000	5480000	0.143453	-0.152266	NC	NC	1	radicals which are normally produced within the cells and which are toxic to biological systems	C	sodA	GO:0000302,GO:0000303,GO:0000305,GO:0003674,GO:0003824,GO:0004784,GO:0006801,GO:0006950,GO:0006979,GO:0008150,GO:0008152,GO:0009636,GO:0009987,GO:0010035,GO:0016209,GO:0016491,GO:0016721,GO:0019430,GO:0033554,GO:0034599,GO:0034614,GO:0042221,GO:0044237,GO:0050896,GO:0051716,GO:0055114,GO:0070887,GO:0071450,GO:0071451,GO:0072593,GO:0097237,GO:0098754,GO:0098869,GO:1901700,GO:1901701,GO:1990748	ko:K04564	ko04013,ko04068,ko04146,ko04211,ko04212,ko04213,ko05016,map04013,map04068,map04146,map04211,map04212,map04213,map05016	ko:K04564	ko04013
aureus240-2_1_01250	aureus240-2_1_01250 Transcriptional regulatory protein SrrA	BAC0083	copR	Q02540	Pseudomonas syringae pv. Tomato	Plasmid pPT23D (Pseudomonas syringae pv. Tomato), Plasmid pPaCu1 (Pseudomonas syringae)	Copper (Cu)	2280000	3570000	1800000	2700000	0.64689	0.584963	NC	NC	1	COG0745 Response regulators consisting of a CheY-like receiver domain and a winged-helix DNA-binding domain	T	resD	-	ko:K07775	ko02020,map02020	ko:K07775	ko02020
aureus240-2_1_01305	aureus240-2_1_01305 Quinolone resistance protein NorB	BAC0283	norB	Q8NWQ5	Staphylococcus aureus (strain MW2)	Chromosome	Cetrimide (CTM) [class: Quaternary Ammonium Compounds (QACs)]
aureus240-2_1_01356	aureus240-2_1_01356 Phosphate import ATP-binding protein PstB 3	BAC0316	pstB	P0AAH0	Escherichia coli (strain K12)	Chromosome	Arsenic (As)
aureus240-2_1_01390	aureus240-2_1_01390 Aconitate hydratase A	BAC0003	acn	O53166	Mycobacterium tuberculosis H37Rv	Chromosome	Iron (Fe)
aureus240-2_1_01519	aureus240-2_1_01519 ATP-dependent DNA helicase RecG	BAC0357	recG	B5L350	Pseudomonas corrugata 28	Chromosome	Chromium (Cr)
aureus240-2_1_01732	aureus240-2_1_01732 Enoyl-[acyl-carrier-protein] reductase [NADPH] FabI	BAC0754	sh-fabI	I2EC90	Staphylococcus aureus	Plasmid	Triclosan [class: Phenolic compounds]
aureus240-2_1_01956	aureus240-2_1_01956 7-cyano-7-deazaguanine synthase	BAC0490	G2alt	B0FSM1	Anoxybacillus gonensis G2	Chromosome	Aluminium (Al)
aureus240-2_1_01973	aureus240-2_1_01973 Tetracycline resistance protein, class B	BAC0282	norA	P0A0J7	Staphylococcus aureus	Chromosome	Cetrimide (CTM) [class: Quaternary Ammonium Compounds (QACs)], Acriflavine [class: Acridine], Benzylkonium Chloride (BAC) [class: Quaternary Ammonium Compounds (QACs)], Chlorhexidine [class: Biguanides], Crystal Violet [class: Triarylmethane], Dequalinium [class: Quaternary Ammonium Compounds (QACs)], Ethidium Bromide [class: Phenanthridine] , Pentamidine [class: Diamidine], Pyronin Y [class: Xan…
aureus240-2_1_02332	aureus240-2_1_02332 Multidrug export protein MepA	BAC0221	mepA	Q7A7N0	Only gram +ve, Staphylococcus aureus	Chromosome	Chlorhexidine [class: Biguanides], Ethidium Bromide [class: Phenanthridine], Tetraphenylphosphonium (TPP) [class: Quaternary Ammonium Compounds (QACs)], Acriflavine [class: Acridine], Rhodamine 6G [class: Xanthene], Dequalinium [class: Quaternary Ammonium Compounds (QACs)], Pentadiamine [class: Diamidine], Trimethylamine-diphenylhexatriene (TMA-DPH) [class: Diphenylhexatriene], Benzylkonium Chlor…
aureus240-2_1_02535	aureus240-2_1_02535 Superoxide dismutase [Mn/Fe] 2	BAC0705	bcrB	I7A797	Listeria monocytogenes	Plasmid	Benzylkonium Chloride (BAC) [class: Quaternary Ammonium Compounds (QACs)]	160000	18700	255000	88300	-3.09696	-1.53001	D	D	3	radicals which are normally produced within the cells and which are toxic to biological systems	C	sodA	GO:0000302,GO:0000303,GO:0000305,GO:0003674,GO:0003824,GO:0004784,GO:0006801,GO:0006950,GO:0006979,GO:0008150,GO:0008152,GO:0009636,GO:0009987,GO:0010035,GO:0016209,GO:0016491,GO:0016721,GO:0019430,GO:0033554,GO:0034599,GO:0034614,GO:0042221,GO:0044237,GO:0050896,GO:0051716,GO:0055114,GO:0070887,GO:0071450,GO:0071451,GO:0072593,GO:0097237,GO:0098754,GO:0098869,GO:1901700,GO:1901701,GO:1990748	ko:K04564	ko04013,ko04068,ko04146,ko04211,ko04212,ko04213,ko05016,map04013,map04068,map04146,map04211,map04212,map04213,map05016	ko:K04564	ko04013
aureus240-2_1_02535	aureus240-2_1_02535 Superoxide dismutase [Mn/Fe] 2	BAC0705	sodA	P53652	Pseudomonas aeruginosa	Chromosome	Hydrogen Peroxide (H2O2) [class: Peroxides]	160000	18700	255000	88300	-3.09696	-1.53001	D	D	3	radicals which are normally produced within the cells and which are toxic to biological systems	C	sodA	GO:0000302,GO:0000303,GO:0000305,GO:0003674,GO:0003824,GO:0004784,GO:0006801,GO:0006950,GO:0006979,GO:0008150,GO:0008152,GO:0009636,GO:0009987,GO:0010035,GO:0016209,GO:0016491,GO:0016721,GO:0019430,GO:0033554,GO:0034599,GO:0034614,GO:0042221,GO:0044237,GO:0050896,GO:0051716,GO:0055114,GO:0070887,GO:0071450,GO:0071451,GO:0072593,GO:0097237,GO:0098754,GO:0098869,GO:1901700,GO:1901701,GO:1990748	ko:K04564	ko04013,ko04068,ko04146,ko04211,ko04212,ko04213,ko05016,map04013,map04068,map04146,map04211,map04212,map04213,map05016	ko:K04564	ko04013
aureus240-2_1_02564	aureus240-2_1_02564 Quinolone resistance protein NorB	BAC0283	norB	Q8NWQ5	Staphylococcus aureus (strain MW2)	Chromosome	Cetrimide (CTM) [class: Quaternary Ammonium Compounds (QACs)]
aureus240-2_2_00004	aureus240-2_2_00004 hypothetical protein	BAC0057	cadD	Q7A320	Staphylococcus aureus (strain N315)	Plasmid pN315 (Staphylococcus aureus (strain N315)), Plasmid pLUH02 (Staphylococcus aureus (strain ECT-R 2) ), Chromosome	Cadmium (Cd), Zinc (Zn)

## Sheet: G1_Sa240_SM_VF
Protein_ID	Protein_description	VFID	VF_Name	VF_FullName	Bacteria	VFCID	VFcategory	Sa240[8h2C]	Sa240[8h4M]	Sa240[24h2C]	Sa240[24h4M]	log2(fc)_Sa240[8h4M]_Sa240[8h2C]	log2(fc)_Sa240[24h4M]_Sa240[24h2C]	Sa240[8h4M]_Sa240[8h2C]_ep	Sa240[24h4M]_Sa240[24h2C]_ep	EP_group	Description	COG_category	Preferred_name	GOs	KEGG_ko	KEGG_Pathway	KEGG_ko_R	KEGG_Pathway_R
aureus240-2_1_00049	aureus240-2_1_00049 Poly-beta-1,6-N-acetyl-D-glucosamine synthesis protein IcaD	VF0014	Intercellular adhesion proteins		Staphylococcus aureus	VFC0271	Biofilm
aureus240-2_1_00046	aureus240-2_1_00046 Lipase 1	VF0012	Lipase		Staphylococcus aureus	VFC0251	Exoenzyme	67900000	203000000	70200000	135000000	1.58	0.943416	U	NC	5	acetyltransferases and hydrolases with the alpha beta hydrolase fold	D	lip	-	ko:K01046	ko00561,ko01100,map00561,map01100	ko:K01046	ko00561
aureus240-2_1_00048	aureus240-2_1_00048 Poly-beta-1,6-N-acetyl-D-glucosamine N-deacetylase	VF0014	Intercellular adhesion proteins		Staphylococcus aureus	VFC0271	Biofilm
aureus240-2_1_00051	aureus240-2_1_00051 Biofilm operon icaADBC HTH-type negative transcriptional regulator IcaR	VF0014	Intercellular adhesion proteins		Staphylococcus aureus	VFC0271	Biofilm
aureus240-2_1_00050	aureus240-2_1_00050 Poly-beta-1,6-N-acetyl-D-glucosamine synthase	VF0014	Intercellular adhesion proteins		Staphylococcus aureus	VFC0271	Biofilm
aureus240-2_1_00054	aureus240-2_1_00054 Tyrosine-protein phosphatase YwqE	VF0003	Capsule		Staphylococcus aureus	VFC0258	Immune modulation
aureus240-2_1_00053	aureus240-2_1_00053 Tyrosine-protein kinase YwqD	VF0003	Capsule		Staphylococcus aureus	VFC0258	Immune modulation
aureus240-2_1_00079	aureus240-2_1_00079 Zinc metalloproteinase aureolysin	VF0024	Aureolysin		Staphylococcus aureus	VFC0251	Exoenzyme	4510000	13400000	4010000	3410000	1.57103	-0.23383	U	NC	5	COG3227 Zinc metalloprotease (elastase)	E	mpl	GO:0005575,GO:0005576	ko:K01400,ko:K01401,ko:K19351	ko01503,ko05150,map01503,map05150	ko:K01400	ko01503
aureus240-2_1_00086	aureus240-2_1_00086 Clumping factor B	VF0004	Clumping factor		Staphylococcus aureus	VFC0001	Adherence	9310000	15400000	6670000	6480000	0.726077	-0.0416929	NC	NC	1	C-terminus of bacterial fibrinogen-binding adhesin	M	-	-	ko:K14192,ko:K14194	ko05150,map05150	ko:K14192	ko05150
aureus240-2_1_00094	aureus240-2_1_00094 ABC transporter ATP-binding protein YxdL	VF0334	HSI-1	Hcp secretion island I	Pseudomonas aeruginosa	VFC0086	Effector delivery system
aureus240-2_1_00119	aureus240-2_1_00119 Pantothenate synthetase	VF0319	PanC/PanD		Mycobacterium tuberculosis	VFC0272	Nutritional/Metabolic factor
aureus240-2_1_00214	aureus240-2_1_00214 Fibronectin-binding protein A	VF0010	FnBPs	Fibronectin binding proteins	Staphylococcus aureus	VFC0001	Adherence	516000	1200000	3000000	196000	1.21759	-3.93604	U	D	9	C-terminus of bacterial fibrinogen-binding adhesin	M	-	GO:0001968,GO:0003674,GO:0005488,GO:0005515,GO:0008150,GO:0044877,GO:0051704,GO:0070051,GO:0098630,GO:0098743	ko:K13733,ko:K14195	ko05100,ko05150,map05100,map05150	ko:K13733	ko05100
aureus240-2_1_00216	aureus240-2_1_00216 UTP--glucose-1-phosphate uridylyltransferase	VF0244	Hyaluronic acid capsule		Streptococcus pyogenes	VFC0258	Immune modulation
aureus240-2_1_00215	aureus240-2_1_00215 Fibronectin-binding protein B	VF0010	FnBPs	Fibronectin binding proteins	Staphylococcus aureus	VFC0001	Adherence
aureus240-2_1_00290	aureus240-2_1_00290 Gamma-hemolysin component B	VF0011	Gamma-hemolysin		Staphylococcus aureus	VFC0235	Exotoxin	2040000	11200000	1950000	1350000	2.45686	-0.530515	U	NC	5	cell killing	M	-	-	ko:K11038	ko05150,map05150	ko:K11038	ko05150
aureus240-2_1_00292	aureus240-2_1_00292 Gamma-hemolysin component A	VF0011	Gamma-hemolysin		Staphylococcus aureus	VFC0235	Exotoxin
aureus240-2_1_00291	aureus240-2_1_00291 Gamma-hemolysin component C	VF0011	Gamma-hemolysin		Staphylococcus aureus	VFC0235	Exotoxin
aureus240-2_1_00293	aureus240-2_1_00293 Immunoglobulin-binding protein Sbi	VF0423	Sbi	Staphylococcal binder of immunoglobulin	Staphylococcus aureus	VFC0258	Immune modulation	2960000	5560000	2280000	1700000	0.909488	-0.423499	NC	NC	1	Pfam:B	M	-	-	ko:K14197	ko05150,map05150	ko:K14197	ko05150
aureus240-2_1_00316	aureus240-2_1_00316 Respiratory nitrate reductase 1 beta chain	VF0302	Nitrate reductase		Mycobacterium tuberculosis	VFC0272	Nutritional/Metabolic factor
aureus240-2_1_00315	aureus240-2_1_00315 Respiratory nitrate reductase 1 alpha chain	VF0302	Nitrate reductase		Mycobacterium tuberculosis	VFC0272	Nutritional/Metabolic factor
aureus240-2_1_00321	aureus240-2_1_00321 Oxygen regulatory protein NreC	VF0102	Type 1 fimbriae		Salmonella enterica (serovar typhimurium)	VFC0001	Adherence
aureus240-2_1_00418	aureus240-2_1_00418 Urease accessory protein UreG	VF0050	Urease		Helicobacter pylori	VFC0282	Stress survival	389000	530000	324000	381000	0.446222	0.233797	NC	NC	1	Facilitates the functional incorporation of the urease nickel metallocenter. This process requires GTP hydrolysis, probably effectuated by UreG	KO	ureG	-	ko:K03189	-	ko:K03189	-
aureus240-2_1_00421	aureus240-2_1_00421 Urease subunit alpha	VF0050	Urease		Helicobacter pylori	VFC0282	Stress survival
aureus240-2_1_00504	aureus240-2_1_00504 Hyaluronate lyase	VF0013	Hyaluronate lyase		Staphylococcus aureus	VFC0251	Exoenzyme	1740000	8570000	7320000	3840000	2.30021	-0.930737	U	NC	5	Polysaccharide lyase family 8, N terminal alpha-helical domain	N	hylB	GO:0005575,GO:0005576	ko:K01727	-	ko:K01727	-
aureus240-2_1_00619	aureus240-2_1_00619 UDP-N-acetylglucosamine 2-epimerase	VF0003	Capsule		Staphylococcus aureus	VFC0258	Immune modulation
aureus240-2_1_00631	aureus240-2_1_00631 3-hydroxyacyl-[acyl-carrier-protein] dehydratase FabZ	VF0370	LPS		Bartonella henselae	VFC0258	Immune modulation
aureus240-2_1_00698	aureus240-2_1_00698 hypothetical protein	VF0007	Delta-hemolysin		Staphylococcus aureus	VFC0235	Exotoxin	792000000	1280000000	2970000000	1100000000	0.692571	-1.43296	NC	D	8	-	-	-	-	-	-	-	-
aureus240-2_1_00704	aureus240-2_1_00704 60 kDa chaperonin	VF0594	GroEL		Clostridium difficile	VFC0001	Adherence	1670000	8100000	2530000	2680000	2.27807	0.0830956	U	NC	5	Prevents misfolding and promotes the refolding and proper assembly of unfolded polypeptides generated under stress conditions	O	groL	GO:0001817,GO:0001819,GO:0001871,GO:0002791,GO:0002793,GO:0003674,GO:0005488,GO:0005515,GO:0005575,GO:0005622,GO:0005623,GO:0005737,GO:0005829,GO:0006457,GO:0006458,GO:0008150,GO:0009986,GO:0009987,GO:0016465,GO:0030246,GO:0030247,GO:0032677,GO:0032757,GO:0032879,GO:0032880,GO:0032991,GO:0044183,GO:0044424,GO:0044444,GO:0044445,GO:0044464,GO:0044764,GO:0046812,GO:0048518,GO:0048522,GO:0050707,GO:…	ko:K04077	ko03018,ko04212,ko04940,ko05134,ko05152,map03018,map04212,map04940,map05134,map05152	ko:K04077	ko03018
aureus240-2_1_00714	aureus240-2_1_00714 Phospholipase C	VF0002	Beta-hemolysin		Staphylococcus aureus	VFC0235	Exotoxin
aureus240-2_1_00774	aureus240-2_1_00774 Staphylokinase	VF0021	Staphylokinase		Staphylococcus aureus	VFC0251	Exoenzyme	73700000	140000000	91000000	63000000	0.92569	-0.530515	NC	NC	1	Staphylokinase/Streptokinase family	M	-	-	ko:K14198	ko01503,ko05150,map01503,map05150	ko:K14198	ko01503
aureus240-2_1_00776	aureus240-2_1_00776 Chemotaxis inhibitory protein	VF0424	CHIPS	Chemotaxis inhibitory protein of Staphylococcus	Staphylococcus aureus	VFC0258	Immune modulation
aureus240-2_1_00777	aureus240-2_1_00777 Staphylococcal complement inhibitor	VF0425	SCIN	Staphylococcal complement inhibitor	Staphylococcus aureus	VFC0258	Immune modulation	12000000	27500000	16100000	9400000	1.1964	-0.776328	U	NC	5	Staphylococcal complement inhibitor SCIN	S	-	-	-	-	-	-
aureus240-2_1_00779	aureus240-2_1_00779 65 kDa membrane protein	VF0016	Eap/Map	Extracellular adherence protein/MHC analogous protein	Staphylococcus aureus	VFC0001	Adherence	730000	284000	418000	344000	-1.36201	-0.281094	D	NC	7	MAP domain	S	-	-	ko:K14204	ko05150,map05150	ko:K14204	ko05150
aureus240-2_1_00851	aureus240-2_1_00851 Putative multidrug export ATP-binding/permease protein	VF0044	LOS		Haemophilus influenzae	VFC0258	Immune modulation
aureus240-2_1_00929	aureus240-2_1_00929 Leucotoxin LukEv	VF0011	Gamma-hemolysin		Staphylococcus aureus	VFC0235	Exotoxin
aureus240-2_1_00930	aureus240-2_1_00930 Leucotoxin LukDv	VF0018	PVL	Panton-Valentine leukocidin	Staphylococcus aureus	VFC0235	Exotoxin
aureus240-2_1_01026	aureus240-2_1_01026 Iron-regulated surface determinant protein H	VF0015	Isd		Staphylococcus aureus	VFC0272	Nutritional/Metabolic factor
aureus240-2_1_01191	aureus240-2_1_01191 Superoxide dismutase [Mn/Fe] 1	VF0169	SodB		Legionella pneumophila	VFC0282	Stress survival	2200000	2430000	6090000	5480000	0.143453	-0.152266	NC	NC	1	radicals which are normally produced within the cells and which are toxic to biological systems	C	sodA	GO:0000302,GO:0000303,GO:0000305,GO:0003674,GO:0003824,GO:0004784,GO:0006801,GO:0006950,GO:0006979,GO:0008150,GO:0008152,GO:0009636,GO:0009987,GO:0010035,GO:0016209,GO:0016491,GO:0016721,GO:0019430,GO:0033554,GO:0034599,GO:0034614,GO:0042221,GO:0044237,GO:0050896,GO:0051716,GO:0055114,GO:0070887,GO:0071450,GO:0071451,GO:0072593,GO:0097237,GO:0098754,GO:0098869,GO:1901700,GO:1901701,GO:1990748	ko:K04564	ko04013,ko04068,ko04146,ko04211,ko04212,ko04213,ko05016,map04013,map04068,map04146,map04211,map04212,map04213,map05016	ko:K04564	ko04013
aureus240-2_1_01232	aureus240-2_1_01232 6-phosphogluconate dehydrogenase, decarboxylating	VF0560	Capsule		Klebsiella pneumoniae	VFC0258	Immune modulation	4070000	16200000	5320000	3400000	1.99289	-0.645891	U	NC	5	Catalyzes the oxidative decarboxylation of 6- phosphogluconate to ribulose 5-phosphate and CO(2), with concomitant reduction of NADP to NADPH	G	gnd	-	ko:K00033	ko00030,ko00480,ko01100,ko01110,ko01120,ko01130,ko01200,map00030,map00480,map01100,map01110,map01120,map01130,map01200	ko:K00033	ko00030
aureus240-2_1_01262	aureus240-2_1_01262 Elastin-binding protein EbpS	VF0008	EbpS	Elastin-binding protein	Staphylococcus aureus	VFC0001	Adherence	103000000	78800000	140000000	99400000	-0.386377	-0.494109	NC	NC	1	Lysin motif	M	ebpS	-	-	-	-	-
aureus240-2_1_01327	aureus240-2_1_01327 Response regulator ArlR	VF1355	PmrAB		Salmonella enterica (serovar typhimurium)	VFC0301	Regulation
aureus240-2_1_01405	aureus240-2_1_01405 Catalase	VF0454	KatA		Neisseria meningitidis	VFC0282	Stress survival
aureus240-2_1_01486	aureus240-2_1_01486 Isoprenyl transferase	VF0361	Capsule		Enterococcus faecalis	VFC0258	Immune modulation
aureus240-2_1_01514	aureus240-2_1_01514 Acyl carrier protein	VF0367	LPS	Lipopolysaccharide	Brucella melitensis	VFC0258	Immune modulation	196000000	30900000	222000000	321000000	-2.66517	0.532014	D	NC	7	Carrier of the growing fatty acid chain in fatty acid biosynthesis	IQ	acpP	GO:0000035,GO:0000036,GO:0003674,GO:0005488,GO:0005575,GO:0005622,GO:0005623,GO:0005737,GO:0005829,GO:0005975,GO:0006082,GO:0006629,GO:0006631,GO:0006633,GO:0006643,GO:0006644,GO:0006664,GO:0006793,GO:0006796,GO:0008150,GO:0008152,GO:0008610,GO:0008654,GO:0009058,GO:0009245,GO:0009247,GO:0009311,GO:0009312,GO:0009987,GO:0016051,GO:0016053,GO:0019637,GO:0019752,GO:0019842,GO:0031177,GO:0032787,GO:…	ko:K02078	-	ko:K02078	-
aureus240-2_1_01515	aureus240-2_1_01515 3-oxoacyl-[acyl-carrier-protein] reductase FabG	VF0473	Polar flagella		Aeromonas hydrophila	VFC0204	Motility
aureus240-2_1_01544	aureus240-2_1_01544 Carbamoyl-phosphate synthase small chain	VF0558	Pyrimidine biosynthesis		Francisella tularensis	VFC0272	Nutritional/Metabolic factor
aureus240-2_1_01585	aureus240-2_1_01585 Alpha-hemolysin	VF0001	Alpha-hemolysin		Staphylococcus aureus	VFC0235	Exotoxin
aureus240-2_1_01609	aureus240-2_1_01609 Heme oxygenase (staphylobilin-producing) 1	VF0015	Isd		Staphylococcus aureus	VFC0272	Nutritional/Metabolic factor
aureus240-2_1_01610	aureus240-2_1_01610 Sortase B	VF0015	Isd		Staphylococcus aureus	VFC0272	Nutritional/Metabolic factor
aureus240-2_1_01611	aureus240-2_1_01611 putative heme-iron transport system permease protein IsdF	VF0015	Isd		Staphylococcus aureus	VFC0272	Nutritional/Metabolic factor
aureus240-2_1_01612	aureus240-2_1_01612 High-affinity heme uptake system protein IsdE	VF0015	Isd		Staphylococcus aureus	VFC0272	Nutritional/Metabolic factor
aureus240-2_1_01613	aureus240-2_1_01613 hypothetical protein	VF0015	Isd		Staphylococcus aureus	VFC0272	Nutritional/Metabolic factor	3200000	6320000	4910000	1820000	0.981853	-1.43178	NC	D	8	-	-	-	-	-	-	-	-
aureus240-2_1_01614	aureus240-2_1_01614 Iron-regulated surface determinant protein C	VF0015	Isd		Staphylococcus aureus	VFC0272	Nutritional/Metabolic factor
aureus240-2_1_01615	aureus240-2_1_01615 Iron-regulated surface determinant protein A	VF0015	Isd		Staphylococcus aureus	VFC0272	Nutritional/Metabolic factor	7210000	13200000	8260000	6040000	0.872467	-0.451593	NC	NC	1	Iron Transport-associated domain	M	isdA	-	ko:K14193	ko05150,map05150	ko:K14193	ko05150
aureus240-2_1_01616	aureus240-2_1_01616 Iron-regulated surface determinant protein B	VF0015	Isd		Staphylococcus aureus	VFC0272	Nutritional/Metabolic factor
aureus240-2_1_01671	aureus240-2_1_01671 Phosphoribosylformylglycinamidine cyclo-ligase	VF0559	Purine biosynthesis		Francisella tularensis	VFC0272	Nutritional/Metabolic factor
aureus240-2_1_01693	aureus240-2_1_01693 Glutamyl endopeptidase	VF0023	V8 protease		Staphylococcus aureus	VFC0251	Exoenzyme	2750000	7870000	3460000	3910000	1.51693	0.176397	U	NC	5	Belongs to the peptidase S1B family	M	sspA	-	ko:K01318	ko02024,map02024	ko:K01318	ko02024
aureus240-2_1_01695	aureus240-2_1_01695 Staphostatin B	VF0006	Staphopain		Staphylococcus aureus	VFC0251	Exoenzyme
aureus240-2_1_01694	aureus240-2_1_01694 Staphopain B	VF0006	Staphopain		Staphylococcus aureus	VFC0251	Exoenzyme	28300000	63900000	29200000	40400000	1.17501	0.468387	U	NC	5	Staphopain proregion	M	sspB	GO:0005575,GO:0005576	ko:K13715	-	ko:K13715	-
aureus240-2_1_01714	aureus240-2_1_01714 Lipoate--protein ligase 1	VF0347	LplA1		Listeria monocytogenes	VFC0272	Nutritional/Metabolic factor
aureus240-2_1_01768	aureus240-2_1_01768 Chaperone protein ClpB	VF0072	ClpC		Listeria monocytogenes	VFC0282	Stress survival	1220000	5990000	775000	32800	2.29567	-4.56243	U	D	9	Part of a stress-induced multi-chaperone system, it is involved in the recovery of the cell from heat-induced damage, in cooperation with DnaK, DnaJ and GrpE	O	clpB	GO:0006508,GO:0006807,GO:0008150,GO:0008152,GO:0019538,GO:0043170,GO:0044238,GO:0071704,GO:1901564	ko:K03695	ko04213,map04213	ko:K03695	ko04213
aureus240-2_1_01788	aureus240-2_1_01788 Putative peptidyl-prolyl cis-trans isomerase	VF0798	Dot/Icm T4SS secreted effectors		Legionella pneumophila	VFC0086	Effector delivery system	2220000	2770000	1350000	1270000	0.319326	-0.0881309	NC	NC	1	PPIases accelerate the folding of proteins. It catalyzes the cis-trans isomerization of proline imidic peptide bonds in oligopeptides	O	ppiA	GO:0000413,GO:0003674,GO:0003755,GO:0003824,GO:0006464,GO:0006807,GO:0008150,GO:0008152,GO:0009987,GO:0016853,GO:0016859,GO:0018193,GO:0018208,GO:0019538,GO:0036211,GO:0043170,GO:0043412,GO:0044237,GO:0044238,GO:0044260,GO:0044267,GO:0071704,GO:0140096,GO:1901564	ko:K03767,ko:K03768	ko01503,ko04217,map01503,map04217	ko:K03767	ko01503
aureus240-2_1_01832	aureus240-2_1_01832 Toxic shock syndrome toxin-1	VF0022	TSST-1	Toxic shock syndrome toxin-1	Staphylococcus aureus	VFC0235	Exotoxin
aureus240-2_1_01850	aureus240-2_1_01850 hypothetical protein	VF0020	SE	Staphylococcal enterotoxin	Staphylococcus aureus	VFC0235	Exotoxin	46100000	146000000	55500000	7680000	1.66313	-2.85331	U	D	9	Staphylococcal/Streptococcal toxin, OB-fold domain	S	-	-	-	-	-	-
aureus240-2_1_01851	aureus240-2_1_01851 hypothetical protein	VF0020	SE	Staphylococcal enterotoxin	Staphylococcus aureus	VFC0235	Exotoxin	42400000	95400000	81400000	26300000	1.16993	-1.62997	U	D	9	Staphylococcal/Streptococcal toxin, OB-fold domain	S	-	-	-	-	-	-
aureus240-2_1_01880	aureus240-2_1_01880 Staphylocoagulase	VF0420	VWbp	Von Willebrand factor-binding protein	Staphylococcus aureus	VFC0251	Exoenzyme
aureus240-2_1_01881	aureus240-2_1_01881 Clumping factor A	VF0004	Clumping factor		Staphylococcus aureus	VFC0001	Adherence	26900000	30200000	25900000	20700000	0.166942	-0.323321	NC	NC	1	C-terminus of bacterial fibrinogen-binding adhesin	Q	-	GO:0001968,GO:0003674,GO:0005488,GO:0005515,GO:0008150,GO:0044877,GO:0051704,GO:0070051,GO:0098630,GO:0098743	ko:K13733,ko:K14201	ko05100,ko05150,map05100,map05150	ko:K13733	ko05100
aureus240-2_1_01900	aureus240-2_1_01900 ATP-dependent Clp protease proteolytic subunit	VF0074	ClpP		Listeria monocytogenes	VFC0282	Stress survival	9360000	11300000	15200000	24800000	0.271742	0.706269	NC	NC	1	Cleaves peptides in various proteins in a process that requires ATP hydrolysis. Has a chymotrypsin-like activity. Plays a major role in the degradation of misfolded proteins	OU	clpP	GO:0003674,GO:0003824,GO:0004176,GO:0005488,GO:0005515,GO:0006355,GO:0006508,GO:0006515,GO:0006807,GO:0008150,GO:0008152,GO:0008233,GO:0009056,GO:0009057,GO:0009889,GO:0009890,GO:0009892,GO:0009987,GO:0010468,GO:0010556,GO:0010558,GO:0010605,GO:0010629,GO:0016462,GO:0016787,GO:0016817,GO:0016818,GO:0016887,GO:0017111,GO:0019219,GO:0019222,GO:0019538,GO:0030163,GO:0031323,GO:0031324,GO:0031326,GO:…	ko:K01358	ko04112,ko04212,map04112,map04212	ko:K01358	ko04112
aureus240-2_1_02021	aureus240-2_1_02021 Ferric enterobactin transport ATP-binding protein FepC	VF0228	Enterobactin		Escherichia coli (UPEC)	VFC0272	Nutritional/Metabolic factor
aureus240-2_1_02036	aureus240-2_1_02036 Manganese-binding lipoprotein MntA	VF0354	EfaA		Enterococcus faecalis	VFC0001	Adherence
aureus240-2_1_02112	aureus240-2_1_02112 Serine-aspartate repeat-containing protein D	VF0019	SDr	Ser-Asp rich proteins	Staphylococcus aureus	VFC0001	Adherence	293000000	428000000	339000000	204000000	0.54671	-0.732716	NC	NC	1	protein which possibly mediates interactions of S.aureus with components of the extracellular matrix of higher eukaryotes	M	sdrF	-	ko:K14194	ko05150,map05150	ko:K14194	ko05150
aureus240-2_1_02111	aureus240-2_1_02111 Serine-aspartate repeat-containing protein E	VF0019	SDr	Ser-Asp rich proteins	Staphylococcus aureus	VFC0001	Adherence	183000000	291000000	229000000	183000000	0.669176	-0.323504	NC	NC	1	C-terminus of bacterial fibrinogen-binding adhesin	M	-	-	ko:K14192,ko:K14194	ko05150,map05150	ko:K14192	ko05150
aureus240-2_1_02113	aureus240-2_1_02113 Serine-aspartate repeat-containing protein C	VF0019	SDr	Ser-Asp rich proteins	Staphylococcus aureus	VFC0001	Adherence	268000000	377000000	345000000	270000000	0.492332	-0.353637	NC	NC	1	protein which possibly mediates interactions of S.aureus with components of the extracellular matrix of higher eukaryotes	M	sdrF	-	ko:K14194	ko05150,map05150	ko:K14194	ko05150
aureus240-2_1_02126	aureus240-2_1_02126 Elongation factor Tu	VF0460	EF-Tu		Francisella tularensis	VFC0001	Adherence	37800000	74500000	47300000	30400000	0.978854	-0.637769	NC	NC	1	This protein promotes the GTP-dependent binding of aminoacyl-tRNA to the A-site of ribosomes during protein biosynthesis	J	tuf	GO:0005575,GO:0005622,GO:0005623,GO:0005737,GO:0044424,GO:0044464	ko:K02358	-	ko:K02358	-
aureus240-2_1_02149	aureus240-2_1_02149 ATP-dependent Clp protease ATP-binding subunit ClpC	VF0072	ClpC		Listeria monocytogenes	VFC0282	Stress survival	31600	691000	74600	0	4.45069	-13.2877	U	D	9	ATP-dependent Clp protease, ATP-binding subunit ClpC	O	clpC	GO:0006950,GO:0008150,GO:0010035,GO:0010038,GO:0042221,GO:0046686,GO:0046688,GO:0050896,GO:0097501,GO:1990169,GO:1990170	ko:K03696	ko01100,map01100	ko:K03696	ko01100
aureus240-2_1_02259	aureus240-2_1_02259 Staphylococcal superantigen-like 5	VF0990	SSLs	Staphylococcal superantigen-like proteins	Staphylococcus aureus	VFC0235	Exotoxin
aureus240-2_1_02262	aureus240-2_1_02262 Staphylococcal superantigen-like 10	VF0990	SSLs	Staphylococcal superantigen-like proteins	Staphylococcus aureus	VFC0235	Exotoxin
aureus240-2_1_02263	aureus240-2_1_02263 Staphylococcal superantigen-like 7	VF0990	SSLs	Staphylococcal superantigen-like proteins	Staphylococcus aureus	VFC0235	Exotoxin
aureus240-2_1_02264	aureus240-2_1_02264 Staphylococcal superantigen-like 7	VF0990	SSLs	Staphylococcal superantigen-like proteins	Staphylococcus aureus	VFC0235	Exotoxin
aureus240-2_1_02265	aureus240-2_1_02265 Staphylococcal superantigen-like 7	VF0990	SSLs	Staphylococcal superantigen-like proteins	Staphylococcus aureus	VFC0235	Exotoxin
aureus240-2_1_02266	aureus240-2_1_02266 Staphylococcal superantigen-like 5	VF0990	SSLs	Staphylococcal superantigen-like proteins	Staphylococcus aureus	VFC0235	Exotoxin
aureus240-2_1_02267	aureus240-2_1_02267 Staphylococcal superantigen-like 4	VF0990	SSLs	Staphylococcal superantigen-like proteins	Staphylococcus aureus	VFC0235	Exotoxin
aureus240-2_1_02268	aureus240-2_1_02268 Staphylococcal superantigen-like 3	VF0990	SSLs	Staphylococcal superantigen-like proteins	Staphylococcus aureus	VFC0235	Exotoxin
aureus240-2_1_02271	aureus240-2_1_02271 Staphylococcal superantigen-like 1	VF0990	SSLs	Staphylococcal superantigen-like proteins	Staphylococcus aureus	VFC0235	Exotoxin	663000	1090000	903000	353000	0.717247	-1.35506	NC	D	8	Staphylococcal superantigen-like OB-fold domain	S	-	-	-	-	-	-
aureus240-2_1_02346	aureus240-2_1_02346 Lipase 2	VF0012	Lipase		Staphylococcus aureus	VFC0251	Exoenzyme	81300000	219000000	93000000	75800000	1.4296	-0.295033	U	NC	5	acetyltransferases and hydrolases with the alpha beta hydrolase fold	D	-	-	ko:K01046	ko00561,ko01100,map00561,map01100	ko:K01046	ko00561
aureus240-2_1_02364	aureus240-2_1_02364 Type VII secretion system protein EsaG	VF0403	Type VII secretion system		Staphylococcus aureus	VFC0086	Effector delivery system
aureus240-2_1_02365	aureus240-2_1_02365 Type VII secretion system protein EsaG	VF0403	Type VII secretion system		Staphylococcus aureus	VFC0086	Effector delivery system
aureus240-2_1_02366	aureus240-2_1_02366 Type VII secretion system protein EsaG	VF0403	Type VII secretion system		Staphylococcus aureus	VFC0086	Effector delivery system
aureus240-2_1_02367	aureus240-2_1_02367 Type VII secretion system protein EsaG	VF0403	Type VII secretion system		Staphylococcus aureus	VFC0086	Effector delivery system
aureus240-2_1_02368	aureus240-2_1_02368 Type VII secretion system protein EsaG	VF0403	Type VII secretion system		Staphylococcus aureus	VFC0086	Effector delivery system
aureus240-2_1_02370	aureus240-2_1_02370 Type VII secretion system protein EsaG	VF0403	Type VII secretion system		Staphylococcus aureus	VFC0086	Effector delivery system
aureus240-2_1_02373	aureus240-2_1_02373 Type VII secretion system protein EsaG	VF0403	Type VII secretion system		Staphylococcus aureus	VFC0086	Effector delivery system
aureus240-2_1_02374	aureus240-2_1_02374 Type VII secretion system protein EsaG	VF0403	Type VII secretion system		Staphylococcus aureus	VFC0086	Effector delivery system
aureus240-2_1_02378	aureus240-2_1_02378 Type VII secretion system protein EsaG	VF0403	Type VII secretion system		Staphylococcus aureus	VFC0086	Effector delivery system
aureus240-2_1_02380	aureus240-2_1_02380 Type VII secretion system extracellular protein D	VF0403	Type VII secretion system		Staphylococcus aureus	VFC0086	Effector delivery system
aureus240-2_1_02379	aureus240-2_1_02379 Type VII secretion systems protein EssD	VF0403	Type VII secretion system		Staphylococcus aureus	VFC0086	Effector delivery system	2170000	3310000	1310000	1490000	0.609136	0.185746	NC	NC	1	DNA/RNA non-specific endonuclease	S	-	-	-	-	-	-
aureus240-2_1_02382	aureus240-2_1_02382 Type VII secretion system extracellular protein B	VF0403	Type VII secretion system		Staphylococcus aureus	VFC0086	Effector delivery system
aureus240-2_1_02383	aureus240-2_1_02383 Type VII secretion system extracellular protein C	VF0403	Type VII secretion system		Staphylococcus aureus	VFC0086	Effector delivery system
aureus240-2_1_02381	aureus240-2_1_02381 Type VII secretion system protein EsaE	VF0403	Type VII secretion system		Staphylococcus aureus	VFC0086	Effector delivery system
aureus240-2_1_02386	aureus240-2_1_02386 Type VII secretion system accessory factor EsaB	VF0403	Type VII secretion system		Staphylococcus aureus	VFC0086	Effector delivery system
aureus240-2_1_02387	aureus240-2_1_02387 hypothetical protein	VF0403	Type VII secretion system		Staphylococcus aureus	VFC0086	Effector delivery system	3720000	4480000	8100000	3740000	0.268196	-1.11488	NC	D	8	WXG100 protein secretion system (Wss), protein EssA	S	essA	-	-	-	-	-
aureus240-2_1_02389	aureus240-2_1_02389 Type VII secretion system extracellular protein A	VF0403	Type VII secretion system		Staphylococcus aureus	VFC0086	Effector delivery system	862000000	1280000000	1610000000	943000000	0.570384	-0.771731	NC	NC	1	Proteins of 100 residues with WXG	S	esxA	-	-	-	-	-
aureus240-2_1_02385	aureus240-2_1_02385 Type VII secretion system protein EssB	VF0403	Type VII secretion system		Staphylococcus aureus	VFC0086	Effector delivery system	1810000	463000	1790000	2530000	-1.96691	0.499178	D	NC	7	Type VII secretion protein EssB	S	essB	-	-	-	-	-
aureus240-2_1_02388	aureus240-2_1_02388 Type VII secretion system accessory factor EsaA	VF0403	Type VII secretion system		Staphylococcus aureus	VFC0086	Effector delivery system	72000000	100000000	85700000	69700000	0.473931	-0.298137	NC	NC	1	this gene contains a nucleotide ambiguity which may be the result of a sequencing error	V	esaA	-	-	-	-	-
aureus240-2_1_02384	aureus240-2_1_02384 Type VII secretion system protein EssC	VF0403	Type VII secretion system		Staphylococcus aureus	VFC0086	Effector delivery system
aureus240-2_1_02443	aureus240-2_1_02443 Staphylocoagulase	VF0421	Staphylocoagulase		Staphylococcus aureus	VFC0251	Exoenzyme
aureus240-2_1_02451	aureus240-2_1_02451 Hexose-6-phosphate:phosphate antiporter	VF0264	Hpt	Hexose phosphate transporter	Listeria monocytogenes	VFC0272	Nutritional/Metabolic factor
aureus240-2_1_02500	aureus240-2_1_02500 Heme oxygenase (staphylobilin-producing) 2	VF0015	Isd		Staphylococcus aureus	VFC0272	Nutritional/Metabolic factor
aureus240-2_1_02504	aureus240-2_1_02504 putative sugar transferase EpsL	VF0003	Capsule		Staphylococcus aureus	VFC0258	Immune modulation
aureus240-2_1_02501	aureus240-2_1_02501 UDP-N-acetylglucosamine 2-epimerase	VF0003	Capsule		Staphylococcus aureus	VFC0258	Immune modulation
aureus240-2_1_02503	aureus240-2_1_02503 GDP-L-fucose synthase	VF0003	Capsule		Staphylococcus aureus	VFC0258	Immune modulation
aureus240-2_1_02502	aureus240-2_1_02502 UDP-N-acetyl-D-mannosamine dehydrogenase	VF0003	Capsule		Staphylococcus aureus	VFC0258	Immune modulation
aureus240-2_1_02505	aureus240-2_1_02505 hypothetical protein	VF0003	Capsule		Staphylococcus aureus	VFC0258	Immune modulation
aureus240-2_1_02511	aureus240-2_1_02511 UDP-2-acetamido-2,6-beta-L-arabino-hexul-4-ose reductase	VF0003	Capsule		Staphylococcus aureus	VFC0258	Immune modulation
aureus240-2_1_02510	aureus240-2_1_02510 UDP-2,3-diacetamido-2,3-dideoxy-D-glucuronate 2-epimerase	VF0003	Capsule		Staphylococcus aureus	VFC0258	Immune modulation
aureus240-2_1_02512	aureus240-2_1_02512 UDP-glucose 4-epimerase	VF0003	Capsule		Staphylococcus aureus	VFC0258	Immune modulation
aureus240-2_1_02515	aureus240-2_1_02515 Tyrosine-protein phosphatase YwqE	VF0003	Capsule		Staphylococcus aureus	VFC0258	Immune modulation
aureus240-2_1_02516	aureus240-2_1_02516 Tyrosine-protein kinase YwqD	VF0003	Capsule		Staphylococcus aureus	VFC0258	Immune modulation
aureus240-2_1_02518	aureus240-2_1_02518 Aldehyde-alcohol dehydrogenase	VF0444	Lap	Listeria adhesion protein	Listeria monocytogenes	VFC0001	Adherence
aureus240-2_1_02535	aureus240-2_1_02535 Superoxide dismutase [Mn/Fe] 2	VF0169	SodB		Legionella pneumophila	VFC0282	Stress survival	160000	18700	255000	88300	-3.09696	-1.53001	D	D	3	radicals which are normally produced within the cells and which are toxic to biological systems	C	sodA	GO:0000302,GO:0000303,GO:0000305,GO:0003674,GO:0003824,GO:0004784,GO:0006801,GO:0006950,GO:0006979,GO:0008150,GO:0008152,GO:0009636,GO:0009987,GO:0010035,GO:0016209,GO:0016491,GO:0016721,GO:0019430,GO:0033554,GO:0034599,GO:0034614,GO:0042221,GO:0044237,GO:0050896,GO:0051716,GO:0055114,GO:0070887,GO:0071450,GO:0071451,GO:0072593,GO:0097237,GO:0098754,GO:0098869,GO:1901700,GO:1901701,GO:1990748	ko:K04564	ko04013,ko04068,ko04146,ko04211,ko04212,ko04213,ko05016,map04013,map04068,map04146,map04211,map04212,map04213,map05016	ko:K04564	ko04013
aureus240-2_1_02539	aureus240-2_1_02539 hypothetical protein	VF0003	Capsule		Staphylococcus aureus	VFC0258	Immune modulation
aureus240-2_1_02557	aureus240-2_1_02557 Immunoglobulin G-binding protein A	VF0017	SpA	Staphylococcal protein A	Staphylococcus aureus	VFC0235	Exotoxin	781000000	1060000000	1210000000	852000000	0.44067	-0.506082	NC	NC	1	LysM domain	M	-	GO:0008150,GO:0009405,GO:0044419,GO:0051704	ko:K14196	ko05150,map05150	ko:K14196	ko05150
aureus240-2_1_02591	aureus240-2_1_02591 hypothetical protein	VF0422	AdsA	Adenosine synthase A	Staphylococcus aureus	VFC0258	Immune modulation	9610000	11700000	8950000	11900000	0.2839	0.411002	NC	NC	1	COG0737 5'-nucleotidase 2',3'-cyclic phosphodiesterase and related esterases	F	-	-	ko:K01081,ko:K01119	ko00230,ko00240,ko00760,ko01100,ko01110,map00230,map00240,map00760,map01100,map01110	ko:K01081	ko00230

## Sheet: G2_Sa240_CP_AR
Protein_ID	Protein_description	ARO Accession	CVTERM ID	Model Sequence ID	Model ID	Model Name	ARO Name	Protein Accession	DNA Accession	AMR Gene Family	Drug Class	Resistance Mechanism	CARD Short Name	Sa240[8h2C]	Sa240[8h4M]	Sa240[24h2C]	Sa240[24h4M]	log2(fc)_Sa240[8h4M]_Sa240[8h2C]	log2(fc)_Sa240[24h4M]_Sa240[24h2C]	Sa240[8h4M]_Sa240[8h2C]_ep	Sa240[24h4M]_Sa240[24h2C]_ep	EP_group	Description	COG_category	Preferred_name	GOs	KEGG_ko	KEGG_Pathway	KEGG_ko_R	KEGG_Pathway_R
aureus240-2_1_00268	aureus240-2_1_00268 Quinolone resistance protein NorB	ARO:3007010	45478	8122	5726	norC	norC	AGP27106.1	CP005288.1	major facilitator superfamily (MFS) antibiotic efflux pump	disinfecting agents and antiseptics;fluoroquinolone antibiotic	antibiotic efflux	norC
aureus240-2_1_00378	aureus240-2_1_00378 Metallothiol transferase FosB	ARO:3004661	42703	5545	3362	Staphylococcus aureus FosB	Staphylococcus aureus FosB	EHS19134.1	AHLO01000073.1	fosfomycin thiol transferase	phosphonic acid antibiotic	antibiotic inactivation	Saur_FosB
aureus240-2_1_00555	aureus240-2_1_00555 Multidrug efflux pump SdrM	ARO:3007013	45482	8125	5729	sdrM	sdrM	BAB43261.1	BA000018.3	major facilitator superfamily (MFS) antibiotic efflux pump	disinfecting agents and antiseptics;fluoroquinolone antibiotic	antibiotic efflux	sdrM	2340000	1130000	2900000	3570000	-1.05019	0.299871	D	NC	8	of the major facilitator superfamily	EGP	bmr3_1	-	ko:K18935	-	ko:K18935	-
aureus240-2_1_00556	aureus240-2_1_00556 Multidrug resistance efflux pump SepA	ARO:3007012	45481	8124	5728	sepA	sepA	WP_042355600.1	NC_016941.1	small multidrug resistance (SMR) antibiotic efflux pump	disinfecting agents and antiseptics	antibiotic efflux	sepA
aureus240-2_1_00557	aureus240-2_1_00557 Fatty acid resistance protein FarB	ARO:3004572	42486	5623	3276	Staphylococcus aureus LmrS	Staphylococcus aureus LmrS	AAW38464.1	CP000046.1	major facilitator superfamily (MFS) antibiotic efflux pump	aminoglycoside antibiotic;diaminopyrimidine antibiotic;macrolide antibiotic;oxazolidinone antibiotic;phenicol antibiotic	antibiotic efflux	Saur_LmrS
aureus240-2_1_00650	aureus240-2_1_00650 Sensor protein KdpD	ARO:3004047	41099	8633	5918	kdpD	kdpD	CYF42523.1	FHDU01000010.1	kdpDE	aminoglycoside antibiotic	antibiotic efflux	kdpD
aureus240-2_1_01064	aureus240-2_1_01064 Alkaline phosphatase synthesis transcriptional regulatory protein PhoP	ARO:3002922	39356	105	1547	vanR gene in vanC cluster	vanR gene in vanC cluster	AAF86641.1	AF162694.1	glycopeptide resistance gene cluster;vanR	glycopeptide antibiotic	antibiotic target alteration	vanR_in_vanC_cl	26400000	29000000	30500000	26500000	0.135515	-0.202817	NC	NC	1	Alkaline phosphatase synthesis transcriptional regulatory protein	T	phoP	-	ko:K07658	ko02020,map02020	ko:K07658	ko02020
aureus240-2_1_01305	aureus240-2_1_01305 Quinolone resistance protein NorB	ARO:3007010	45478	8122	5726	norC	norC	AGP27106.1	CP005288.1	major facilitator superfamily (MFS) antibiotic efflux pump	disinfecting agents and antiseptics;fluoroquinolone antibiotic	antibiotic efflux	norC
aureus240-2_1_01315	aureus240-2_1_01315 Dihydrofolate reductase	ARO:3002865	39299	4707	1397	dfrC	dfrC	AAO04716.1	AE015929.1	trimethoprim resistant dihydrofolate reductase dfr	diaminopyrimidine antibiotic	antibiotic target replacement	dfrC	22500000	26200000	20900000	21700000	0.219642	0.0541921	NC	NC	1	Key enzyme in folate metabolism. Catalyzes an essential reaction for de novo glycine and purine synthesis, and for DNA precursor synthesis	H	folA	-	ko:K00287	ko00670,ko00790,ko01100,ko01523,map00670,map00790,map01100,map01523	ko:K00287	ko00670
aureus240-2_1_01327	aureus240-2_1_01327 Response regulator ArlR	ARO:3000838	37218	5453	1390	arlR	arlR	ATC67679.1	CP023390.1	major facilitator superfamily (MFS) antibiotic efflux pump	disinfecting agents and antiseptics;fluoroquinolone antibiotic	antibiotic efflux	arlR	7690000	10500000	8170000	4970000	0.449334	-0.71709	NC	NC	1	response regulator ArlR	K	arlR	-	ko:K18941	ko02020,map02020	ko:K18941	ko02020
aureus240-2_1_01328	aureus240-2_1_01328 Signal transduction histidine-protein kinase ArlS	ARO:3000839	37219	5398	182	arlS	arlS	ABD30512.1	CP000253.1	major facilitator superfamily (MFS) antibiotic efflux pump	disinfecting agents and antiseptics;fluoroquinolone antibiotic	antibiotic efflux	arlS	346000	403000	491000	309000	0.220008	-0.668116	NC	NC	1	Member of the two-component regulatory system ArlS ArlR. ArlS probably functions as a sensor protein kinase which is autophosphorylated at a histidine residue and transfers its phosphate group to ArlR (By similarity)	T	arlS	GO:0003674,GO:0003824,GO:0006508,GO:0006807,GO:0008150,GO:0008152,GO:0008233,GO:0008236,GO:0016787,GO:0017171,GO:0019538,GO:0043170,GO:0044238,GO:0070011,GO:0071704,GO:0140096,GO:1901564	ko:K18940	ko02020,map02020	ko:K18940	ko02020
aureus240-2_1_01973	aureus240-2_1_01973 Tetracycline resistance protein, class B	ARO:3004667	42714	5552	3367	Staphylococcus aureus norA	Staphylococcus aureus norA	BAA14147.1	D90119.1	major facilitator superfamily (MFS) antibiotic efflux pump	fluoroquinolone antibiotic	antibiotic efflux	Saur_norA	2060000	1030000	1790000	1640000	-1	-0.126264	D	NC	8	Quinolone resistance protein norA	EGP	norA	GO:0005575,GO:0005623,GO:0005886,GO:0016020,GO:0044464,GO:0071944	ko:K19576,ko:K19578	-	ko:K19576	-
aureus240-2_1_01982	aureus240-2_1_01982 HTH-type transcriptional regulator MgrA	ARO:3000815	37195	5404	154	mgrA	mgrA	BAB41874.1	BA000018.3	ATP-binding cassette (ABC) antibiotic efflux pump;major facilitator superfamily (MFS) antibiotic efflux pump	cephalosporin;disinfecting agents and antiseptics;fluoroquinolone antibiotic;penam;peptide antibiotic;tetracycline antibiotic	antibiotic efflux	mgrA	267000000	299000000	319000000	311000000	0.163306	-0.0366418	NC	NC	1	transcriptional	K	mgrA	GO:0001067,GO:0003674,GO:0003676,GO:0003677,GO:0005488,GO:0006355,GO:0008150,GO:0009889,GO:0010468,GO:0010556,GO:0019219,GO:0019222,GO:0031323,GO:0031326,GO:0044212,GO:0050789,GO:0050794,GO:0051171,GO:0051252,GO:0060255,GO:0065007,GO:0080090,GO:0097159,GO:1901363,GO:1903506,GO:2000112,GO:2001141	ko:K18906	-	ko:K18906	-
aureus240-2_1_01985	aureus240-2_1_01985 Undecaprenyl-diphosphatase	ARO:3002986	39420	4677	1820	bacA	bacA	AAC76093.1	U00096.3	undecaprenyl pyrophosphate related proteins	peptide antibiotic	antibiotic target alteration	bacA	1210000	740000	1980000	2660000	-0.70941	0.425926	NC	NC	1	Catalyzes the dephosphorylation of undecaprenyl diphosphate (UPP). Confers resistance to bacitracin	V	uppP	-	ko:K06153	ko00550,map00550	ko:K06153	ko00550
aureus240-2_1_02132	aureus240-2_1_02132 DNA-directed RNA polymerase subunit beta	ARO:3000501	36640	4176	2831	rpoB2	rpoB2	BAD59497.1	AP006618.1	rifamycin-resistant beta-subunit of RNA polymerase (rpoB)	peptide antibiotic;rifamycin antibiotic	antibiotic target alteration;antibiotic target replacement	rpoB2	1990000000	1940000000	2030000000	1980000000	-0.0367118	-0.0359793	NC	NC	1	DNA-dependent RNA polymerase catalyzes the transcription of DNA into RNA using the four ribonucleoside triphosphates as substrates	K	rpoB	GO:0000428,GO:0005575,GO:0005622,GO:0005623,GO:0030880,GO:0032991,GO:0044424,GO:0044464,GO:0061695,GO:1902494,GO:1990234	ko:K03043	ko00230,ko00240,ko01100,ko03020,map00230,map00240,map01100,map03020	ko:K03043	ko00230
aureus240-2_1_02332	aureus240-2_1_02332 Multidrug export protein MepA	ARO:3000026	36035	3623	377	mepA	mepA	AAU95768.1	AY661734.1	multidrug and toxic compound extrusion (MATE) transporter	glycylcycline;tetracycline antibiotic	antibiotic efflux	mepA
aureus240-2_1_02333	aureus240-2_1_02333 Transcriptional regulator SlyA	ARO:3000746	37126	5491	856	mepR	mepR	BAB56495.1	BA000017.4	multidrug and toxic compound extrusion (MATE) transporter	glycylcycline;tetracycline antibiotic	antibiotic efflux	mepR	5190000	4990000	4700000	5220000	-0.0566947	0.151389	NC	NC	1	Transcriptional regulator	K	-	-	ko:K18909	-	ko:K18909	-
aureus240-2_1_02509	aureus240-2_1_02509 2,3,4,5-tetrahydropyridine-2,6-dicarboxylate N-acetyltransferase	ARO:3002681	39115	386	106	catB9	catB9	AAL68645.1	AF462019.1	chloramphenicol acetyltransferase (CAT)	phenicol antibiotic	antibiotic inactivation	catB9
aureus240-2_1_02531	aureus240-2_1_02531 tetracycline efflux MFS transporter Tet(38)	ARO:3000565	36704	537	1835	tet(38)	tet(38)	AAV80464.1	AY825285.1	major facilitator superfamily (MFS) antibiotic efflux pump	tetracycline antibiotic	antibiotic efflux	tet(38)
aureus240-2_1_02564	aureus240-2_1_02564 Quinolone resistance protein NorB	ARO:3007010	45478	8122	5726	norC	norC	AGP27106.1	CP005288.1	major facilitator superfamily (MFS) antibiotic efflux pump	disinfecting agents and antiseptics;fluoroquinolone antibiotic	antibiotic efflux	norC
aureus240-2_1_02596	aureus240-2_1_02596 Transcriptional regulatory protein WalR	ARO:3002919	39353	3275	722	vanR gene in vanA cluster	vanR gene in vanA cluster	AAA65953.1	M97297.1	glycopeptide resistance gene cluster;vanR	glycopeptide antibiotic	antibiotic target alteration	vanR_in_vanA_cl	331000000	349000000	342000000	287000000	0.0763958	-0.252946	NC	NC	1	Transcriptional regulatory protein WalR	K	yycF	GO:0006355,GO:0008150,GO:0009889,GO:0010468,GO:0010556,GO:0019219,GO:0019222,GO:0031323,GO:0031326,GO:0050789,GO:0050794,GO:0051171,GO:0051252,GO:0060255,GO:0065007,GO:0080090,GO:1903506,GO:2000112,GO:2001141	ko:K07668	ko02020,map02020	ko:K07668	ko02020
aureus240-2_2_00015	aureus240-2_2_00015 Penicillinase repressor	ARO:3000124	36263	4247	948	mecI	mecI	BAB41258.1	BA000018.3	methicillin resistant PBP2	carbapenem;cephalosporin;cephamycin;monobactam;penam	antibiotic target replacement	mecI
aureus240-2_2_00017	aureus240-2_2_00017 Beta-lactamase	ARO:3000621	36963	4586	726	PC1 beta-lactamase (blaZ)	PC1 beta-lactamase (blaZ)	ABX30738.1	CP000732.1	BlaZ beta-lactamase	penam	antibiotic inactivation	PC1_blaZ	50300000	55300000	48700000	41500000	0.136721	-0.23081	NC	NC	1	beta-lactamase	V	penP	GO:0005575,GO:0005576	ko:K17836,ko:K18766	ko00311,ko01130,ko01501,map00311,map01130,map01501	ko:K17836	ko00311

[truncated: 2 more sheets: G2_Sa240_CP_HR, G2_Sa240_CP_VF]
