# Supplementary material for: Directional and Strain-Specific Interaction Between Lactobacillus plantarum and Staphylococcus aureus
Source: Microorganisms. 2024 Nov 26;12(12):2432. doi: 10.3390/microorganisms12122432 (PMC11677646; doi:10.3390/microorganisms12122432)
Supplement: Supplementary file 1 [file microorganisms-12-02432-s001.zip › Kondakala et al. Supplemental Table 2.xlsx]

## Sheet: G3_Lp10_SM_AR
Protein_ID	Protein_description	ARO Accession	CVTERM ID	Model Sequence ID	Model ID	Model Name	ARO Name	Protein Accession	DNA Accession	AMR Gene Family	Drug Class	Resistance Mechanism	CARD Short Name	Lp10[8h1C]	Lp10[8h3M]	Lp10[24h1C]	Lp10[24h3M]	log2(fc)_Lp10[8h3M]_Lp10[8h1C]	log2(fc)_Lp10[24h3M]_Lp10[24h1C]	Lp10[8h3M]_Lp10[8h1C]_ep	Lp10[24h3M]_Lp10[24h1C]_ep	EP_group	Description	COG_category	Preferred_name	GOs	KEGG_ko	KEGG_Pathway	KEGG_ko_R	KEGG_Pathway_R
fig|220668.9.peg.450|lp_0543	fig|220668.9.peg.450|lp_0543 RNA binding protein, contains ribosomal protein S1 domain [Lactobacillus plantarum WCFS1 | 220668.9]	ARO:3005069	43273	6102	3807	rsmA	rsmA	AAC16242.1	AF061757.1	resistance-nodulation-cell division (RND) antibiotic efflux pump	diaminopyrimidine antibiotic;fluoroquinolone antibiotic;phenicol antibiotic	antibiotic efflux	rsmA
fig|220668.9.peg.625|lp_0743	fig|220668.9.peg.625|lp_0743 Alkaline phosphatase synthesis transcriptional regulatory protein PhoP [Lactobacillus plantarum WCFS1 | 220668.9]	ARO:3000838	37218	5453	1390	arlR	arlR	ATC67679.1	CP023390.1	major facilitator superfamily (MFS) antibiotic efflux pump	disinfecting agents and antiseptics;fluoroquinolone antibiotic	antibiotic efflux	arlR
fig|220668.9.peg.863|lp_1021	fig|220668.9.peg.863|lp_1021 DNA-directed RNA polymerase beta subunit (EC 2.7.7.6) [Lactobacillus plantarum WCFS1 | 220668.9]	ARO:3000501	36640	4176	2831	rpoB2	rpoB2	BAD59497.1	AP006618.1	rifamycin-resistant beta-subunit of RNA polymerase (rpoB)	peptide antibiotic;rifamycin antibiotic	antibiotic target alteration;antibiotic target replacement	rpoB2	18600000	26400000	6610000	15400000	0.505235	1.22021	NC	U	8	DNA-dependent RNA polymerase catalyzes the transcription of DNA into RNA using the four ribonucleoside triphosphates as substrates	K	rpoB	GO:0000428,GO:0005575,GO:0005622,GO:0005623,GO:0030880,GO:0032991,GO:0044424,GO:0044464,GO:0061695,GO:1902494,GO:1990234	ko:K03043	ko00230,ko00240,ko01100,ko03020,map00230,map00240,map01100,map03020	ko:K03043	ko00230
fig|220668.9.peg.1300|lp_1544	fig|220668.9.peg.1300|lp_1544 Two-component transcriptional response regulator, OmpR family [Lactobacillus plantarum WCFS1 | 220668.9]	ARO:3000838	37218	5453	1390	arlR	arlR	ATC67679.1	CP023390.1	major facilitator superfamily (MFS) antibiotic efflux pump	disinfecting agents and antiseptics;fluoroquinolone antibiotic	antibiotic efflux	arlR	4760000	5640000	4810000	2920000	0.244734	-0.720069	NC	NC	1	response regulator	K	csrR	-	-	-	-	-
fig|220668.9.peg.1367|lp_1619	fig|220668.9.peg.1367|lp_1619 Serine/threonine protein kinase PrkC, regulator of stationary phase [Lactobacillus plantarum WCFS1 | 220668.9]	ARO:3007678	46460	8733	6005	IreK	IreK	WKR28567.1	CP124778.1	Serine/threonine kinases	cephalosporin	reduced permeability to antibiotic	IreK
fig|220668.9.peg.1512|lp_1791	fig|220668.9.peg.1512|lp_1791 Efflux ABC transporter, ATP-binding protein [Lactobacillus plantarum WCFS1 | 220668.9]	ARO:3002987	39421	745	345	bcrA	bcrA	AAA99504.1	L20573.1	ATP-binding cassette (ABC) antibiotic efflux pump	peptide antibiotic	antibiotic efflux	bcrA
fig|220668.9.peg.1575|lp_1869	fig|220668.9.peg.1575|lp_1869 Dihydrofolate reductase (EC 1.5.1.3) [Lactobacillus plantarum WCFS1 | 220668.9]	ARO:3005348	43708	6453	4080	DfrA36	DfrA36	WP_000949574.1	NG_065842.1	trimethoprim resistant dihydrofolate reductase dfr	diaminopyrimidine antibiotic	antibiotic target replacement	DfrA36
fig|220668.9.peg.1609|lp_1910	fig|220668.9.peg.1609|lp_1910 Efflux ABC transporter, ATP-binding protein [Lactobacillus plantarum WCFS1 | 220668.9]	ARO:3002894	39328	421	1991	otr(C)	otr(C)	AAR96051.1	AY509111.1	ATP-binding cassette (ABC) antibiotic efflux pump	tetracycline antibiotic	antibiotic efflux	otr(C)
fig|220668.9.peg.2111|lp_2506	fig|220668.9.peg.2111|lp_2506 Uncharacterized transcriptional response regulator YclJ [Lactobacillus plantarum WCFS1 | 220668.9]	ARO:3002925	39359	202	240	vanR gene in vanF cluster	vanR gene in vanF cluster	AAR84672.1	AF155139.1	glycopeptide resistance gene cluster;vanR	glycopeptide antibiotic	antibiotic target alteration	vanR_in_vanF_cl
fig|220668.9.peg.2540|lp_3040	fig|220668.9.peg.2540|lp_3040 Heterodimeric efflux ABC transporter, multidrug resistance => LmrD subunit of LmrCD [Lactobacillus plantarum WCFS1 | 220668.9]	ARO:3002882	39316	5589	1624	lmrD	lmrD	AYV52072.1	CP033607.1	ATP-binding cassette (ABC) antibiotic efflux pump	lincosamide antibiotic	antibiotic efflux	lmrD
fig|220668.9.peg.2666|lp_3191	fig|220668.9.peg.2666|lp_3191 Two-component transcriptional response regulator, OmpR family [Lactobacillus plantarum WCFS1 | 220668.9]	ARO:3002922	39356	105	1547	vanR gene in vanC cluster	vanR gene in vanC cluster	AAF86641.1	AF162694.1	glycopeptide resistance gene cluster;vanR	glycopeptide antibiotic	antibiotic target alteration	vanR_in_vanC_cl	909000	2630000	5430000	1260000	1.53271	-2.10753	U	D	7	response regulator	K	vanR	-	-	-	-	-
fig|220668.9.peg.2808	fig|220668.9.peg.2808 Uncharacterized MFS-type transporter [Lactobacillus plantarum WCFS1 | 220668.9]	ARO:3002813	39247	4568	592	lmrB	lmrB	KIX81495.1	JYFL01000006.1	ATP-binding cassette (ABC) antibiotic efflux pump	lincosamide antibiotic;nucleoside antibiotic	antibiotic efflux	lmrB

## Sheet: G3_Lp10_SM_HR
Protein_ID	Protein_description	BacMet_ID	Gene_name	Accession	Organism	Location	Compound	Lp10[8h1C]	Lp10[8h3M]	Lp10[24h1C]	Lp10[24h3M]	log2(fc)_Lp10[8h3M]_Lp10[8h1C]	log2(fc)_Lp10[24h3M]_Lp10[24h1C]	Lp10[8h3M]_Lp10[8h1C]_ep	Lp10[24h3M]_Lp10[24h1C]_ep	EP_group	Description	COG_category	Preferred_name	GOs	KEGG_ko	KEGG_Pathway	KEGG_ko_R	KEGG_Pathway_R
fig|220668.9.peg.48|lp_0059	fig|220668.9.peg.48|lp_0059 Arsenate reductase (EC 1.20.4.4) thioredoxin-coupled, LMWP family [Lactobacillus plantarum WCFS1 | 220668.9]	BAC0581	arsC	P45947	Bacillus subtilis (strain 168)	Chromosome	Arsenic (As)
fig|220668.9.peg.109|lp_0132	fig|220668.9.peg.109|lp_0132 Uncharacterized MFS-type transporter [Lactobacillus plantarum WCFS1 | 220668.9]	BAC0202	lde	G2JVL2	Listeria monocytogenes	Chromosome	Acridine Orange [class: Acridine], Ethidium Bromide [class: Phenanthridine]
fig|220668.9.peg.139|lp_0171	fig|220668.9.peg.139|lp_0171 Glycerol uptake facilitator protein @ Propanediol diffusion facilitator [Lactobacillus plantarum WCFS1 | 220668.9]	BAC0181	glpF	P0AER0	Escherichia coli (strain K12)	Chromosome	Antimony (Sb), Arsenic (As), Glycerol [class: Alcohol]
fig|220668.9.peg.201|lp_0244	fig|220668.9.peg.201|lp_0244 Chromate reductase (EC 1.6.5.2) [Lactobacillus plantarum WCFS1 | 220668.9]	BAC0538	chrR	Q7BD45	Pseudomonas putida	Chromosome	Chromium (Cr), Iron (Fe), Hydrogen Peroxide (H2O2) [class: Peroxides], 2,6-dichloroindophenol [class: Phenolic Compounds]	14100000	20100000	31000000	82700000	0.5115	1.41562	NC	U	8	NADPH-dependent FMN reductase	S	-	-	ko:K19784	-	ko:K19784	-
fig|220668.9.peg.237|lp_0283	fig|220668.9.peg.237|lp_0283 Two-component system regulator llrE [Lactobacillus plantarum WCFS1 | 220668.9]	BAC0533	cpxR	C4WZK6	Klebsiella pneumoniae subsp. pneumoniae NTUH-K2044	Chromosome	Hydrogen Peroxide (H2O2) [class: Peroxides], Benzylkonium Chloride (BAC) [class: Quaternary Ammonium Compounds (QACs)], Chlorhexidine [class: Biguanides]
fig|220668.9.peg.596|lp_0709	fig|220668.9.peg.596|lp_0709 UDP-glucose 4-epimerase (EC 5.1.3.2) [Lactobacillus plantarum WCFS1 | 220668.9]	BAC0755	galE	A0A1Z2RUL8	Uncultured bacterium	Chromosome	Cetyltrimethylammonium bromide (CTAB) [class: Quaternary Ammonium Compounds (QACs)]	134000	1030000	1260000	1660000	2.94234	0.39776	U	NC	4	Belongs to the NAD(P)-dependent epimerase dehydratase family	M	galE	-	ko:K01784	ko00052,ko00520,ko01100,map00052,map00520,map01100	ko:K01784	ko00052
fig|220668.9.peg.630|lp_0749	fig|220668.9.peg.630|lp_0749 Phosphate ABC transporter, ATP-binding protein PstB (TC 3.A.1.7.1) [Lactobacillus plantarum WCFS1 | 220668.9]	BAC0316	pstB	P0AAH0	Escherichia coli (strain K12)	Chromosome	Arsenic (As)
fig|220668.9.peg.631|lp_0750	fig|220668.9.peg.631|lp_0750 Phosphate ABC transporter, ATP-binding protein PstB (TC 3.A.1.7.1) [Lactobacillus plantarum WCFS1 | 220668.9]	BAC0316	pstB	P0AAH0	Escherichia coli (strain K12)	Chromosome	Arsenic (As)
fig|220668.9.peg.642|lp_0761	fig|220668.9.peg.642|lp_0761 Thioredoxin reductase (EC 1.8.1.9) [Lactobacillus plantarum WCFS1 | 220668.9]	BAC0714	arsT	B7FB00	Microbacterium sp. A33	Chromosome	Arsenic (As)
fig|220668.9.peg.1167|lp_1393	fig|220668.9.peg.1167|lp_1393 Macrolide export ATP-binding/permease protein [Lactobacillus plantarum WCFS1 | 220668.9]	BAC0274	nikE	P33594	Escherichia coli (strain K12)	Chromosome	Nickel (Ni)
fig|220668.9.peg.1194|lp_1424	fig|220668.9.peg.1194|lp_1424 FMN reductase-like protein EF_1226 [Lactobacillus plantarum WCFS1 | 220668.9]	BAC0541	yieF	P0AGE6	Escherichia coli K12	Chromosome	Chromium (Cr), Vanadium (V), Molybdenum (Mo), Methylene Blue [class: Thiazinium]
fig|220668.9.peg.1300|lp_1544	fig|220668.9.peg.1300|lp_1544 Two-component transcriptional response regulator, OmpR family [Lactobacillus plantarum WCFS1 | 220668.9]	BAC0487	pmrA	Q70FH0	Erwinia carotovora ssp. Carotovora	Chromosome	Iron (Fe)	4760000	5640000	4810000	2920000	0.244734	-0.720069	NC	NC	1	response regulator	K	csrR	-	-	-	-	-
fig|220668.9.peg.1375|lp_1627	fig|220668.9.peg.1375|lp_1627 ATP-dependent DNA helicase RecG (EC 3.6.4.12) [Lactobacillus plantarum WCFS1 | 220668.9]	BAC0356	recG	Q9HTL3	Pseudomonas aeruginosa PAO1	Chromosome	Chromium (Cr), Tellurium (Te), Selenium (Se)
fig|220668.9.peg.1934|lp_2286	fig|220668.9.peg.1934|lp_2286 Holliday junction ATP-dependent DNA helicase RuvB (EC 3.6.4.12) [Lactobacillus plantarum WCFS1 | 220668.9]	BAC0355	ruvB	Q51426	Pseudomonas aeruginosa PAO1	Chromosome	Chromium (Cr), Tellurium (Te), Selenium (Se)
fig|220668.9.peg.1954|lp_2313	fig|220668.9.peg.1954|lp_2313 ABC transporter, ATP-binding protein (cluster 3, basic aa/glutamine/opines) [Lactobacillus plantarum WCFS1 | 220668.9]	BAC0600	modC	Q72FN3	Desulfovibrio vulgaris Hildenborough (strain GZ6027)	Chromosome	Tungsten (W), Molybdenum (Mo)
fig|220668.9.peg.2111|lp_2506	fig|220668.9.peg.2111|lp_2506 Uncharacterized transcriptional response regulator YclJ [Lactobacillus plantarum WCFS1 | 220668.9]	BAC0039	baeR	P69228	Escherichia coli (strain K12)	Chromosome	Zinc (Zn), Tungsten (W), Sodium Deoxycholate (SDC) [class: Acid]
fig|220668.9.peg.2285|lp_2732	fig|220668.9.peg.2285|lp_2732 FMN reductase-like protein EF_1227 [Lactobacillus plantarum WCFS1 | 220668.9]	BAC0541	yieF	P0AGE6	Escherichia coli K12	Chromosome	Chromium (Cr), Vanadium (V), Molybdenum (Mo), Methylene Blue [class: Thiazinium]
fig|220668.9.peg.2361|lp_2823	fig|220668.9.peg.2361|lp_2823 ABC transporter, ATP-binding protein [Lactobacillus plantarum WCFS1 | 220668.9]	BAC0600	modC	Q72FN3	Desulfovibrio vulgaris Hildenborough (strain GZ6027)	Chromosome	Tungsten (W), Molybdenum (Mo)
fig|220668.9.peg.2552|lp_3055	fig|220668.9.peg.2552|lp_3055 Lead, cadmium, zinc and mercury transporting ATPase (EC 3.6.3.3) (EC 3.6.3.5); Copper-translocating P-type ATPase (EC 3.6.3.4) [Lactobacillus plantarum WCFS1 | 220668.9]	BAC0346	silP	Q9ZHC7	Salmonella typhimurium	Plasmid pMG101 (Salmonella typhimurium), Plasmid pLVPK (Klebsiella pneumoniae)	Silver (Ag)
fig|220668.9.peg.2616|lp_3128	fig|220668.9.peg.2616|lp_3128 DNA protection during starvation protein [Lactobacillus plantarum WCFS1 | 220668.9]	BAC0134	dpr/dps	P0CB53	Streptococcus suis	Chromosome	Iron (Fe), Hydrogen Peroxide (H2O2) [class: Peroxides]
fig|220668.9.peg.2693|lp_3224	fig|220668.9.peg.2693|lp_3224 Probable iron export permease protein FetB [Lactobacillus plantarum WCFS1 | 220668.9]	BAC0166	fetB/ybbM	P77307	Escherichia coli (strain K12)	Chromosome	Iron (Fe), Hydrogen Peroxide (H2O2) [class: Peroxides]
fig|220668.9.peg.2709|lp_3244	fig|220668.9.peg.2709|lp_3244 hypothetical protein [Lactobacillus plantarum WCFS1 | 220668.9]	BAC0541	yieF	P0AGE6	Escherichia coli K12	Chromosome	Chromium (Cr), Vanadium (V), Molybdenum (Mo), Methylene Blue [class: Thiazinium]
fig|220668.9.peg.2805|lp_3365	fig|220668.9.peg.2805|lp_3365 hypothetical protein [Lactobacillus plantarum WCFS1 | 220668.9]	BAC0084	copY/tcrY	Q47839	Enterococcus hirae	Chromosome	Copper (Cu)
fig|220668.9.peg.2804|lp_3363	fig|220668.9.peg.2804|lp_3363 Lead, cadmium, zinc and mercury transporting ATPase (EC 3.6.3.3) (EC 3.6.3.5); Copper-translocating P-type ATPase (EC 3.6.3.4) [Lactobacillus plantarum WCFS1 | 220668.9]	BAC0079	copB	P05425	Enterococcus hirae (strain ATCC 9790 / DSM 20160 / JCM 8729 / LMG 6399 / NBRC 3181 / NCIMB 6459 / NCDO 1258)	Chromosome	Copper (Cu), Silver (Ag)
fig|220668.9.peg.2897|lp_3481	fig|220668.9.peg.2897|lp_3481 UDP-glucose 4-epimerase (EC 5.1.3.2) [Lactobacillus plantarum WCFS1 | 220668.9]	BAC0755	galE	A0A1Z2RUL8	Uncultured bacterium	Chromosome	Cetyltrimethylammonium bromide (CTAB) [class: Quaternary Ammonium Compounds (QACs)]
fig|220668.9.peg.3091|pWCFS103_11	fig|220668.9.peg.3091|pWCFS103_11 Asenic metallochaperone ArsD, transfers trivalent metalloids to ArsAB pump [Lactobacillus plantarum WCFS1 | 220668.9]	BAC0033	arsD	P46003	Escherichia coli	Plasmid R773 (E. coli), Plasmid R64 (Salmonella typhimurium)	Arsenic (As)
fig|220668.9.peg.3093|pWCFS103_13	fig|220668.9.peg.3093|pWCFS103_13 Arsenite/antimonite:H+ antiporter ArsB [Lactobacillus plantarum WCFS1 | 220668.9]	BAC0574	arsB	P30329	Staphylococcus aureus	Plasmid pI258	Arsenic (As), Antimony (Sb)
fig|220668.9.peg.3092|pWCFS103_12	fig|220668.9.peg.3092|pWCFS103_12 Arsenite/antimonite pump-driving ATPase ArsA (EC 3.6.3.16) [Lactobacillus plantarum WCFS1 | 220668.9]	BAC0030	arsA	P52145	Escherichia coli	Plasmid IncN R46	Arsenic (As), Antimony (Sb)
fig|220668.9.peg.3096|pWCFS103_18	fig|220668.9.peg.3096|pWCFS103_18 Cadmium resistance protein [Lactobacillus plantarum WCFS1 | 220668.9]	BAC0057	cadD	Q7A320	Staphylococcus aureus (strain N315)	Plasmid pN315 (Staphylococcus aureus (strain N315)), Plasmid pLUH02 (Staphylococcus aureus (strain ECT-R 2) ), Chromosome	Cadmium (Cd), Zinc (Zn)

## Sheet: G3_Lp10_SM_VF
Protein_ID	Protein_description	VFID	VF_Name	VF_FullName	Bacteria	VFCID	VFcategory	Lp10[8h1C]	Lp10[8h3M]	Lp10[24h1C]	Lp10[24h3M]	log2(fc)_Lp10[8h3M]_Lp10[8h1C]	log2(fc)_Lp10[24h3M]_Lp10[24h1C]	Lp10[8h3M]_Lp10[8h1C]_ep	Lp10[24h3M]_Lp10[24h1C]_ep	EP_group	Description	COG_category	Preferred_name	GOs	KEGG_ko	KEGG_Pathway	KEGG_ko_R	KEGG_Pathway_R
fig|220668.9.peg.223|lp_0268	fig|220668.9.peg.223|lp_0268 hypothetical protein [Lactobacillus plantarum WCFS1 | 220668.9]	VF0361	Capsule		Enterococcus faecalis	VFC0258	Immune modulation
fig|220668.9.peg.292|lp_0344	fig|220668.9.peg.292|lp_0344 Teichoic acid export ATP-binding protein TagH (EC 3.6.3.40) [Lactobacillus plantarum WCFS1 | 220668.9]	VF0361	Capsule		Enterococcus faecalis	VFC0258	Immune modulation
fig|220668.9.peg.434|lp_0526	fig|220668.9.peg.434|lp_0526 Carbamoyl-phosphate synthase large chain (EC 6.3.5.5) [Lactobacillus plantarum WCFS1 | 220668.9]	VF0558	Pyrimidine biosynthesis		Francisella tularensis	VFC0272	Nutritional/Metabolic factor
fig|220668.9.peg.482|lp_0579	fig|220668.9.peg.482|lp_0579 Aspartate 1-decarboxylase (EC 4.1.1.11) [Lactobacillus plantarum WCFS1 | 220668.9]	VF0319	PanC/PanD		Mycobacterium tuberculosis	VFC0272	Nutritional/Metabolic factor
fig|220668.9.peg.613|lp_0728	fig|220668.9.peg.613|lp_0728 Heat shock protein 60 kDa family chaperone GroEL [Lactobacillus plantarum WCFS1 | 220668.9]	VF0594	GroEL		Clostridium difficile	VFC0001	Adherence	271000000	335000000	577000000	1230000000	0.305868	1.09202	NC	U	8	Prevents misfolding and promotes the refolding and proper assembly of unfolded polypeptides generated under stress conditions	O	groL	GO:0001817,GO:0001819,GO:0001871,GO:0002791,GO:0002793,GO:0003674,GO:0005488,GO:0005515,GO:0005575,GO:0005622,GO:0005623,GO:0005737,GO:0005829,GO:0006457,GO:0006458,GO:0008150,GO:0009986,GO:0009987,GO:0016465,GO:0030246,GO:0030247,GO:0032677,GO:0032757,GO:0032879,GO:0032880,GO:0032991,GO:0044183,GO:0044424,GO:0044444,GO:0044445,GO:0044464,GO:0044764,GO:0046812,GO:0048518,GO:0048522,GO:0050707,GO:…	ko:K04077	ko03018,ko04212,ko04940,ko05134,ko05152,map03018,map04212,map04940,map05134,map05152	ko:K04077	ko03018
fig|220668.9.peg.625|lp_0743	fig|220668.9.peg.625|lp_0743 Alkaline phosphatase synthesis transcriptional regulatory protein PhoP [Lactobacillus plantarum WCFS1 | 220668.9]	VF0429	T6SS-1		Burkholderia pseudomallei	VFC0086	Effector delivery system
fig|220668.9.peg.638|lp_0757	fig|220668.9.peg.638|lp_0757 UTP--glucose-1-phosphate uridylyltransferase (EC 2.7.7.9) [Lactobacillus plantarum WCFS1 | 220668.9]	VF0244	Hyaluronic acid capsule		Streptococcus pyogenes	VFC0258	Immune modulation	2610000	2590000	1580000	2680000	-0.0110977	0.762308	NC	NC	1	UTP-glucose-1-phosphate uridylyltransferase	M	galU	-	ko:K00963	ko00040,ko00052,ko00500,ko00520,ko01100,ko01130,map00040,map00052,map00500,map00520,map01100,map01130	ko:K00963	ko00040
fig|220668.9.peg.663|lp_0786	fig|220668.9.peg.663|lp_0786 ATP-dependent Clp protease proteolytic subunit ClpP (EC 3.4.21.92) [Lactobacillus plantarum WCFS1 | 220668.9]	VF0074	ClpP		Listeria monocytogenes	VFC0282	Stress survival	15800000	20800000	47500000	51900000	0.396659	0.127807	NC	NC	1	Cleaves peptides in various proteins in a process that requires ATP hydrolysis. Has a chymotrypsin-like activity. Plays a major role in the degradation of misfolded proteins	O	clpP	GO:0003674,GO:0003824,GO:0004176,GO:0005488,GO:0005515,GO:0006355,GO:0006508,GO:0006515,GO:0006807,GO:0008150,GO:0008152,GO:0008233,GO:0009056,GO:0009057,GO:0009889,GO:0009890,GO:0009892,GO:0009987,GO:0010468,GO:0010556,GO:0010558,GO:0010605,GO:0010629,GO:0016462,GO:0016787,GO:0016817,GO:0016818,GO:0016887,GO:0017111,GO:0019219,GO:0019222,GO:0019538,GO:0030163,GO:0031323,GO:0031324,GO:0031326,GO:…	ko:K01358	ko04112,ko04212,map04112,map04212	ko:K01358	ko04112
fig|220668.9.peg.861|lp_1019	fig|220668.9.peg.861|lp_1019 ATP-dependent Clp protease, ATP-binding subunit ClpC [Lactobacillus plantarum WCFS1 | 220668.9]	VF0072	ClpC		Listeria monocytogenes	VFC0282	Stress survival	1510000	1720000	409000	326000	0.18786	-0.327229	NC	NC	1	Part of a stress-induced multi-chaperone system, it is involved in the recovery of the cell from heat-induced damage, in cooperation with DnaK, DnaJ and GrpE	O	clpC	GO:0006950,GO:0008150,GO:0010035,GO:0010038,GO:0042221,GO:0046686,GO:0046688,GO:0050896,GO:0097501,GO:1990169,GO:1990170	ko:K03696	ko01100,map01100	ko:K03696	ko01100
fig|220668.9.peg.929|lp_1097	fig|220668.9.peg.929|lp_1097 Manganese ABC transporter, periplasmic-binding protein SitA [Lactobacillus plantarum WCFS1 | 220668.9]	VF0354	EfaA		Enterococcus faecalis	VFC0001	Adherence
fig|220668.9.peg.991|lp_1173	fig|220668.9.peg.991|lp_1173 UDP-N-acetylglucosamine 2-epimerase (EC 5.1.3.14) [Lactobacillus plantarum WCFS1 | 220668.9]	VF0003	Capsule		Staphylococcus aureus	VFC0258	Immune modulation
fig|220668.9.peg.994|lp_1176	fig|220668.9.peg.994|lp_1176 UDP-galactopyranose mutase (EC 5.4.99.9) [Lactobacillus plantarum WCFS1 | 220668.9]	VF0361	Capsule		Enterococcus faecalis	VFC0258	Immune modulation
fig|220668.9.peg.1004|lp_1186	fig|220668.9.peg.1004|lp_1186 Glucose-1-phosphate thymidylyltransferase (EC 2.7.7.24) [Lactobacillus plantarum WCFS1 | 220668.9]	VF0542	LPS		Francisella tularensis	VFC0258	Immune modulation
fig|220668.9.peg.1007|lp_1189	fig|220668.9.peg.1007|lp_1189 dTDP-glucose 4,6-dehydratase (EC 4.2.1.46) [Lactobacillus plantarum WCFS1 | 220668.9]	VF0171	LPS		Legionella pneumophila	VFC0258	Immune modulation
fig|220668.9.peg.1033|lp_1219	fig|220668.9.peg.1033|lp_1219 UDP-galactopyranose mutase (EC 5.4.99.9) [Lactobacillus plantarum WCFS1 | 220668.9]	VF0361	Capsule		Enterococcus faecalis	VFC0258	Immune modulation
fig|220668.9.peg.1045|lp_1233	fig|220668.9.peg.1045|lp_1233 Undecaprenyl-phosphate galactosephosphotransferase (EC 2.7.8.6) [Lactobacillus plantarum WCFS1 | 220668.9]	VF0033	LPS		Bordetella pertussis	VFC0258	Immune modulation
fig|220668.9.peg.1078|lp_1269	fig|220668.9.peg.1078|lp_1269 ATP-dependent Clp protease, ATP-binding subunit ClpE [Lactobacillus plantarum WCFS1 | 220668.9]	VF0073	ClpE		Listeria monocytogenes	VFC0282	Stress survival	22900000	45600000	14600000	65600000	0.993686	2.16773	NC	U	8	Belongs to the ClpA ClpB family	O	clpE	-	ko:K03697	-	ko:K03697	-
fig|220668.9.peg.1167|lp_1393	fig|220668.9.peg.1167|lp_1393 Macrolide export ATP-binding/permease protein [Lactobacillus plantarum WCFS1 | 220668.9]	VF0334	HSI-1	Hcp secretion island I	Pseudomonas aeruginosa	VFC0086	Effector delivery system
fig|220668.9.peg.1260|lp_1498	fig|220668.9.peg.1260|lp_1498 Respiratory nitrate reductase beta chain (EC 1.7.99.4) [Lactobacillus plantarum WCFS1 | 220668.9]	VF0302	Nitrate reductase		Mycobacterium tuberculosis	VFC0272	Nutritional/Metabolic factor
fig|220668.9.peg.1259|lp_1497	fig|220668.9.peg.1259|lp_1497 Respiratory nitrate reductase alpha chain (EC 1.7.99.4) [Lactobacillus plantarum WCFS1 | 220668.9]	VF0302	Nitrate reductase		Mycobacterium tuberculosis	VFC0272	Nutritional/Metabolic factor
fig|220668.9.peg.1298|lp_1541	fig|220668.9.peg.1298|lp_1541 6-phosphogluconate dehydrogenase, decarboxylating (EC 1.1.1.44) [Lactobacillus plantarum WCFS1 | 220668.9]	VF0560	Capsule		Klebsiella pneumoniae	VFC0258	Immune modulation	32000000	43200000	161000000	185000000	0.432959	0.200465	NC	NC	1	Catalyzes the oxidative decarboxylation of 6- phosphogluconate to ribulose 5-phosphate and CO(2), with concomitant reduction of NADP to NADPH	H	gnd	-	ko:K00033	ko00030,ko00480,ko01100,ko01110,ko01120,ko01130,ko01200,map00030,map00480,map01100,map01110,map01120,map01130,map01200	ko:K00033	ko00030
fig|220668.9.peg.1409|lp_1670	fig|220668.9.peg.1409|lp_1670 3-hydroxyacyl-[acyl-carrier-protein] dehydratase, FabZ form (EC 4.2.1.59) [Lactobacillus plantarum WCFS1 | 220668.9]	VF0279	Beta-haemolysin/cytolysin		Streptococcus agalactiae	VFC0235	Exotoxin	797000	741000	1920000	1040000	-0.105106	-0.884523	NC	NC	1	Involved in unsaturated fatty acids biosynthesis. Catalyzes the dehydration of short chain beta-hydroxyacyl-ACPs and long chain saturated and unsaturated beta-hydroxyacyl-ACPs	I	fabZ	-	ko:K02372	ko00061,ko00780,ko01100,ko01212,map00061,map00780,map01100,map01212	ko:K02372	ko00061
fig|220668.9.peg.1514|lp_1793	fig|220668.9.peg.1514|lp_1793 Fibronectin/fibrinogen-binding protein [Lactobacillus plantarum WCFS1 | 220668.9]	VF0243	FBPs	Fibronectin binding proteins	Streptococcus pyogenes	VFC0001	Adherence
fig|220668.9.peg.1603|lp_1903	fig|220668.9.peg.1603|lp_1903 Chaperone protein ClpB (ATP-dependent unfoldase) [Lactobacillus plantarum WCFS1 | 220668.9]	VF0072	ClpC		Listeria monocytogenes	VFC0282	Stress survival	28500000	16500000	10200000	40700000	-0.788496	1.99646	NC	U	8	Part of a stress-induced multi-chaperone system, it is involved in the recovery of the cell from heat-induced damage, in cooperation with DnaK, DnaJ and GrpE	O	clpB	GO:0006508,GO:0006807,GO:0008150,GO:0008152,GO:0019538,GO:0043170,GO:0044238,GO:0071704,GO:1901564	ko:K03695	ko04213,map04213	ko:K03695	ko04213
fig|220668.9.peg.1735|lp_2050	fig|220668.9.peg.1735|lp_2050 Phosphatidate cytidylyltransferase (EC 2.7.7.41) [Lactobacillus plantarum WCFS1 | 220668.9]	VF0361	Capsule		Enterococcus faecalis	VFC0258	Immune modulation
fig|220668.9.peg.1736|lp_2051	fig|220668.9.peg.1736|lp_2051 Undecaprenyl diphosphate synthase (EC 2.5.1.31) [Lactobacillus plantarum WCFS1 | 220668.9]	VF0361	Capsule		Enterococcus faecalis	VFC0258	Immune modulation
fig|220668.9.peg.1795|lp_2119	fig|220668.9.peg.1795|lp_2119 Translation elongation factor Tu [Lactobacillus plantarum WCFS1 | 220668.9]	VF0460	EF-Tu		Francisella tularensis	VFC0001	Adherence	296000000	320000000	30100000	87000000	0.112475	1.53125	NC	U	8	This protein promotes the GTP-dependent binding of aminoacyl-tRNA to the A-site of ribosomes during protein biosynthesis	J	tuf	GO:0001817,GO:0001819,GO:0002791,GO:0002793,GO:0005575,GO:0005618,GO:0005622,GO:0005623,GO:0005737,GO:0005886,GO:0008150,GO:0009274,GO:0009275,GO:0009986,GO:0010339,GO:0016020,GO:0022610,GO:0030312,GO:0032677,GO:0032757,GO:0032879,GO:0032880,GO:0035821,GO:0044003,GO:0044068,GO:0044403,GO:0044406,GO:0044419,GO:0044424,GO:0044426,GO:0044462,GO:0044464,GO:0044650,GO:0044651,GO:0048518,GO:0048522,GO:…	ko:K02358,ko:K15771	ko02010,map02010	ko:K02358	ko02010
fig|220668.9.peg.1888|lp_2231c	fig|220668.9.peg.1888|lp_2231c Peptidyl-prolyl cis-trans isomerase (EC 5.2.1.8) [Lactobacillus plantarum WCFS1 | 220668.9]	VF0798	Dot/Icm T4SS secreted effectors		Legionella pneumophila	VFC0086	Effector delivery system	2090000	4960000	8520000	2840000	1.24684	-1.58496	U	D	7	PPIases accelerate the folding of proteins. It catalyzes the cis-trans isomerization of proline imidic peptide bonds in oligopeptides	G	ppiB	-	ko:K03768	-	ko:K03768	-
fig|220668.9.peg.1918|lp_2267	fig|220668.9.peg.1918|lp_2267 Nucleoside 5-triphosphatase RdgB (dHAPTP, dITP, XTP-specific) (EC 3.6.1.66) [Lactobacillus plantarum WCFS1 | 220668.9]	VF0044	LOS		Haemophilus influenzae	VFC0258	Immune modulation
fig|220668.9.peg.1954|lp_2313	fig|220668.9.peg.1954|lp_2313 ABC transporter, ATP-binding protein (cluster 3, basic aa/glutamine/opines) [Lactobacillus plantarum WCFS1 | 220668.9]	VF0334	HSI-1	Hcp secretion island I	Pseudomonas aeruginosa	VFC0086	Effector delivery system
fig|220668.9.peg.2260|lp_2700	fig|220668.9.peg.2260|lp_2700 Carbamoyl-phosphate synthase large chain (EC 6.3.5.5) [Lactobacillus plantarum WCFS1 | 220668.9]	VF0558	Pyrimidine biosynthesis		Francisella tularensis	VFC0272	Nutritional/Metabolic factor
fig|220668.9.peg.2300|lp_2747	fig|220668.9.peg.2300|lp_2747 hypothetical protein [Lactobacillus plantarum WCFS1 | 220668.9]	VF0607	GtcA		Listeria monocytogenes	VFC0315	Post-translational modification
fig|220668.9.peg.2947|lp_3536	fig|220668.9.peg.2947|lp_3536 Choloylglycine hydrolase (EC 3.5.1.24) [Lactobacillus plantarum WCFS1 | 220668.9]	VF0350	BSH		Listeria monocytogenes	VFC0282	Stress survival
fig|220668.9.peg.2985|lp_3578	fig|220668.9.peg.2985|lp_3578 Catalase KatE (EC 1.11.1.6) [Lactobacillus plantarum WCFS1 | 220668.9]	VF0454	KatA		Neisseria meningitidis	VFC0282	Stress survival
fig|220668.9.peg.3047|lp_3648	fig|220668.9.peg.3047|lp_3648 Heterodimeric efflux ABC transporter, permease/ATP-binding subunit 2 [Lactobacillus plantarum WCFS1 | 220668.9]	VF0044	LOS		Haemophilus influenzae	VFC0258	Immune modulation
fig|220668.9.peg.3055|lp_3657	fig|220668.9.peg.3055|lp_3657 Sorbitol-6-phosphate 2-dehydrogenase (EC 1.1.1.140) [Lactobacillus plantarum WCFS1 | 220668.9]	VF0279	Beta-haemolysin/cytolysin		Streptococcus agalactiae	VFC0235	Exotoxin
fig|220668.9.peg.3060|lp_3662	fig|220668.9.peg.3060|lp_3662 Acetaldehyde dehydrogenase (EC 1.2.1.10) / Alcohol dehydrogenase (EC 1.1.1.1) [Lactobacillus plantarum WCFS1 | 220668.9]	VF0444	Lap	Listeria adhesion protein	Listeria monocytogenes	VFC0001	Adherence

## Sheet: G4_Lp10_CP_AR
Protein_ID	Protein_description	ARO Accession	CVTERM ID	Model Sequence ID	Model ID	Model Name	ARO Name	Protein Accession	DNA Accession	AMR Gene Family	Drug Class	Resistance Mechanism	CARD Short Name	Lp10[8h1C]	Lp10[8h3M]	Lp10[24h1C]	Lp10[24h3M]	log2(fc)_Lp10[8h3M]_Lp10[8h1C]	log2(fc)_Lp10[24h3M]_Lp10[24h1C]	Lp10[8h3M]_Lp10[8h1C]_ep	Lp10[24h3M]_Lp10[24h1C]_ep	EP_group	Description	COG_category	Preferred_name	GOs	KEGG_ko	KEGG_Pathway	KEGG_ko_R	KEGG_Pathway_R
fig|220668.9.peg.450|lp_0543	fig|220668.9.peg.450|lp_0543 RNA binding protein, contains ribosomal protein S1 domain [Lactobacillus plantarum WCFS1 | 220668.9]	ARO:3005069	43273	6102	3807	rsmA	rsmA	AAC16242.1	AF061757.1	resistance-nodulation-cell division (RND) antibiotic efflux pump	diaminopyrimidine antibiotic;fluoroquinolone antibiotic;phenicol antibiotic	antibiotic efflux	rsmA	33900000	50400000	33700000	35100000	0.572138	0.0587224	NC	NC	1	RNA binding	J	yabR	-	ko:K07571	-	ko:K07571	-
fig|220668.9.peg.625|lp_0743	fig|220668.9.peg.625|lp_0743 Alkaline phosphatase synthesis transcriptional regulatory protein PhoP [Lactobacillus plantarum WCFS1 | 220668.9]	ARO:3000838	37218	5453	1390	arlR	arlR	ATC67679.1	CP023390.1	major facilitator superfamily (MFS) antibiotic efflux pump	disinfecting agents and antiseptics;fluoroquinolone antibiotic	antibiotic efflux	arlR	29800000	32500000	17300000	24700000	0.125127	0.513739	NC	NC	1	response regulator	K	phoP	-	ko:K07658	ko02020,map02020	ko:K07658	ko02020
fig|220668.9.peg.863|lp_1021	fig|220668.9.peg.863|lp_1021 DNA-directed RNA polymerase beta subunit (EC 2.7.7.6) [Lactobacillus plantarum WCFS1 | 220668.9]	ARO:3000501	36640	4176	2831	rpoB2	rpoB2	BAD59497.1	AP006618.1	rifamycin-resistant beta-subunit of RNA polymerase (rpoB)	peptide antibiotic;rifamycin antibiotic	antibiotic target alteration;antibiotic target replacement	rpoB2	1190000000	1310000000	351000000	611000000	0.138605	0.799701	NC	NC	1	DNA-dependent RNA polymerase catalyzes the transcription of DNA into RNA using the four ribonucleoside triphosphates as substrates	K	rpoB	GO:0000428,GO:0005575,GO:0005622,GO:0005623,GO:0030880,GO:0032991,GO:0044424,GO:0044464,GO:0061695,GO:1902494,GO:1990234	ko:K03043	ko00230,ko00240,ko01100,ko03020,map00230,map00240,map01100,map03020	ko:K03043	ko00230
fig|220668.9.peg.1300|lp_1544	fig|220668.9.peg.1300|lp_1544 Two-component transcriptional response regulator, OmpR family [Lactobacillus plantarum WCFS1 | 220668.9]	ARO:3000838	37218	5453	1390	arlR	arlR	ATC67679.1	CP023390.1	major facilitator superfamily (MFS) antibiotic efflux pump	disinfecting agents and antiseptics;fluoroquinolone antibiotic	antibiotic efflux	arlR	435000000	477000000	1200000000	642000000	0.132974	-0.902389	NC	NC	1	response regulator	K	csrR	-	-	-	-	-
fig|220668.9.peg.1367|lp_1619	fig|220668.9.peg.1367|lp_1619 Serine/threonine protein kinase PrkC, regulator of stationary phase [Lactobacillus plantarum WCFS1 | 220668.9]	ARO:3007678	46460	8733	6005	IreK	IreK	WKR28567.1	CP124778.1	Serine/threonine kinases	cephalosporin	reduced permeability to antibiotic	IreK	13200000	17400000	12900000	7340000	0.398549	-0.813519	NC	NC	1	serine threonine protein kinase	KLT	prkC	GO:0002237,GO:0003674,GO:0003824,GO:0004672,GO:0004674,GO:0005488,GO:0005539,GO:0005575,GO:0005623,GO:0005886,GO:0006464,GO:0006468,GO:0006793,GO:0006796,GO:0006807,GO:0007154,GO:0007165,GO:0008150,GO:0008152,GO:0009605,GO:0009607,GO:0009617,GO:0009719,GO:0009847,GO:0009987,GO:0010033,GO:0010243,GO:0016020,GO:0016301,GO:0016310,GO:0016740,GO:0016772,GO:0016773,GO:0019538,GO:0023052,GO:0032494,GO:…	ko:K08884,ko:K12132	-	ko:K08884	-
fig|220668.9.peg.1512|lp_1791	fig|220668.9.peg.1512|lp_1791 Efflux ABC transporter, ATP-binding protein [Lactobacillus plantarum WCFS1 | 220668.9]	ARO:3002987	39421	745	345	bcrA	bcrA	AAA99504.1	L20573.1	ATP-binding cassette (ABC) antibiotic efflux pump	peptide antibiotic	antibiotic efflux	bcrA
fig|220668.9.peg.1575|lp_1869	fig|220668.9.peg.1575|lp_1869 Dihydrofolate reductase (EC 1.5.1.3) [Lactobacillus plantarum WCFS1 | 220668.9]	ARO:3005348	43708	6453	4080	DfrA36	DfrA36	WP_000949574.1	NG_065842.1	trimethoprim resistant dihydrofolate reductase dfr	diaminopyrimidine antibiotic	antibiotic target replacement	DfrA36	5370000	6130000	8420000	5690000	0.190965	-0.565392	NC	NC	1	Key enzyme in folate metabolism. Catalyzes an essential reaction for de novo glycine and purine synthesis, and for DNA precursor synthesis	H	folA	-	ko:K00287	ko00670,ko00790,ko01100,ko01523,map00670,map00790,map01100,map01523	ko:K00287	ko00670
fig|220668.9.peg.1609|lp_1910	fig|220668.9.peg.1609|lp_1910 Efflux ABC transporter, ATP-binding protein [Lactobacillus plantarum WCFS1 | 220668.9]	ARO:3002894	39328	421	1991	otr(C)	otr(C)	AAR96051.1	AY509111.1	ATP-binding cassette (ABC) antibiotic efflux pump	tetracycline antibiotic	antibiotic efflux	otr(C)
fig|220668.9.peg.2111|lp_2506	fig|220668.9.peg.2111|lp_2506 Uncharacterized transcriptional response regulator YclJ [Lactobacillus plantarum WCFS1 | 220668.9]	ARO:3002925	39359	202	240	vanR gene in vanF cluster	vanR gene in vanF cluster	AAR84672.1	AF155139.1	glycopeptide resistance gene cluster;vanR	glycopeptide antibiotic	antibiotic target alteration	vanR_in_vanF_cl	66800000	49900000	24200000	44900000	-0.420808	0.891708	NC	NC	1	response regulator	K	yclJ	-	ko:K02483	-	ko:K02483	-
fig|220668.9.peg.2540|lp_3040	fig|220668.9.peg.2540|lp_3040 Heterodimeric efflux ABC transporter, multidrug resistance => LmrD subunit of LmrCD [Lactobacillus plantarum WCFS1 | 220668.9]	ARO:3002882	39316	5589	1624	lmrD	lmrD	AYV52072.1	CP033607.1	ATP-binding cassette (ABC) antibiotic efflux pump	lincosamide antibiotic	antibiotic efflux	lmrD	22700000	21900000	15600000	15000000	-0.0517614	-0.0565835	NC	NC	1	ABC transporter	V	-	-	ko:K06147,ko:K18892	ko02010,map02010	ko:K06147	ko02010
fig|220668.9.peg.2666|lp_3191	fig|220668.9.peg.2666|lp_3191 Two-component transcriptional response regulator, OmpR family [Lactobacillus plantarum WCFS1 | 220668.9]	ARO:3002922	39356	105	1547	vanR gene in vanC cluster	vanR gene in vanC cluster	AAF86641.1	AF162694.1	glycopeptide resistance gene cluster;vanR	glycopeptide antibiotic	antibiotic target alteration	vanR_in_vanC_cl	213000000	195000000	169000000	204000000	-0.127379	0.271546	NC	NC	1	response regulator	K	vanR	-	-	-	-	-
fig|220668.9.peg.2808	fig|220668.9.peg.2808 Uncharacterized MFS-type transporter [Lactobacillus plantarum WCFS1 | 220668.9]	ARO:3002813	39247	4568	592	lmrB	lmrB	KIX81495.1	JYFL01000006.1	ATP-binding cassette (ABC) antibiotic efflux pump	lincosamide antibiotic;nucleoside antibiotic	antibiotic efflux	lmrB

## Sheet: G4_Lp10_CP_HR
Protein_ID	Protein_description	BacMet_ID	Gene_name	Accession	Organism	Location	Compound	Lp10[8h1C]	Lp10[8h3M]	Lp10[24h1C]	Lp10[24h3M]	log2(fc)_Lp10[8h3M]_Lp10[8h1C]	log2(fc)_Lp10[24h3M]_Lp10[24h1C]	Lp10[8h3M]_Lp10[8h1C]_ep	Lp10[24h3M]_Lp10[24h1C]_ep	EP_group	Description	COG_category	Preferred_name	GOs	KEGG_ko	KEGG_Pathway	KEGG_ko_R	KEGG_Pathway_R
fig|220668.9.peg.48|lp_0059	fig|220668.9.peg.48|lp_0059 Arsenate reductase (EC 1.20.4.4) thioredoxin-coupled, LMWP family [Lactobacillus plantarum WCFS1 | 220668.9]	BAC0581	arsC	P45947	Bacillus subtilis (strain 168)	Chromosome	Arsenic (As)
fig|220668.9.peg.109|lp_0132	fig|220668.9.peg.109|lp_0132 Uncharacterized MFS-type transporter [Lactobacillus plantarum WCFS1 | 220668.9]	BAC0202	lde	G2JVL2	Listeria monocytogenes	Chromosome	Acridine Orange [class: Acridine], Ethidium Bromide [class: Phenanthridine]
fig|220668.9.peg.139|lp_0171	fig|220668.9.peg.139|lp_0171 Glycerol uptake facilitator protein @ Propanediol diffusion facilitator [Lactobacillus plantarum WCFS1 | 220668.9]	BAC0181	glpF	P0AER0	Escherichia coli (strain K12)	Chromosome	Antimony (Sb), Arsenic (As), Glycerol [class: Alcohol]
fig|220668.9.peg.201|lp_0244	fig|220668.9.peg.201|lp_0244 Chromate reductase (EC 1.6.5.2) [Lactobacillus plantarum WCFS1 | 220668.9]	BAC0538	chrR	Q7BD45	Pseudomonas putida	Chromosome	Chromium (Cr), Iron (Fe), Hydrogen Peroxide (H2O2) [class: Peroxides], 2,6-dichloroindophenol [class: Phenolic Compounds]	687000000	504000000	1380000000	1710000000	-0.446886	0.309328	NC	NC	1	NADPH-dependent FMN reductase	S	-	-	ko:K19784	-	ko:K19784	-
fig|220668.9.peg.237|lp_0283	fig|220668.9.peg.237|lp_0283 Two-component system regulator llrE [Lactobacillus plantarum WCFS1 | 220668.9]	BAC0533	cpxR	C4WZK6	Klebsiella pneumoniae subsp. pneumoniae NTUH-K2044	Chromosome	Hydrogen Peroxide (H2O2) [class: Peroxides], Benzylkonium Chloride (BAC) [class: Quaternary Ammonium Compounds (QACs)], Chlorhexidine [class: Biguanides]	15600000	18200000	661000	4510000	0.222392	2.77041	NC	U	6	Transcriptional regulatory protein, C terminal	K	rrp2	-	-	-	-	-
fig|220668.9.peg.596|lp_0709	fig|220668.9.peg.596|lp_0709 UDP-glucose 4-epimerase (EC 5.1.3.2) [Lactobacillus plantarum WCFS1 | 220668.9]	BAC0755	galE	A0A1Z2RUL8	Uncultured bacterium	Chromosome	Cetyltrimethylammonium bromide (CTAB) [class: Quaternary Ammonium Compounds (QACs)]	164000000	163000000	567000000	243000000	-0.00882385	-1.22239	NC	D	5	Belongs to the NAD(P)-dependent epimerase dehydratase family	M	galE	-	ko:K01784	ko00052,ko00520,ko01100,map00052,map00520,map01100	ko:K01784	ko00052
fig|220668.9.peg.630|lp_0749	fig|220668.9.peg.630|lp_0749 Phosphate ABC transporter, ATP-binding protein PstB (TC 3.A.1.7.1) [Lactobacillus plantarum WCFS1 | 220668.9]	BAC0316	pstB	P0AAH0	Escherichia coli (strain K12)	Chromosome	Arsenic (As)	51100000	45000000	56000000	46900000	-0.183398	-0.255839	NC	NC	1	Part of the ABC transporter complex PstSACB involved in phosphate import. Responsible for energy coupling to the transport system	P	pstB2	-	ko:K02036	ko02010,map02010	ko:K02036	ko02010
fig|220668.9.peg.631|lp_0750	fig|220668.9.peg.631|lp_0750 Phosphate ABC transporter, ATP-binding protein PstB (TC 3.A.1.7.1) [Lactobacillus plantarum WCFS1 | 220668.9]	BAC0316	pstB	P0AAH0	Escherichia coli (strain K12)	Chromosome	Arsenic (As)	8390000	6070000	5170000	4990000	-0.466974	-0.0511245	NC	NC	1	Part of the ABC transporter complex PstSACB involved in phosphate import. Responsible for energy coupling to the transport system	P	pstB1	-	ko:K02036	ko02010,map02010	ko:K02036	ko02010
fig|220668.9.peg.642|lp_0761	fig|220668.9.peg.642|lp_0761 Thioredoxin reductase (EC 1.8.1.9) [Lactobacillus plantarum WCFS1 | 220668.9]	BAC0714	arsT	B7FB00	Microbacterium sp. A33	Chromosome	Arsenic (As)	1160000000	1340000000	274000000	349000000	0.208108	0.349051	NC	NC	1	Belongs to the class-II pyridine nucleotide-disulfide oxidoreductase family	C	trxB	-	ko:K00384	ko00450,map00450	ko:K00384	ko00450
fig|220668.9.peg.1167|lp_1393	fig|220668.9.peg.1167|lp_1393 Macrolide export ATP-binding/permease protein [Lactobacillus plantarum WCFS1 | 220668.9]	BAC0274	nikE	P33594	Escherichia coli (strain K12)	Chromosome	Nickel (Ni)
fig|220668.9.peg.1194|lp_1424	fig|220668.9.peg.1194|lp_1424 FMN reductase-like protein EF_1226 [Lactobacillus plantarum WCFS1 | 220668.9]	BAC0541	yieF	P0AGE6	Escherichia coli K12	Chromosome	Chromium (Cr), Vanadium (V), Molybdenum (Mo), Methylene Blue [class: Thiazinium]
fig|220668.9.peg.1300|lp_1544	fig|220668.9.peg.1300|lp_1544 Two-component transcriptional response regulator, OmpR family [Lactobacillus plantarum WCFS1 | 220668.9]	BAC0487	pmrA	Q70FH0	Erwinia carotovora ssp. Carotovora	Chromosome	Iron (Fe)	435000000	477000000	1200000000	642000000	0.132974	-0.902389	NC	NC	1	response regulator	K	csrR	-	-	-	-	-
fig|220668.9.peg.1375|lp_1627	fig|220668.9.peg.1375|lp_1627 ATP-dependent DNA helicase RecG (EC 3.6.4.12) [Lactobacillus plantarum WCFS1 | 220668.9]	BAC0356	recG	Q9HTL3	Pseudomonas aeruginosa PAO1	Chromosome	Chromium (Cr), Tellurium (Te), Selenium (Se)	14200000	14000000	3590000	8340000	-0.0204641	1.21606	NC	U	6	Critical role in recombination and DNA repair. Helps process Holliday junction intermediates to mature products by catalyzing branch migration. Has a DNA unwinding activity characteristic of a DNA helicase with a 3'- to 5'- polarity. Unwinds branched duplex DNA (Y-DNA)	L	recG	-	ko:K03655	ko03440,map03440	ko:K03655	ko03440
fig|220668.9.peg.1934|lp_2286	fig|220668.9.peg.1934|lp_2286 Holliday junction ATP-dependent DNA helicase RuvB (EC 3.6.4.12) [Lactobacillus plantarum WCFS1 | 220668.9]	BAC0355	ruvB	Q51426	Pseudomonas aeruginosa PAO1	Chromosome	Chromium (Cr), Tellurium (Te), Selenium (Se)	10300000	13900000	7980000	14700000	0.432441	0.881356	NC	NC	1	The RuvA-RuvB complex in the presence of ATP renatures cruciform structure in supercoiled DNA with palindromic sequence, indicating that it may promote strand exchange reactions in homologous recombination. RuvAB is a helicase that mediates the Holliday junction migration by localized denaturation and reannealing	L	ruvB	-	ko:K03551	ko03440,map03440	ko:K03551	ko03440
fig|220668.9.peg.1954|lp_2313	fig|220668.9.peg.1954|lp_2313 ABC transporter, ATP-binding protein (cluster 3, basic aa/glutamine/opines) [Lactobacillus plantarum WCFS1 | 220668.9]	BAC0600	modC	Q72FN3	Desulfovibrio vulgaris Hildenborough (strain GZ6027)	Chromosome	Tungsten (W), Molybdenum (Mo)	963000	1810000	803000	823000	0.910382	0.0354924	NC	NC	1	ABC transporter, ATP-binding protein	E	glnQ	-	ko:K02028	-	ko:K02028	-
fig|220668.9.peg.2111|lp_2506	fig|220668.9.peg.2111|lp_2506 Uncharacterized transcriptional response regulator YclJ [Lactobacillus plantarum WCFS1 | 220668.9]	BAC0039	baeR	P69228	Escherichia coli (strain K12)	Chromosome	Zinc (Zn), Tungsten (W), Sodium Deoxycholate (SDC) [class: Acid]	66800000	49900000	24200000	44900000	-0.420808	0.891708	NC	NC	1	response regulator	K	yclJ	-	ko:K02483	-	ko:K02483	-
fig|220668.9.peg.2285|lp_2732	fig|220668.9.peg.2285|lp_2732 FMN reductase-like protein EF_1227 [Lactobacillus plantarum WCFS1 | 220668.9]	BAC0541	yieF	P0AGE6	Escherichia coli K12	Chromosome	Chromium (Cr), Vanadium (V), Molybdenum (Mo), Methylene Blue [class: Thiazinium]	51100000	43100000	17100000	39200000	-0.245635	1.19686	NC	U	6	reductase	S	XK27_09615	-	ko:K19784,ko:K22393	ko00740,ko01100,map00740,map01100	ko:K19784	ko00740
fig|220668.9.peg.2361|lp_2823	fig|220668.9.peg.2361|lp_2823 ABC transporter, ATP-binding protein [Lactobacillus plantarum WCFS1 | 220668.9]	BAC0600	modC	Q72FN3	Desulfovibrio vulgaris Hildenborough (strain GZ6027)	Chromosome	Tungsten (W), Molybdenum (Mo)	39500000	26900000	48700000	27000000	-0.554246	-0.850962	NC	NC	1	ABC transporter, ATP-binding protein	V	-	-	ko:K02003	-	ko:K02003	-
fig|220668.9.peg.2552|lp_3055	fig|220668.9.peg.2552|lp_3055 Lead, cadmium, zinc and mercury transporting ATPase (EC 3.6.3.3) (EC 3.6.3.5); Copper-translocating P-type ATPase (EC 3.6.3.4) [Lactobacillus plantarum WCFS1 | 220668.9]	BAC0346	silP	Q9ZHC7	Salmonella typhimurium	Plasmid pMG101 (Salmonella typhimurium), Plasmid pLVPK (Klebsiella pneumoniae)	Silver (Ag)
fig|220668.9.peg.2616|lp_3128	fig|220668.9.peg.2616|lp_3128 DNA protection during starvation protein [Lactobacillus plantarum WCFS1 | 220668.9]	BAC0134	dpr/dps	P0CB53	Streptococcus suis	Chromosome	Iron (Fe), Hydrogen Peroxide (H2O2) [class: Peroxides]	17500000	8370000	8090000	7830000	-1.06406	-0.0471274	D	NC	4	Belongs to the Dps family	P	dps	-	ko:K04047	-	ko:K04047	-
fig|220668.9.peg.2693|lp_3224	fig|220668.9.peg.2693|lp_3224 Probable iron export permease protein FetB [Lactobacillus plantarum WCFS1 | 220668.9]	BAC0166	fetB/ybbM	P77307	Escherichia coli (strain K12)	Chromosome	Iron (Fe), Hydrogen Peroxide (H2O2) [class: Peroxides]
fig|220668.9.peg.2709|lp_3244	fig|220668.9.peg.2709|lp_3244 hypothetical protein [Lactobacillus plantarum WCFS1 | 220668.9]	BAC0541	yieF	P0AGE6	Escherichia coli K12	Chromosome	Chromium (Cr), Vanadium (V), Molybdenum (Mo), Methylene Blue [class: Thiazinium]
fig|220668.9.peg.2805|lp_3365	fig|220668.9.peg.2805|lp_3365 hypothetical protein [Lactobacillus plantarum WCFS1 | 220668.9]	BAC0084	copY/tcrY	Q47839	Enterococcus hirae	Chromosome	Copper (Cu)
fig|220668.9.peg.2804|lp_3363	fig|220668.9.peg.2804|lp_3363 Lead, cadmium, zinc and mercury transporting ATPase (EC 3.6.3.3) (EC 3.6.3.5); Copper-translocating P-type ATPase (EC 3.6.3.4) [Lactobacillus plantarum WCFS1 | 220668.9]	BAC0079	copB	P05425	Enterococcus hirae (strain ATCC 9790 / DSM 20160 / JCM 8729 / LMG 6399 / NBRC 3181 / NCIMB 6459 / NCDO 1258)	Chromosome	Copper (Cu), Silver (Ag)	13800000	14900000	28900000	18600000	0.110644	-0.635767	NC	NC	1	P-type ATPase	P	copB	-	ko:K01533,ko:K01534,ko:K17686	ko01524,ko04016,map01524,map04016	ko:K01533	ko01524
fig|220668.9.peg.2897|lp_3481	fig|220668.9.peg.2897|lp_3481 UDP-glucose 4-epimerase (EC 5.1.3.2) [Lactobacillus plantarum WCFS1 | 220668.9]	BAC0755	galE	A0A1Z2RUL8	Uncultured bacterium	Chromosome	Cetyltrimethylammonium bromide (CTAB) [class: Quaternary Ammonium Compounds (QACs)]	8460000	8550000	24700000	12300000	0.0152668	-1.00585	NC	D	5	Belongs to the NAD(P)-dependent epimerase dehydratase family	M	galE	-	ko:K01784	ko00052,ko00520,ko01100,map00052,map00520,map01100	ko:K01784	ko00052
fig|220668.9.peg.3091|pWCFS103_11	fig|220668.9.peg.3091|pWCFS103_11 Asenic metallochaperone ArsD, transfers trivalent metalloids to ArsAB pump [Lactobacillus plantarum WCFS1 | 220668.9]	BAC0033	arsD	P46003	Escherichia coli	Plasmid R773 (E. coli), Plasmid R64 (Salmonella typhimurium)	Arsenic (As)	14100000	7760000	2220000	1230000	-0.861567	-0.851901	NC	NC	1	Arsenical resistance operon trans-acting repressor ArsD	S	-	-	-	-	-	-
fig|220668.9.peg.3093|pWCFS103_13	fig|220668.9.peg.3093|pWCFS103_13 Arsenite/antimonite:H+ antiporter ArsB [Lactobacillus plantarum WCFS1 | 220668.9]	BAC0574	arsB	P30329	Staphylococcus aureus	Plasmid pI258	Arsenic (As), Antimony (Sb)
fig|220668.9.peg.3092|pWCFS103_12	fig|220668.9.peg.3092|pWCFS103_12 Arsenite/antimonite pump-driving ATPase ArsA (EC 3.6.3.16) [Lactobacillus plantarum WCFS1 | 220668.9]	BAC0030	arsA	P52145	Escherichia coli	Plasmid IncN R46	Arsenic (As), Antimony (Sb)	5560000	5200000	1740000	1830000	-0.0965733	0.0727563	NC	NC	1	Anion-transporting ATPase	D	arsA	-	ko:K01551	-	ko:K01551	-
fig|220668.9.peg.3096|pWCFS103_18	fig|220668.9.peg.3096|pWCFS103_18 Cadmium resistance protein [Lactobacillus plantarum WCFS1 | 220668.9]	BAC0057	cadD	Q7A320	Staphylococcus aureus (strain N315)	Plasmid pN315 (Staphylococcus aureus (strain N315)), Plasmid pLUH02 (Staphylococcus aureus (strain ECT-R 2) ), Chromosome	Cadmium (Cd), Zinc (Zn)

## Sheet: G4_Lp10_CP_VF
Protein_ID	Protein_description	VFID	VF_Name	VF_FullName	Bacteria	VFCID	VFcategory	Lp10[8h1C]	Lp10[8h3M]	Lp10[24h1C]	Lp10[24h3M]	log2(fc)_Lp10[8h3M]_Lp10[8h1C]	log2(fc)_Lp10[24h3M]_Lp10[24h1C]	Lp10[8h3M]_Lp10[8h1C]_ep	Lp10[24h3M]_Lp10[24h1C]_ep	EP_group	Description	COG_category	Preferred_name	GOs	KEGG_ko	KEGG_Pathway	KEGG_ko_R	KEGG_Pathway_R
fig|220668.9.peg.223|lp_0268	fig|220668.9.peg.223|lp_0268 hypothetical protein [Lactobacillus plantarum WCFS1 | 220668.9]	VF0361	Capsule		Enterococcus faecalis	VFC0258	Immune modulation	17000000	20200000	13900000	17800000	0.248821	0.356792	NC	NC	1	glycerophosphotransferase	M	tagB	GO:0003674,GO:0003824,GO:0016740,GO:0016757	ko:K09809,ko:K21591	-	ko:K09809	-
fig|220668.9.peg.292|lp_0344	fig|220668.9.peg.292|lp_0344 Teichoic acid export ATP-binding protein TagH (EC 3.6.3.40) [Lactobacillus plantarum WCFS1 | 220668.9]	VF0361	Capsule		Enterococcus faecalis	VFC0258	Immune modulation	35700000	35200000	6030000	19300000	-0.0203486	1.67837	NC	U	6	Part of the ABC transporter complex TagGH involved in teichoic acids export. Responsible for energy coupling to the transport system	GM	tagH	GO:0003674,GO:0003824,GO:0005215,GO:0005319,GO:0006810,GO:0006869,GO:0008150,GO:0010876,GO:0015221,GO:0015399,GO:0015405,GO:0015437,GO:0015920,GO:0015921,GO:0016462,GO:0016787,GO:0016817,GO:0016818,GO:0016887,GO:0017111,GO:0022804,GO:0022857,GO:0022884,GO:0033036,GO:0034040,GO:0042623,GO:0042626,GO:0043492,GO:0051179,GO:0051234,GO:0055085,GO:0071702,GO:1901264,GO:1901505	ko:K09693	ko02010,map02010	ko:K09693	ko02010
fig|220668.9.peg.434|lp_0526	fig|220668.9.peg.434|lp_0526 Carbamoyl-phosphate synthase large chain (EC 6.3.5.5) [Lactobacillus plantarum WCFS1 | 220668.9]	VF0558	Pyrimidine biosynthesis		Francisella tularensis	VFC0272	Nutritional/Metabolic factor
fig|220668.9.peg.482|lp_0579	fig|220668.9.peg.482|lp_0579 Aspartate 1-decarboxylase (EC 4.1.1.11) [Lactobacillus plantarum WCFS1 | 220668.9]	VF0319	PanC/PanD		Mycobacterium tuberculosis	VFC0272	Nutritional/Metabolic factor
fig|220668.9.peg.613|lp_0728	fig|220668.9.peg.613|lp_0728 Heat shock protein 60 kDa family chaperone GroEL [Lactobacillus plantarum WCFS1 | 220668.9]	VF0594	GroEL		Clostridium difficile	VFC0001	Adherence	17400000000	14800000000	26300000000	15200000000	-0.23349	-0.790991	NC	NC	1	Prevents misfolding and promotes the refolding and proper assembly of unfolded polypeptides generated under stress conditions	O	groL	GO:0001817,GO:0001819,GO:0001871,GO:0002791,GO:0002793,GO:0003674,GO:0005488,GO:0005515,GO:0005575,GO:0005622,GO:0005623,GO:0005737,GO:0005829,GO:0006457,GO:0006458,GO:0008150,GO:0009986,GO:0009987,GO:0016465,GO:0030246,GO:0030247,GO:0032677,GO:0032757,GO:0032879,GO:0032880,GO:0032991,GO:0044183,GO:0044424,GO:0044444,GO:0044445,GO:0044464,GO:0044764,GO:0046812,GO:0048518,GO:0048522,GO:0050707,GO:…	ko:K04077	ko03018,ko04212,ko04940,ko05134,ko05152,map03018,map04212,map04940,map05134,map05152	ko:K04077	ko03018
fig|220668.9.peg.625|lp_0743	fig|220668.9.peg.625|lp_0743 Alkaline phosphatase synthesis transcriptional regulatory protein PhoP [Lactobacillus plantarum WCFS1 | 220668.9]	VF0429	T6SS-1		Burkholderia pseudomallei	VFC0086	Effector delivery system	29800000	32500000	17300000	24700000	0.125127	0.513739	NC	NC	1	response regulator	K	phoP	-	ko:K07658	ko02020,map02020	ko:K07658	ko02020
fig|220668.9.peg.638|lp_0757	fig|220668.9.peg.638|lp_0757 UTP--glucose-1-phosphate uridylyltransferase (EC 2.7.7.9) [Lactobacillus plantarum WCFS1 | 220668.9]	VF0244	Hyaluronic acid capsule		Streptococcus pyogenes	VFC0258	Immune modulation	282000000	274000000	382000000	294000000	-0.0415193	-0.377756	NC	NC	1	UTP-glucose-1-phosphate uridylyltransferase	M	galU	-	ko:K00963	ko00040,ko00052,ko00500,ko00520,ko01100,ko01130,map00040,map00052,map00500,map00520,map01100,map01130	ko:K00963	ko00040
fig|220668.9.peg.663|lp_0786	fig|220668.9.peg.663|lp_0786 ATP-dependent Clp protease proteolytic subunit ClpP (EC 3.4.21.92) [Lactobacillus plantarum WCFS1 | 220668.9]	VF0074	ClpP		Listeria monocytogenes	VFC0282	Stress survival	1300000000	1240000000	3040000000	1800000000	-0.0681715	-0.756074	NC	NC	1	Cleaves peptides in various proteins in a process that requires ATP hydrolysis. Has a chymotrypsin-like activity. Plays a major role in the degradation of misfolded proteins	O	clpP	GO:0003674,GO:0003824,GO:0004176,GO:0005488,GO:0005515,GO:0006355,GO:0006508,GO:0006515,GO:0006807,GO:0008150,GO:0008152,GO:0008233,GO:0009056,GO:0009057,GO:0009889,GO:0009890,GO:0009892,GO:0009987,GO:0010468,GO:0010556,GO:0010558,GO:0010605,GO:0010629,GO:0016462,GO:0016787,GO:0016817,GO:0016818,GO:0016887,GO:0017111,GO:0019219,GO:0019222,GO:0019538,GO:0030163,GO:0031323,GO:0031324,GO:0031326,GO:…	ko:K01358	ko04112,ko04212,map04112,map04212	ko:K01358	ko04112
fig|220668.9.peg.861|lp_1019	fig|220668.9.peg.861|lp_1019 ATP-dependent Clp protease, ATP-binding subunit ClpC [Lactobacillus plantarum WCFS1 | 220668.9]	VF0072	ClpC		Listeria monocytogenes	VFC0282	Stress survival	948000000	1030000000	504000000	853000000	0.119685	0.759122	NC	NC	1	Part of a stress-induced multi-chaperone system, it is involved in the recovery of the cell from heat-induced damage, in cooperation with DnaK, DnaJ and GrpE	O	clpC	GO:0006950,GO:0008150,GO:0010035,GO:0010038,GO:0042221,GO:0046686,GO:0046688,GO:0050896,GO:0097501,GO:1990169,GO:1990170	ko:K03696	ko01100,map01100	ko:K03696	ko01100
fig|220668.9.peg.929|lp_1097	fig|220668.9.peg.929|lp_1097 Manganese ABC transporter, periplasmic-binding protein SitA [Lactobacillus plantarum WCFS1 | 220668.9]	VF0354	EfaA		Enterococcus faecalis	VFC0001	Adherence
fig|220668.9.peg.991|lp_1173	fig|220668.9.peg.991|lp_1173 UDP-N-acetylglucosamine 2-epimerase (EC 5.1.3.14) [Lactobacillus plantarum WCFS1 | 220668.9]	VF0003	Capsule		Staphylococcus aureus	VFC0258	Immune modulation	12700000	12500000	16900000	14400000	-0.0229004	-0.230954	NC	NC	1	Belongs to the UDP-N-acetylglucosamine 2-epimerase family	G	mnaA	-	ko:K01791	ko00520,ko01100,ko05111,map00520,map01100,map05111	ko:K01791	ko00520
fig|220668.9.peg.994|lp_1176	fig|220668.9.peg.994|lp_1176 UDP-galactopyranose mutase (EC 5.4.99.9) [Lactobacillus plantarum WCFS1 | 220668.9]	VF0361	Capsule		Enterococcus faecalis	VFC0258	Immune modulation
fig|220668.9.peg.1004|lp_1186	fig|220668.9.peg.1004|lp_1186 Glucose-1-phosphate thymidylyltransferase (EC 2.7.7.24) [Lactobacillus plantarum WCFS1 | 220668.9]	VF0542	LPS		Francisella tularensis	VFC0258	Immune modulation	20600000	17800000	16000000	13600000	-0.210767	-0.234465	NC	NC	1	Catalyzes the formation of dTDP-glucose, from dTTP and glucose 1-phosphate, as well as its pyrophosphorolysis	H	rfbA	-	ko:K00973	ko00521,ko00523,ko00525,ko01130,map00521,map00523,map00525,map01130	ko:K00973	ko00521
fig|220668.9.peg.1007|lp_1189	fig|220668.9.peg.1007|lp_1189 dTDP-glucose 4,6-dehydratase (EC 4.2.1.46) [Lactobacillus plantarum WCFS1 | 220668.9]	VF0171	LPS		Legionella pneumophila	VFC0258	Immune modulation	42400000	60500000	16400000	34900000	0.512871	1.08953	NC	U	6	Belongs to the NAD(P)-dependent epimerase dehydratase family. dTDP-glucose dehydratase subfamily	M	rfbB	GO:0000271,GO:0003674,GO:0003824,GO:0005975,GO:0005976,GO:0008150,GO:0008152,GO:0008460,GO:0009058,GO:0009059,GO:0009987,GO:0016051,GO:0016829,GO:0016835,GO:0016836,GO:0033692,GO:0034637,GO:0034645,GO:0043170,GO:0044237,GO:0044238,GO:0044249,GO:0044260,GO:0044262,GO:0044264,GO:0045226,GO:0046379,GO:0071704,GO:1901576	ko:K01710	ko00521,ko00523,ko00525,ko01055,ko01130,map00521,map00523,map00525,map01055,map01130	ko:K01710	ko00521
fig|220668.9.peg.1033|lp_1219	fig|220668.9.peg.1033|lp_1219 UDP-galactopyranose mutase (EC 5.4.99.9) [Lactobacillus plantarum WCFS1 | 220668.9]	VF0361	Capsule		Enterococcus faecalis	VFC0258	Immune modulation
fig|220668.9.peg.1045|lp_1233	fig|220668.9.peg.1045|lp_1233 Undecaprenyl-phosphate galactosephosphotransferase (EC 2.7.8.6) [Lactobacillus plantarum WCFS1 | 220668.9]	VF0033	LPS		Bordetella pertussis	VFC0258	Immune modulation
fig|220668.9.peg.1078|lp_1269	fig|220668.9.peg.1078|lp_1269 ATP-dependent Clp protease, ATP-binding subunit ClpE [Lactobacillus plantarum WCFS1 | 220668.9]	VF0073	ClpE		Listeria monocytogenes	VFC0282	Stress survival	2520000000	2500000000	7880000000	4440000000	-0.0114956	-0.827636	NC	NC	1	Belongs to the ClpA ClpB family	O	clpE	-	ko:K03697	-	ko:K03697	-
fig|220668.9.peg.1167|lp_1393	fig|220668.9.peg.1167|lp_1393 Macrolide export ATP-binding/permease protein [Lactobacillus plantarum WCFS1 | 220668.9]	VF0334	HSI-1	Hcp secretion island I	Pseudomonas aeruginosa	VFC0086	Effector delivery system
fig|220668.9.peg.1260|lp_1498	fig|220668.9.peg.1260|lp_1498 Respiratory nitrate reductase beta chain (EC 1.7.99.4) [Lactobacillus plantarum WCFS1 | 220668.9]	VF0302	Nitrate reductase		Mycobacterium tuberculosis	VFC0272	Nutritional/Metabolic factor
fig|220668.9.peg.1259|lp_1497	fig|220668.9.peg.1259|lp_1497 Respiratory nitrate reductase alpha chain (EC 1.7.99.4) [Lactobacillus plantarum WCFS1 | 220668.9]	VF0302	Nitrate reductase		Mycobacterium tuberculosis	VFC0272	Nutritional/Metabolic factor
fig|220668.9.peg.1298|lp_1541	fig|220668.9.peg.1298|lp_1541 6-phosphogluconate dehydrogenase, decarboxylating (EC 1.1.1.44) [Lactobacillus plantarum WCFS1 | 220668.9]	VF0560	Capsule		Klebsiella pneumoniae	VFC0258	Immune modulation	1580000000	1850000000	2900000000	2550000000	0.227601	-0.185556	NC	NC	1	Catalyzes the oxidative decarboxylation of 6- phosphogluconate to ribulose 5-phosphate and CO(2), with concomitant reduction of NADP to NADPH	H	gnd	-	ko:K00033	ko00030,ko00480,ko01100,ko01110,ko01120,ko01130,ko01200,map00030,map00480,map01100,map01110,map01120,map01130,map01200	ko:K00033	ko00030
fig|220668.9.peg.1409|lp_1670	fig|220668.9.peg.1409|lp_1670 3-hydroxyacyl-[acyl-carrier-protein] dehydratase, FabZ form (EC 4.2.1.59) [Lactobacillus plantarum WCFS1 | 220668.9]	VF0279	Beta-haemolysin/cytolysin		Streptococcus agalactiae	VFC0235	Exotoxin	538000000	403000000	410000000	495000000	-0.416826	0.271805	NC	NC	1	Involved in unsaturated fatty acids biosynthesis. Catalyzes the dehydration of short chain beta-hydroxyacyl-ACPs and long chain saturated and unsaturated beta-hydroxyacyl-ACPs	I	fabZ	-	ko:K02372	ko00061,ko00780,ko01100,ko01212,map00061,map00780,map01100,map01212	ko:K02372	ko00061
fig|220668.9.peg.1514|lp_1793	fig|220668.9.peg.1514|lp_1793 Fibronectin/fibrinogen-binding protein [Lactobacillus plantarum WCFS1 | 220668.9]	VF0243	FBPs	Fibronectin binding proteins	Streptococcus pyogenes	VFC0001	Adherence	137000000	135000000	61200000	104000000	-0.0212165	0.76498	NC	NC	1	Fibronectin-binding protein	K	FbpA	-	-	-	-	-
fig|220668.9.peg.1603|lp_1903	fig|220668.9.peg.1603|lp_1903 Chaperone protein ClpB (ATP-dependent unfoldase) [Lactobacillus plantarum WCFS1 | 220668.9]	VF0072	ClpC		Listeria monocytogenes	VFC0282	Stress survival	939000000	932000000	1540000000	1200000000	-0.0107952	-0.359896	NC	NC	1	Part of a stress-induced multi-chaperone system, it is involved in the recovery of the cell from heat-induced damage, in cooperation with DnaK, DnaJ and GrpE	O	clpB	GO:0006508,GO:0006807,GO:0008150,GO:0008152,GO:0019538,GO:0043170,GO:0044238,GO:0071704,GO:1901564	ko:K03695	ko04213,map04213	ko:K03695	ko04213
fig|220668.9.peg.1735|lp_2050	fig|220668.9.peg.1735|lp_2050 Phosphatidate cytidylyltransferase (EC 2.7.7.41) [Lactobacillus plantarum WCFS1 | 220668.9]	VF0361	Capsule		Enterococcus faecalis	VFC0258	Immune modulation
fig|220668.9.peg.1736|lp_2051	fig|220668.9.peg.1736|lp_2051 Undecaprenyl diphosphate synthase (EC 2.5.1.31) [Lactobacillus plantarum WCFS1 | 220668.9]	VF0361	Capsule		Enterococcus faecalis	VFC0258	Immune modulation	31100000	29800000	25400000	27700000	-0.0616022	0.125057	NC	NC	1	Catalyzes the condensation of isopentenyl diphosphate (IPP) with allylic pyrophosphates generating different type of terpenoids	H	uppS	GO:0002094,GO:0003674,GO:0003824,GO:0004659,GO:0005575,GO:0005622,GO:0005623,GO:0005737,GO:0005829,GO:0006066,GO:0006629,GO:0006720,GO:0008150,GO:0008152,GO:0008299,GO:0008610,GO:0009058,GO:0009987,GO:0016093,GO:0016094,GO:0016740,GO:0016765,GO:0044237,GO:0044238,GO:0044249,GO:0044255,GO:0044281,GO:0044283,GO:0044424,GO:0044444,GO:0044464,GO:0046165,GO:0071704,GO:1901576,GO:1901615,GO:1901617	ko:K00806	ko00900,ko01110,map00900,map01110	ko:K00806	ko00900
fig|220668.9.peg.1795|lp_2119	fig|220668.9.peg.1795|lp_2119 Translation elongation factor Tu [Lactobacillus plantarum WCFS1 | 220668.9]	VF0460	EF-Tu		Francisella tularensis	VFC0001	Adherence	14600000000	11200000000	26000000000	12200000000	-0.38247	-1.09163	NC	D	5	This protein promotes the GTP-dependent binding of aminoacyl-tRNA to the A-site of ribosomes during protein biosynthesis	J	tuf	GO:0001817,GO:0001819,GO:0002791,GO:0002793,GO:0005575,GO:0005618,GO:0005622,GO:0005623,GO:0005737,GO:0005886,GO:0008150,GO:0009274,GO:0009275,GO:0009986,GO:0010339,GO:0016020,GO:0022610,GO:0030312,GO:0032677,GO:0032757,GO:0032879,GO:0032880,GO:0035821,GO:0044003,GO:0044068,GO:0044403,GO:0044406,GO:0044419,GO:0044424,GO:0044426,GO:0044462,GO:0044464,GO:0044650,GO:0044651,GO:0048518,GO:0048522,GO:…	ko:K02358,ko:K15771	ko02010,map02010	ko:K02358	ko02010
fig|220668.9.peg.1888|lp_2231c	fig|220668.9.peg.1888|lp_2231c Peptidyl-prolyl cis-trans isomerase (EC 5.2.1.8) [Lactobacillus plantarum WCFS1 | 220668.9]	VF0798	Dot/Icm T4SS secreted effectors		Legionella pneumophila	VFC0086	Effector delivery system	251000000	211000000	298000000	196000000	-0.250444	-0.604459	NC	NC	1	PPIases accelerate the folding of proteins. It catalyzes the cis-trans isomerization of proline imidic peptide bonds in oligopeptides	G	ppiB	-	ko:K03768	-	ko:K03768	-
fig|220668.9.peg.1918|lp_2267	fig|220668.9.peg.1918|lp_2267 Nucleoside 5-triphosphatase RdgB (dHAPTP, dITP, XTP-specific) (EC 3.6.1.66) [Lactobacillus plantarum WCFS1 | 220668.9]	VF0044	LOS		Haemophilus influenzae	VFC0258	Immune modulation	189000000	148000000	227000000	143000000	-0.352789	-0.666677	NC	NC	1	Pyrophosphatase that catalyzes the hydrolysis of nucleoside triphosphates to their monophosphate derivatives, with a high preference for the non-canonical purine nucleotides XTP (xanthosine triphosphate), dITP (deoxyinosine triphosphate) and ITP. Seems to function as a house-cleaning enzyme that removes non-canonical purine nucleotides from the nucleotide pool, thus preventing their incorporation…	F	rdgB	GO:0003674,GO:0003824,GO:0005575,GO:0005622,GO:0005623,GO:0005737,GO:0005829,GO:0006139,GO:0006725,GO:0006753,GO:0006793,GO:0006796,GO:0006807,GO:0008150,GO:0008152,GO:0009056,GO:0009058,GO:0009141,GO:0009143,GO:0009987,GO:0016462,GO:0016787,GO:0016817,GO:0016818,GO:0018130,GO:0019438,GO:0019439,GO:0019637,GO:0034404,GO:0034641,GO:0034654,GO:0034655,GO:0044237,GO:0044238,GO:0044248,GO:0044249,GO:…	ko:K02428	ko00230,map00230	ko:K02428	ko00230
fig|220668.9.peg.1954|lp_2313	fig|220668.9.peg.1954|lp_2313 ABC transporter, ATP-binding protein (cluster 3, basic aa/glutamine/opines) [Lactobacillus plantarum WCFS1 | 220668.9]	VF0334	HSI-1	Hcp secretion island I	Pseudomonas aeruginosa	VFC0086	Effector delivery system	963000	1810000	803000	823000	0.910382	0.0354924	NC	NC	1	ABC transporter, ATP-binding protein	E	glnQ	-	ko:K02028	-	ko:K02028	-
fig|220668.9.peg.2260|lp_2700	fig|220668.9.peg.2260|lp_2700 Carbamoyl-phosphate synthase large chain (EC 6.3.5.5) [Lactobacillus plantarum WCFS1 | 220668.9]	VF0558	Pyrimidine biosynthesis		Francisella tularensis	VFC0272	Nutritional/Metabolic factor	5090000	3670000	2490000	1850000	-0.471886	-0.42862	NC	NC	1	Carbamoyl-phosphate synthase	F	carB	GO:0000050,GO:0003674,GO:0003824,GO:0004087,GO:0004088,GO:0005575,GO:0005622,GO:0005623,GO:0005737,GO:0006082,GO:0006520,GO:0006525,GO:0006526,GO:0006807,GO:0008150,GO:0008152,GO:0008652,GO:0009058,GO:0009064,GO:0009084,GO:0009987,GO:0016053,GO:0016874,GO:0016879,GO:0016884,GO:0019627,GO:0019752,GO:0034641,GO:0043436,GO:0043603,GO:0043604,GO:0044237,GO:0044238,GO:0044249,GO:0044271,GO:0044281,GO:…	ko:K01955	ko00240,ko00250,ko01100,map00240,map00250,map01100	ko:K01955	ko00240
fig|220668.9.peg.2300|lp_2747	fig|220668.9.peg.2300|lp_2747 hypothetical protein [Lactobacillus plantarum WCFS1 | 220668.9]	VF0607	GtcA		Listeria monocytogenes	VFC0315	Post-translational modification
fig|220668.9.peg.2947|lp_3536	fig|220668.9.peg.2947|lp_3536 Choloylglycine hydrolase (EC 3.5.1.24) [Lactobacillus plantarum WCFS1 | 220668.9]	VF0350	BSH		Listeria monocytogenes	VFC0282	Stress survival	126000000	122000000	66000000	65400000	-0.0465426	-0.0131754	NC	NC	1	Linear amide C-N hydrolase, choloylglycine hydrolase family protein	M	cbh	-	ko:K01442	ko00120,ko00121,ko01100,map00120,map00121,map01100	ko:K01442	ko00120
fig|220668.9.peg.2985|lp_3578	fig|220668.9.peg.2985|lp_3578 Catalase KatE (EC 1.11.1.6) [Lactobacillus plantarum WCFS1 | 220668.9]	VF0454	KatA		Neisseria meningitidis	VFC0282	Stress survival	529000000	326000000	56800000	128000000	-0.698396	1.17218	NC	U	6	Belongs to the catalase family	C	katA	GO:0000302,GO:0003674,GO:0003824,GO:0004096,GO:0004601,GO:0005488,GO:0005575,GO:0005622,GO:0005623,GO:0005737,GO:0006950,GO:0006979,GO:0008150,GO:0008152,GO:0009056,GO:0009636,GO:0009987,GO:0010035,GO:0016209,GO:0016491,GO:0016684,GO:0016999,GO:0017001,GO:0017144,GO:0020037,GO:0042221,GO:0042493,GO:0042542,GO:0042737,GO:0042743,GO:0042744,GO:0044237,GO:0044248,GO:0044424,GO:0044464,GO:0046677,GO:…	ko:K03781	ko00380,ko00630,ko01110,ko01130,ko01200,ko04011,ko04016,ko04068,ko04146,ko04211,ko04212,ko04213,ko05014,map00380,map00630,map01110,map01130,map01200,map04011,map04016,map04068,map04146,map04211,map04212,map04213,map05014	ko:K03781	ko00380
fig|220668.9.peg.3047|lp_3648	fig|220668.9.peg.3047|lp_3648 Heterodimeric efflux ABC transporter, permease/ATP-binding subunit 2 [Lactobacillus plantarum WCFS1 | 220668.9]	VF0044	LOS		Haemophilus influenzae	VFC0258	Immune modulation
fig|220668.9.peg.3055|lp_3657	fig|220668.9.peg.3055|lp_3657 Sorbitol-6-phosphate 2-dehydrogenase (EC 1.1.1.140) [Lactobacillus plantarum WCFS1 | 220668.9]	VF0279	Beta-haemolysin/cytolysin		Streptococcus agalactiae	VFC0235	Exotoxin
fig|220668.9.peg.3060|lp_3662	fig|220668.9.peg.3060|lp_3662 Acetaldehyde dehydrogenase (EC 1.2.1.10) / Alcohol dehydrogenase (EC 1.1.1.1) [Lactobacillus plantarum WCFS1 | 220668.9]	VF0444	Lap	Listeria adhesion protein	Listeria monocytogenes	VFC0001	Adherence	666000000	519000000	340000000	350000000	-0.359788	0.0418202	NC	NC	1	belongs to the iron- containing alcohol dehydrogenase family	C	adhE	-	ko:K04072	ko00010,ko00071,ko00350,ko00620,ko00625,ko00626,ko00650,ko01100,ko01110,ko01120,ko01130,ko01220,map00010,map00071,map00350,map00620,map00625,map00626,map00650,map01100,map01110,map01120,map01130,map01220	ko:K04072	ko00010

## Sheet: G3_Sa245_SM_AR
Protein_ID	Protein_description	ARO Accession	CVTERM ID	Model Sequence ID	Model ID	Model Name	ARO Name	Protein Accession	DNA Accession	AMR Gene Family	Drug Class	Resistance Mechanism	CARD Short Name	Sa45[8h2C]	Sa45[8h4M]	Sa45[24h2C]	Sa45[24h4M]	log2(fc)_Sa45[8h4M]_Sa45[8h2C]	log2(fc)_Sa45[24h4M]_Sa45[24h2C]	Sa45[8h4M]_Sa45[8h2C]_ep	Sa45[24h4M]_Sa45[24h2C]_ep	EP_group	Description	COG_category	Preferred_name	GOs	KEGG_ko	KEGG_Pathway	KEGG_ko_R	KEGG_Pathway_R
aureus245-2_1_00030	aureus245-2_1_00030 Nickel transporter NixA	ARO:3007659	46437	8710	5989	putative nickel/cobalt transporter	putative nickel/cobalt transporter	NP_217372.1	NC_000962.3	metal transporters with antibiotic efflux	aminoglycoside antibiotic;fluoroquinolone antibiotic;isoniazid-like antibiotic	antibiotic efflux	Rv2856
aureus245-2_1_00069	aureus245-2_1_00069 Transcriptional regulatory protein WalR	ARO:3002919	39353	3275	722	vanR gene in vanA cluster	vanR gene in vanA cluster	AAA65953.1	M97297.1	glycopeptide resistance gene cluster;vanR	glycopeptide antibiotic	antibiotic target alteration	vanR_in_vanA_cl	1780000	2300000	928000	76800	0.369757	-3.59495	NC	D	6	Transcriptional regulatory protein WalR	K	yycF	GO:0006355,GO:0008150,GO:0009889,GO:0010468,GO:0010556,GO:0019219,GO:0019222,GO:0031323,GO:0031326,GO:0050789,GO:0050794,GO:0051171,GO:0051252,GO:0060255,GO:0065007,GO:0080090,GO:1903506,GO:2000112,GO:2001141	ko:K07668	ko02020,map02020	ko:K07668	ko02020
aureus245-2_1_00102	aureus245-2_1_00102 Quinolone resistance protein NorB	ARO:3007010	45478	8122	5726	norC	norC	AGP27106.1	CP005288.1	major facilitator superfamily (MFS) antibiotic efflux pump	disinfecting agents and antiseptics;fluoroquinolone antibiotic	antibiotic efflux	norC
aureus245-2_1_00134	aureus245-2_1_00134 tetracycline efflux MFS transporter Tet(38)	ARO:3000565	36704	537	1835	tet(38)	tet(38)	AAV80464.1	AY825285.1	major facilitator superfamily (MFS) antibiotic efflux pump	tetracycline antibiotic	antibiotic efflux	tet(38)
aureus245-2_1_00322	aureus245-2_1_00322 Transcriptional regulator SlyA	ARO:3000746	37126	5491	856	mepR	mepR	BAB56495.1	BA000017.4	multidrug and toxic compound extrusion (MATE) transporter	glycylcycline;tetracycline antibiotic	antibiotic efflux	mepR
aureus245-2_1_00323	aureus245-2_1_00323 Multidrug export protein MepA	ARO:3000026	36035	3623	377	mepA	mepA	AAU95768.1	AY661734.1	multidrug and toxic compound extrusion (MATE) transporter	glycylcycline;tetracycline antibiotic	antibiotic efflux	mepA
aureus245-2_1_00540	aureus245-2_1_00540 DNA-directed RNA polymerase subunit beta	ARO:3000501	36640	4176	2831	rpoB2	rpoB2	BAD59497.1	AP006618.1	rifamycin-resistant beta-subunit of RNA polymerase (rpoB)	peptide antibiotic;rifamycin antibiotic	antibiotic target alteration;antibiotic target replacement	rpoB2	35300000	42600000	15100000	7720000	0.271185	-0.967876	NC	NC	1	DNA-dependent RNA polymerase catalyzes the transcription of DNA into RNA using the four ribonucleoside triphosphates as substrates	K	rpoB	GO:0000428,GO:0005575,GO:0005622,GO:0005623,GO:0030880,GO:0032991,GO:0044424,GO:0044464,GO:0061695,GO:1902494,GO:1990234	ko:K03043	ko00230,ko00240,ko01100,ko03020,map00230,map00240,map01100,map03020	ko:K03043	ko00230
aureus245-2_1_00716	aureus245-2_1_00716 Undecaprenyl-diphosphatase	ARO:3002986	39420	4677	1820	bacA	bacA	AAC76093.1	U00096.3	undecaprenyl pyrophosphate related proteins	peptide antibiotic	antibiotic target alteration	bacA
aureus245-2_1_00719	aureus245-2_1_00719 HTH-type transcriptional regulator MgrA	ARO:3000815	37195	5404	154	mgrA	mgrA	BAB41874.1	BA000018.3	ATP-binding cassette (ABC) antibiotic efflux pump;major facilitator superfamily (MFS) antibiotic efflux pump	cephalosporin;disinfecting agents and antiseptics;fluoroquinolone antibiotic;penam;peptide antibiotic;tetracycline antibiotic	antibiotic efflux	mgrA	2720000	3900000	959000	675000	0.519867	-0.506643	NC	NC	1	transcriptional	K	mgrA	GO:0001067,GO:0003674,GO:0003676,GO:0003677,GO:0005488,GO:0006355,GO:0008150,GO:0009889,GO:0010468,GO:0010556,GO:0019219,GO:0019222,GO:0031323,GO:0031326,GO:0044212,GO:0050789,GO:0050794,GO:0051171,GO:0051252,GO:0060255,GO:0065007,GO:0080090,GO:0097159,GO:1901363,GO:1903506,GO:2000112,GO:2001141	ko:K18906	-	ko:K18906	-
aureus245-2_1_00728	aureus245-2_1_00728 Tetracycline resistance protein, class B	ARO:3004667	42714	5552	3367	Staphylococcus aureus norA	Staphylococcus aureus norA	BAA14147.1	D90119.1	major facilitator superfamily (MFS) antibiotic efflux pump	fluoroquinolone antibiotic	antibiotic efflux	Saur_norA
aureus245-2_1_01391	aureus245-2_1_01391 Response regulator ArlR	ARO:3000838	37218	5453	1390	arlR	arlR	ATC67679.1	CP023390.1	major facilitator superfamily (MFS) antibiotic efflux pump	disinfecting agents and antiseptics;fluoroquinolone antibiotic	antibiotic efflux	arlR
aureus245-2_1_01390	aureus245-2_1_01390 Signal transduction histidine-protein kinase ArlS	ARO:3000839	37219	5398	182	arlS	arlS	ABD30512.1	CP000253.1	major facilitator superfamily (MFS) antibiotic efflux pump	disinfecting agents and antiseptics;fluoroquinolone antibiotic	antibiotic efflux	arlS
aureus245-2_1_01402	aureus245-2_1_01402 Dihydrofolate reductase	ARO:3002865	39299	4707	1397	dfrC	dfrC	AAO04716.1	AE015929.1	trimethoprim resistant dihydrofolate reductase dfr	diaminopyrimidine antibiotic	antibiotic target replacement	dfrC
aureus245-2_1_01411	aureus245-2_1_01411 Quinolone resistance protein NorB	ARO:3007010	45478	8122	5726	norC	norC	AGP27106.1	CP005288.1	major facilitator superfamily (MFS) antibiotic efflux pump	disinfecting agents and antiseptics;fluoroquinolone antibiotic	antibiotic efflux	norC
aureus245-2_1_01718	aureus245-2_1_01718 Alkaline phosphatase synthesis transcriptional regulatory protein PhoP	ARO:3002922	39356	105	1547	vanR gene in vanC cluster	vanR gene in vanC cluster	AAF86641.1	AF162694.1	glycopeptide resistance gene cluster;vanR	glycopeptide antibiotic	antibiotic target alteration	vanR_in_vanC_cl
aureus245-2_1_01776	aureus245-2_1_01776 Penicillinase repressor	ARO:3000124	36263	4247	948	mecI	mecI	BAB41258.1	BA000018.3	methicillin resistant PBP2	carbapenem;cephalosporin;cephamycin;monobactam;penam	antibiotic target replacement	mecI
aureus245-2_1_01779	aureus245-2_1_01779 Beta-lactamase	ARO:3000621	36963	4586	726	PC1 beta-lactamase (blaZ)	PC1 beta-lactamase (blaZ)	ABX30738.1	CP000732.1	BlaZ beta-lactamase	penam	antibiotic inactivation	PC1_blaZ	377000000	244000000	310000000	325000000	-0.627683	0.0681715	NC	NC	1	beta-lactamase	V	penP	GO:0005575,GO:0005576	ko:K17836,ko:K18766	ko00311,ko01130,ko01501,map00311,map01130,map01501	ko:K17836	ko00311
aureus245-2_1_02231	aureus245-2_1_02231 Sensor protein KdpD	ARO:3004047	41099	8633	5918	kdpD	kdpD	CYF42523.1	FHDU01000010.1	kdpDE	aminoglycoside antibiotic	antibiotic efflux	kdpD
aureus245-2_1_02324	aureus245-2_1_02324 putative multidrug resistance protein EmrY	ARO:3004572	42486	5623	3276	Staphylococcus aureus LmrS	Staphylococcus aureus LmrS	AAW38464.1	CP000046.1	major facilitator superfamily (MFS) antibiotic efflux pump	aminoglycoside antibiotic;diaminopyrimidine antibiotic;macrolide antibiotic;oxazolidinone antibiotic;phenicol antibiotic	antibiotic efflux	Saur_LmrS
aureus245-2_1_02326	aureus245-2_1_02326 Multidrug resistance efflux pump SepA	ARO:3007012	45481	8124	5728	sepA	sepA	WP_042355600.1	NC_016941.1	small multidrug resistance (SMR) antibiotic efflux pump	disinfecting agents and antiseptics	antibiotic efflux	sepA
aureus245-2_1_02327	aureus245-2_1_02327 Multidrug efflux pump SdrM	ARO:3007013	45482	8125	5729	sdrM	sdrM	BAB43261.1	BA000018.3	major facilitator superfamily (MFS) antibiotic efflux pump	disinfecting agents and antiseptics;fluoroquinolone antibiotic	antibiotic efflux	sdrM
aureus245-2_1_02486	aureus245-2_1_02486 Metallothiol transferase FosB	ARO:3004661	42703	5545	3362	Staphylococcus aureus FosB	Staphylococcus aureus FosB	EHS19134.1	AHLO01000073.1	fosfomycin thiol transferase	phosphonic acid antibiotic	antibiotic inactivation	Saur_FosB
aureus245-2_1_02601	aureus245-2_1_02601 Quinolone resistance protein NorB	ARO:3007010	45478	8122	5726	norC	norC	AGP27106.1	CP005288.1	major facilitator superfamily (MFS) antibiotic efflux pump	disinfecting agents and antiseptics;fluoroquinolone antibiotic	antibiotic efflux	norC

## Sheet: G3_Sa245_SM_HR
Protein_ID	Protein_description	BacMet_ID	Gene_name	Accession	Organism	Location	Compound	Sa45[8h2C]	Sa45[8h4M]	Sa45[24h2C]	Sa45[24h4M]	log2(fc)_Sa45[8h4M]_Sa45[8h2C]	log2(fc)_Sa45[24h4M]_Sa45[24h2C]	Sa45[8h4M]_Sa45[8h2C]_ep	Sa45[24h4M]_Sa45[24h2C]_ep	EP_group	Description	COG_category	Preferred_name	GOs	KEGG_ko	KEGG_Pathway	KEGG_ko_R	KEGG_Pathway_R
aureus245-2_1_00030	aureus245-2_1_00030 Nickel transporter NixA	BAC0280	nixA	Q48262	Helicobacter pylori (strain ATCC 700392 / 26695) (Campylobacter pylori)	Plasmid pRHL2 (Rhodococcus sp. (strain RHA1))	Nickel (Ni)
aureus245-2_1_00102	aureus245-2_1_00102 Quinolone resistance protein NorB	BAC0283	norB	Q8NWQ5	Staphylococcus aureus (strain MW2)	Chromosome	Cetrimide (CTM) [class: Quaternary Ammonium Compounds (QACs)]
aureus245-2_1_00129	aureus245-2_1_00129 Superoxide dismutase [Mn/Fe] 2	BAC0705	bcrB	I7A797	Listeria monocytogenes	Plasmid	Benzylkonium Chloride (BAC) [class: Quaternary Ammonium Compounds (QACs)]	94100	94300	179000	49700	0.00306305	-1.84864	NC	D	6	radicals which are normally produced within the cells and which are toxic to biological systems	C	sodA	GO:0000302,GO:0000303,GO:0000305,GO:0003674,GO:0003824,GO:0004784,GO:0006801,GO:0006950,GO:0006979,GO:0008150,GO:0008152,GO:0009636,GO:0009987,GO:0010035,GO:0016209,GO:0016491,GO:0016721,GO:0019430,GO:0033554,GO:0034599,GO:0034614,GO:0042221,GO:0044237,GO:0050896,GO:0051716,GO:0055114,GO:0070887,GO:0071450,GO:0071451,GO:0072593,GO:0097237,GO:0098754,GO:0098869,GO:1901700,GO:1901701,GO:1990748	ko:K04564	ko04013,ko04068,ko04146,ko04211,ko04212,ko04213,ko05016,map04013,map04068,map04146,map04211,map04212,map04213,map05016	ko:K04564	ko04013
aureus245-2_1_00129	aureus245-2_1_00129 Superoxide dismutase [Mn/Fe] 2	BAC0705	sodA	P53652	Pseudomonas aeruginosa	Chromosome	Hydrogen Peroxide (H2O2) [class: Peroxides]	94100	94300	179000	49700	0.00306305	-1.84864	NC	D	6	radicals which are normally produced within the cells and which are toxic to biological systems	C	sodA	GO:0000302,GO:0000303,GO:0000305,GO:0003674,GO:0003824,GO:0004784,GO:0006801,GO:0006950,GO:0006979,GO:0008150,GO:0008152,GO:0009636,GO:0009987,GO:0010035,GO:0016209,GO:0016491,GO:0016721,GO:0019430,GO:0033554,GO:0034599,GO:0034614,GO:0042221,GO:0044237,GO:0050896,GO:0051716,GO:0055114,GO:0070887,GO:0071450,GO:0071451,GO:0072593,GO:0097237,GO:0098754,GO:0098869,GO:1901700,GO:1901701,GO:1990748	ko:K04564	ko04013,ko04068,ko04146,ko04211,ko04212,ko04213,ko05016,map04013,map04068,map04146,map04211,map04212,map04213,map05016	ko:K04564	ko04013
aureus245-2_1_00323	aureus245-2_1_00323 Multidrug export protein MepA	BAC0221	mepA	Q7A7N0	Only gram +ve, Staphylococcus aureus	Chromosome	Chlorhexidine [class: Biguanides], Ethidium Bromide [class: Phenanthridine], Tetraphenylphosphonium (TPP) [class: Quaternary Ammonium Compounds (QACs)], Acriflavine [class: Acridine], Rhodamine 6G [class: Xanthene], Dequalinium [class: Quaternary Ammonium Compounds (QACs)], Pentadiamine [class: Diamidine], Trimethylamine-diphenylhexatriene (TMA-DPH) [class: Diphenylhexatriene], Benzylkonium Chlor…
aureus245-2_1_00679	aureus245-2_1_00679 Transcriptional repressor SdpR	BAC0590	arsR	P30338	Staphylococcus aureus	Plasmid pI258	Arsenic (As), Antimony (Sb), Bismuth (Bi)
aureus245-2_1_00680	aureus245-2_1_00680 Arsenical pump membrane protein	BAC0574	arsB	P30329	Staphylococcus aureus	Plasmid pI258	Arsenic (As), Antimony (Sb)
aureus245-2_1_00681	aureus245-2_1_00681 Arsenate reductase	BAC0032	arsC	P0A006	Staphylococcus aureus	Plasmid pI258	Arsenic (As)
aureus245-2_1_00701	aureus245-2_1_00701 Multicopper oxidase mco	BAC0205	mco	Q69HT9	Staphylococcus aureus	Chromosome	Copper (Cu), Cobalt (Co)	12000000	9640000	14800000	10100000	-0.315929	-0.551242	NC	NC	1	Multicopper oxidase	Q	-	-	-	-	-	-
aureus245-2_1_00700	aureus245-2_1_00700 Copper-exporting P-type ATPase B	BAC0079	copB	P05425	Enterococcus hirae (strain ATCC 9790 / DSM 20160 / JCM 8729 / LMG 6399 / NBRC 3181 / NCIMB 6459 / NCDO 1258)	Chromosome	Copper (Cu), Silver (Ag)
aureus245-2_1_00704	aureus245-2_1_00704 Cadmium resistance transcriptional regulatory protein CadC	BAC0456	ziaR	Q55940	Synechocystis sp. (strain PCC 6803 / Kazusa)	Chromosome	Zinc (Zn)
aureus245-2_1_00703	aureus245-2_1_00703 Cadmium-transporting ATPase	BAC0298	pbrA	Q58AJ6	Ralstonia metallidurans (strain CH34/ATCC 43123/DSM 2839)	Plasmid pMOL30 (Ralstonia metallidurans (strain CH34/ATCC 43123/DSM 2839), Plasmid pLVPK (Klebsiella pneumoniae)	Lead (Pb)
aureus245-2_1_00728	aureus245-2_1_00728 Tetracycline resistance protein, class B	BAC0282	norA	P0A0J7	Staphylococcus aureus	Chromosome	Cetrimide (CTM) [class: Quaternary Ammonium Compounds (QACs)], Acriflavine [class: Acridine], Benzylkonium Chloride (BAC) [class: Quaternary Ammonium Compounds (QACs)], Chlorhexidine [class: Biguanides], Crystal Violet [class: Triarylmethane], Dequalinium [class: Quaternary Ammonium Compounds (QACs)], Ethidium Bromide [class: Phenanthridine] , Pentamidine [class: Diamidine], Pyronin Y [class: Xan…
aureus245-2_1_00747	aureus245-2_1_00747 7-cyano-7-deazaguanine synthase	BAC0490	G2alt	B0FSM1	Anoxybacillus gonensis G2	Chromosome	Aluminium (Al)
aureus245-2_1_00960	aureus245-2_1_00960 Enoyl-[acyl-carrier-protein] reductase [NADPH] FabI	BAC0754	sh-fabI	I2EC90	Staphylococcus aureus	Plasmid	Triclosan [class: Phenolic compounds]	2610000	3180000	1160000	530000	0.284977	-1.13006	NC	D	6	Enoyl- acyl-carrier-protein reductase	I	fabI	GO:0000166,GO:0003674,GO:0003824,GO:0004312,GO:0004318,GO:0005488,GO:0006082,GO:0006629,GO:0006631,GO:0006633,GO:0006950,GO:0008150,GO:0008152,GO:0008610,GO:0009058,GO:0009266,GO:0009409,GO:0009628,GO:0009987,GO:0016043,GO:0016053,GO:0016491,GO:0016627,GO:0016628,GO:0016740,GO:0016746,GO:0016747,GO:0019752,GO:0022607,GO:0030497,GO:0032787,GO:0033554,GO:0036094,GO:0043436,GO:0043933,GO:0044085,GO:…	ko:K00208	ko00061,ko00333,ko00780,ko01100,ko01130,ko01212,map00061,map00333,map00780,map01100,map01130,map01212	ko:K00208	ko00061
aureus245-2_1_01177	aureus245-2_1_01177 ATP-dependent DNA helicase RecG	BAC0357	recG	B5L350	Pseudomonas corrugata 28	Chromosome	Chromium (Cr)
aureus245-2_1_01327	aureus245-2_1_01327 Aconitate hydratase A	BAC0003	acn	O53166	Mycobacterium tuberculosis H37Rv	Chromosome	Iron (Fe)	4810000	6010000	2690000	1600000	0.321328	-0.749534	NC	NC	1	Catalyzes the isomerization of citrate to isocitrate via cis-aconitate	C	citB	GO:0003674,GO:0003676,GO:0003723,GO:0003729,GO:0003730,GO:0003824,GO:0003994,GO:0005488,GO:0006082,GO:0006091,GO:0006099,GO:0006101,GO:0006629,GO:0006631,GO:0008150,GO:0008152,GO:0009060,GO:0009987,GO:0015980,GO:0016829,GO:0016835,GO:0016836,GO:0016999,GO:0017144,GO:0019541,GO:0019679,GO:0019752,GO:0032787,GO:0043436,GO:0043937,GO:0044237,GO:0044238,GO:0044255,GO:0044281,GO:0045333,GO:0046459,GO:…	ko:K01681	ko00020,ko00630,ko00720,ko01100,ko01110,ko01120,ko01130,ko01200,ko01210,ko01230,map00020,map00630,map00720,map01100,map01110,map01120,map01130,map01200,map01210,map01230	ko:K01681	ko00020
aureus245-2_1_01363	aureus245-2_1_01363 Phosphate import ATP-binding protein PstB 3	BAC0316	pstB	P0AAH0	Escherichia coli (strain K12)	Chromosome	Arsenic (As)
aureus245-2_1_01411	aureus245-2_1_01411 Quinolone resistance protein NorB	BAC0283	norB	Q8NWQ5	Staphylococcus aureus (strain MW2)	Chromosome	Cetrimide (CTM) [class: Quaternary Ammonium Compounds (QACs)]
aureus245-2_1_01527	aureus245-2_1_01527 Transcriptional regulatory protein SrrA	BAC0083	copR	Q02540	Pseudomonas syringae pv. Tomato	Plasmid pPT23D (Pseudomonas syringae pv. Tomato), Plasmid pPaCu1 (Pseudomonas syringae)	Copper (Cu)	7710000	8800000	8090000	5920000	0.190773	-0.450543	NC	NC	1	COG0745 Response regulators consisting of a CheY-like receiver domain and a winged-helix DNA-binding domain	T	resD	-	ko:K07775	ko02020,map02020	ko:K07775	ko02020
aureus245-2_1_01589	aureus245-2_1_01589 Superoxide dismutase [Mn/Fe] 1	BAC0705	bcrB	I7A797	Listeria monocytogenes	Plasmid	Benzylkonium Chloride (BAC) [class: Quaternary Ammonium Compounds (QACs)]	8500000	11600000	10300000	8650000	0.44859	-0.251872	NC	NC	1	radicals which are normally produced within the cells and which are toxic to biological systems	C	sodA	GO:0000302,GO:0000303,GO:0000305,GO:0003674,GO:0003824,GO:0004784,GO:0006801,GO:0006950,GO:0006979,GO:0008150,GO:0008152,GO:0009636,GO:0009987,GO:0010035,GO:0016209,GO:0016491,GO:0016721,GO:0019430,GO:0033554,GO:0034599,GO:0034614,GO:0042221,GO:0044237,GO:0050896,GO:0051716,GO:0055114,GO:0070887,GO:0071450,GO:0071451,GO:0072593,GO:0097237,GO:0098754,GO:0098869,GO:1901700,GO:1901701,GO:1990748	ko:K04564	ko04013,ko04068,ko04146,ko04211,ko04212,ko04213,ko05016,map04013,map04068,map04146,map04211,map04212,map04213,map05016	ko:K04564	ko04013
aureus245-2_1_01589	aureus245-2_1_01589 Superoxide dismutase [Mn/Fe] 1	BAC0705	sodA	P53652	Pseudomonas aeruginosa	Chromosome	Hydrogen Peroxide (H2O2) [class: Peroxides]	8500000	11600000	10300000	8650000	0.44859	-0.251872	NC	NC	1	radicals which are normally produced within the cells and which are toxic to biological systems	C	sodA	GO:0000302,GO:0000303,GO:0000305,GO:0003674,GO:0003824,GO:0004784,GO:0006801,GO:0006950,GO:0006979,GO:0008150,GO:0008152,GO:0009636,GO:0009987,GO:0010035,GO:0016209,GO:0016491,GO:0016721,GO:0019430,GO:0033554,GO:0034599,GO:0034614,GO:0042221,GO:0044237,GO:0050896,GO:0051716,GO:0055114,GO:0070887,GO:0071450,GO:0071451,GO:0072593,GO:0097237,GO:0098754,GO:0098869,GO:1901700,GO:1901701,GO:1990748	ko:K04564	ko04013,ko04068,ko04146,ko04211,ko04212,ko04213,ko05016,map04013,map04068,map04146,map04211,map04212,map04213,map05016	ko:K04564	ko04013
aureus245-2_1_01676	aureus245-2_1_01676 Holliday junction ATP-dependent DNA helicase RuvB	BAC0355	ruvB	Q51426	Pseudomonas aeruginosa PAO1	Chromosome	Chromium (Cr), Tellurium (Te), Selenium (Se)
aureus245-2_1_01718	aureus245-2_1_01718 Alkaline phosphatase synthesis transcriptional regulatory protein PhoP	BAC0596	baeR	D0ZNE3	Salmonella Typhimurium	Chromosome	Copper (Cu), Zinc (Zn), Tungsten (W), Sodium Deoxycholate (SDC) [class: Acid]
aureus245-2_1_01726	aureus245-2_1_01726 NAD-dependent malic enzyme	BAC0293	ruvB	B5L348	Pseudomonas corrugata 28	Chromosome	Chromium (Cr), Cetylpyridinium Chloride (CPC) [class: Quaternary Ammonium Compounds (QACs)], Dodine [class: Acetate], 2-nitroimidazole [class: imidazole]	7730000	8580000	6370000	2330000	0.150509	-1.45096	NC	D	6	Malic enzyme	C	ytsJ	-	ko:K00027	ko00620,ko01200,ko02020,map00620,map01200,map02020	ko:K00027	ko00620
aureus245-2_1_01802	aureus245-2_1_01802 hypothetical protein	BAC0590	arsR	P30338	Staphylococcus aureus	Plasmid pI258	Arsenic (As), Antimony (Sb), Bismuth (Bi)
aureus245-2_1_01803	aureus245-2_1_01803 Arsenical pump membrane protein	BAC0574	arsB	P30329	Staphylococcus aureus	Plasmid pI258	Arsenic (As), Antimony (Sb)
aureus245-2_1_01935	aureus245-2_1_01935 Peroxide-responsive repressor PerR	BAC0310	perR	Q2G282	Staphylococcus aureus (strain NCTC 8325)	Chromosome	Hydrogen Peroxide (H2O2) [class: Peroxides]
aureus245-2_1_01940	aureus245-2_1_01940 Putative multidrug export ATP-binding/permease protein	BAC0364	smrA	C7SLZ1	Stenotrophomonas maltophilia	Chromosome	Ethidium Bromide [class: Phenanthridine], Rhodamine 6G [class: Xanthene], Tetraphenylphosphonium (TPP) [class: Quaternary Ammonium Compounds (QACs)], 4,6-diamidino-2-phenylindole (DAPI) [class: Diamidine]
aureus245-2_1_02239	aureus245-2_1_02239 hypothetical protein	BAC0333	ricR	O07434	Mycobacterium tuberculosis H37Rv	Chromosome	Copper (Cu)
aureus245-2_1_02324	aureus245-2_1_02324 putative multidrug resistance protein EmrY	BAC0535	lmrS	Q5HE38	Staphylococcus aureus subsp. aureus COL	Chromosome	Tetraphenylphosphonium (TPP) [class: Quaternary Ammonium Compounds (QACs)], Sodium Dodecyl Sulfate (SDS) [class: Organo-sulfate], Ethidium Bromide [class: Phenanthridine], Cetrimide (CTM) [class: Quaternary Ammonium Compounds (QACs)]
aureus245-2_1_02429	aureus245-2_1_02429 Sulfate/thiosulfate import ATP-binding protein CysA	BAC0600	modC	Q72FN3	Desulfovibrio vulgaris Hildenborough (strain GZ6027)	Chromosome	Tungsten (W), Molybdenum (Mo)
aureus245-2_1_02569	aureus245-2_1_02569 L-cystine import ATP-binding protein TcyC	BAC0600	modC	Q72FN3	Desulfovibrio vulgaris Hildenborough (strain GZ6027)	Chromosome	Tungsten (W), Molybdenum (Mo)
aureus245-2_1_02601	aureus245-2_1_02601 Quinolone resistance protein NorB	BAC0283	norB	Q8NWQ5	Staphylococcus aureus (strain MW2)	Chromosome	Cetrimide (CTM) [class: Quaternary Ammonium Compounds (QACs)]
aureus245-2_1_02703	aureus245-2_1_02703 Copper-exporting P-type ATPase	BAC0078	copA	O32220	Bacillus subtilis (strain 168)	Chromosome	Copper (Cu)
aureus245-2_1_02704	aureus245-2_1_02704 Copper chaperone CopZ	BAC0731	copZ	Q2FV63	Staphylococcus aureus	Chromosome	Copper (Cu)

## Sheet: G3_Sa245_SM_VF
Protein_ID	Protein_description	VFID	VF_Name	VF_FullName	Bacteria	VFCID	VFcategory	Sa45[8h2C]	Sa45[8h4M]	Sa45[24h2C]	Sa45[24h4M]	log2(fc)_Sa45[8h4M]_Sa45[8h2C]	log2(fc)_Sa45[24h4M]_Sa45[24h2C]	Sa45[8h4M]_Sa45[8h2C]_ep	Sa45[24h4M]_Sa45[24h2C]_ep	EP_group	Description	COG_category	Preferred_name	GOs	KEGG_ko	KEGG_Pathway	KEGG_ko_R	KEGG_Pathway_R
aureus245-2_1_00001	aureus245-2_1_00001 Poly-beta-1,6-N-acetyl-D-glucosamine synthase	VF0014	Intercellular adhesion proteins		Staphylococcus aureus	VFC0271	Biofilm
aureus245-2_1_00002	aureus245-2_1_00002 Poly-beta-1,6-N-acetyl-D-glucosamine synthesis protein IcaD	VF0014	Intercellular adhesion proteins		Staphylococcus aureus	VFC0271	Biofilm
aureus245-2_1_00003	aureus245-2_1_00003 Poly-beta-1,6-N-acetyl-D-glucosamine N-deacetylase	VF0014	Intercellular adhesion proteins		Staphylococcus aureus	VFC0271	Biofilm
aureus245-2_1_00004	aureus245-2_1_00004 putative poly-beta-1,6-N-acetyl-D-glucosamine export protein	VF0014	Intercellular adhesion proteins		Staphylococcus aureus	VFC0271	Biofilm
aureus245-2_1_00005	aureus245-2_1_00005 Lipase 1	VF0012	Lipase		Staphylococcus aureus	VFC0251	Exoenzyme	7600000	6720000	64300000	85800000	-0.177538	0.416159	NC	NC	1	acetyltransferases and hydrolases with the alpha beta hydrolase fold	D	lip	-	ko:K01046	ko00561,ko01100,map00561,map01100	ko:K01046	ko00561
aureus245-2_1_00026	aureus245-2_1_00026 Collagen adhesin	VF0005	CNA	Collagen binding protein	Staphylococcus aureus	VFC0001	Adherence	552000	575000	1170000	1060000	0.0588937	-0.142444	NC	NC	1	Collagen binding domain	M	-	-	-	-	-	-
aureus245-2_1_00074	aureus245-2_1_00074 hypothetical protein	VF0422	AdsA	Adenosine synthase A	Staphylococcus aureus	VFC0258	Immune modulation	5170000	4390000	9130000	10000000	-0.235943	0.131313	NC	NC	1	COG0737 5'-nucleotidase 2',3'-cyclic phosphodiesterase and related esterases	F	-	-	ko:K01081,ko:K01119	ko00230,ko00240,ko00760,ko01100,ko01110,map00230,map00240,map00760,map01100,map01110	ko:K01081	ko00230
aureus245-2_1_00107	aureus245-2_1_00107 Immunoglobulin G-binding protein A	VF0017	SpA	Staphylococcal protein A	Staphylococcus aureus	VFC0235	Exotoxin	3260000	2860000	6420000	5210000	-0.188857	-0.30129	NC	NC	1	LysM domain	M	-	GO:0008150,GO:0009405,GO:0044419,GO:0051704	ko:K14196	ko05150,map05150	ko:K14196	ko05150
aureus245-2_1_00125	aureus245-2_1_00125 hypothetical protein	VF0003	Capsule		Staphylococcus aureus	VFC0258	Immune modulation
aureus245-2_1_00129	aureus245-2_1_00129 Superoxide dismutase [Mn/Fe] 2	VF0169	SodB		Legionella pneumophila	VFC0282	Stress survival	94100	94300	179000	49700	0.00306305	-1.84864	NC	D	6	radicals which are normally produced within the cells and which are toxic to biological systems	C	sodA	GO:0000302,GO:0000303,GO:0000305,GO:0003674,GO:0003824,GO:0004784,GO:0006801,GO:0006950,GO:0006979,GO:0008150,GO:0008152,GO:0009636,GO:0009987,GO:0010035,GO:0016209,GO:0016491,GO:0016721,GO:0019430,GO:0033554,GO:0034599,GO:0034614,GO:0042221,GO:0044237,GO:0050896,GO:0051716,GO:0055114,GO:0070887,GO:0071450,GO:0071451,GO:0072593,GO:0097237,GO:0098754,GO:0098869,GO:1901700,GO:1901701,GO:1990748	ko:K04564	ko04013,ko04068,ko04146,ko04211,ko04212,ko04213,ko05016,map04013,map04068,map04146,map04211,map04212,map04213,map05016	ko:K04564	ko04013
aureus245-2_1_00145	aureus245-2_1_00145 Aldehyde-alcohol dehydrogenase	VF0444	Lap	Listeria adhesion protein	Listeria monocytogenes	VFC0001	Adherence	40400000	45900000	16300000	6000000	0.184139	-1.44184	NC	D	6	belongs to the iron- containing alcohol dehydrogenase family	C	adh	-	ko:K04072	ko00010,ko00071,ko00350,ko00620,ko00625,ko00626,ko00650,ko01100,ko01110,ko01120,ko01130,ko01220,map00010,map00071,map00350,map00620,map00625,map00626,map00650,map01100,map01110,map01120,map01130,map01220	ko:K04072	ko00010
aureus245-2_1_00147	aureus245-2_1_00147 Tyrosine-protein kinase YwqD	VF0003	Capsule		Staphylococcus aureus	VFC0258	Immune modulation
aureus245-2_1_00148	aureus245-2_1_00148 Tyrosine-protein phosphatase YwqE	VF0003	Capsule		Staphylococcus aureus	VFC0258	Immune modulation
aureus245-2_1_00150	aureus245-2_1_00150 UDP-glucose 4-epimerase	VF0003	Capsule		Staphylococcus aureus	VFC0258	Immune modulation
aureus245-2_1_00149	aureus245-2_1_00149 UDP-N-acetyl-alpha-D-glucosamine C6 dehydratase	VF0003	Capsule		Staphylococcus aureus	VFC0258	Immune modulation
aureus245-2_1_00151	aureus245-2_1_00151 UDP-2-acetamido-2,6-beta-L-arabino-hexul-4-ose reductase	VF0003	Capsule		Staphylococcus aureus	VFC0258	Immune modulation
aureus245-2_1_00152	aureus245-2_1_00152 UDP-2,3-diacetamido-2,3-dideoxy-D-glucuronate 2-epimerase	VF0003	Capsule		Staphylococcus aureus	VFC0258	Immune modulation
aureus245-2_1_00153	aureus245-2_1_00153 hypothetical protein	VF0003	Capsule		Staphylococcus aureus	VFC0258	Immune modulation
aureus245-2_1_00154	aureus245-2_1_00154 hypothetical protein	VF0003	Capsule		Staphylococcus aureus	VFC0258	Immune modulation
aureus245-2_1_00155	aureus245-2_1_00155 2,3,4,5-tetrahydropyridine-2,6-dicarboxylate N-acetyltransferase	VF0003	Capsule		Staphylococcus aureus	VFC0258	Immune modulation
aureus245-2_1_00156	aureus245-2_1_00156 hypothetical protein	VF0003	Capsule		Staphylococcus aureus	VFC0258	Immune modulation
aureus245-2_1_00157	aureus245-2_1_00157 hypothetical protein	VF0003	Capsule		Staphylococcus aureus	VFC0258	Immune modulation
aureus245-2_1_00159	aureus245-2_1_00159 GDP-L-fucose synthase	VF0003	Capsule		Staphylococcus aureus	VFC0258	Immune modulation
aureus245-2_1_00158	aureus245-2_1_00158 putative sugar transferase EpsL	VF0003	Capsule		Staphylococcus aureus	VFC0258	Immune modulation
aureus245-2_1_00162	aureus245-2_1_00162 Heme oxygenase (staphylobilin-producing) 2	VF0015	Isd		Staphylococcus aureus	VFC0272	Nutritional/Metabolic factor	440000	607000	764000	556000	0.464193	-0.458488	NC	NC	1	Allows bacterial pathogens to use the host heme as an iron source. Catalyzes the oxidative degradation of the heme macrocyclic porphyrin ring to the oxo-bilirubin chromophore staphylobilin (a mixture of the linear tetrapyrroles 5-oxo-delta- bilirubin and 15-oxo-beta-bilirubin) in the presence of a suitable electron donor such as ascorbate or NADPH--cytochrome P450 reductase, with subsequent relea…	C	isdG	-	ko:K07145	ko00860,ko01110,map00860,map01110	ko:K07145	ko00860
aureus245-2_1_00160	aureus245-2_1_00160 UDP-N-acetyl-D-mannosamine dehydrogenase	VF0003	Capsule		Staphylococcus aureus	VFC0258	Immune modulation
aureus245-2_1_00161	aureus245-2_1_00161 UDP-N-acetylglucosamine 2-epimerase	VF0003	Capsule		Staphylococcus aureus	VFC0258	Immune modulation
aureus245-2_1_00209	aureus245-2_1_00209 Hexose-6-phosphate:phosphate antiporter	VF0264	Hpt	Hexose phosphate transporter	Listeria monocytogenes	VFC0272	Nutritional/Metabolic factor
aureus245-2_1_00217	aureus245-2_1_00217 Staphylocoagulase	VF0421	Staphylocoagulase		Staphylococcus aureus	VFC0251	Exoenzyme
aureus245-2_1_00271	aureus245-2_1_00271 Type VII secretion system extracellular protein A	VF0403	Type VII secretion system		Staphylococcus aureus	VFC0086	Effector delivery system	519000000	488000000	390000000	439000000	-0.0888534	0.170747	NC	NC	1	Proteins of 100 residues with WXG	S	esxA	-	-	-	-	-
aureus245-2_1_00273	aureus245-2_1_00273 hypothetical protein	VF0403	Type VII secretion system		Staphylococcus aureus	VFC0086	Effector delivery system	2670000	2340000	6390000	5240000	-0.190331	-0.286249	NC	NC	1	WXG100 protein secretion system (Wss), protein EssA	S	essA	-	-	-	-	-
aureus245-2_1_00274	aureus245-2_1_00274 Type VII secretion system accessory factor EsaB	VF0403	Type VII secretion system		Staphylococcus aureus	VFC0086	Effector delivery system
aureus245-2_1_00272	aureus245-2_1_00272 Type VII secretion system accessory factor EsaA	VF0403	Type VII secretion system		Staphylococcus aureus	VFC0086	Effector delivery system	36100000	32300000	109000000	96200000	-0.160465	-0.180219	NC	NC	1	this gene contains a nucleotide ambiguity which may be the result of a sequencing error	V	esaA	-	-	-	-	-
aureus245-2_1_00275	aureus245-2_1_00275 Type VII secretion system protein EssB	VF0403	Type VII secretion system		Staphylococcus aureus	VFC0086	Effector delivery system
aureus245-2_1_00276	aureus245-2_1_00276 Type VII secretion system protein EssC	VF0403	Type VII secretion system		Staphylococcus aureus	VFC0086	Effector delivery system
aureus245-2_1_00286	aureus245-2_1_00286 Type VII secretion system protein EsaG	VF0403	Type VII secretion system		Staphylococcus aureus	VFC0086	Effector delivery system
aureus245-2_1_00288	aureus245-2_1_00288 Type VII secretion system protein EsaG	VF0403	Type VII secretion system		Staphylococcus aureus	VFC0086	Effector delivery system
aureus245-2_1_00287	aureus245-2_1_00287 Type VII secretion system protein EsaG	VF0403	Type VII secretion system		Staphylococcus aureus	VFC0086	Effector delivery system
aureus245-2_1_00308	aureus245-2_1_00308 Lipase 2	VF0012	Lipase		Staphylococcus aureus	VFC0251	Exoenzyme	43700000	27800000	52900000	39400000	-0.652548	-0.425072	NC	NC	1	acetyltransferases and hydrolases with the alpha beta hydrolase fold	D	-	-	ko:K01046	ko00561,ko01100,map00561,map01100	ko:K01046	ko00561
aureus245-2_1_00404	aureus245-2_1_00404 Staphylococcal superantigen-like 1	VF0990	SSLs	Staphylococcal superantigen-like proteins	Staphylococcus aureus	VFC0235	Exotoxin	246000	196000	816000	704000	-0.327805	-0.212994	NC	NC	1	Staphylococcal superantigen-like OB-fold domain	S	-	-	-	-	-	-
aureus245-2_1_00405	aureus245-2_1_00405 Staphylococcal superantigen-like 4	VF0990	SSLs	Staphylococcal superantigen-like proteins	Staphylococcus aureus	VFC0235	Exotoxin
aureus245-2_1_00406	aureus245-2_1_00406 Staphylococcal superantigen-like 4	VF0990	SSLs	Staphylococcal superantigen-like proteins	Staphylococcus aureus	VFC0235	Exotoxin
aureus245-2_1_00407	aureus245-2_1_00407 Staphylococcal superantigen-like 3	VF0990	SSLs	Staphylococcal superantigen-like proteins	Staphylococcus aureus	VFC0235	Exotoxin
aureus245-2_1_00408	aureus245-2_1_00408 Staphylococcal superantigen-like 5	VF0990	SSLs	Staphylococcal superantigen-like proteins	Staphylococcus aureus	VFC0235	Exotoxin
aureus245-2_1_00409	aureus245-2_1_00409 Staphylococcal superantigen-like 7	VF0990	SSLs	Staphylococcal superantigen-like proteins	Staphylococcus aureus	VFC0235	Exotoxin
aureus245-2_1_00410	aureus245-2_1_00410 Staphylococcal superantigen-like 7	VF0990	SSLs	Staphylococcal superantigen-like proteins	Staphylococcus aureus	VFC0235	Exotoxin
aureus245-2_1_00411	aureus245-2_1_00411 Staphylococcal superantigen-like 10	VF0990	SSLs	Staphylococcal superantigen-like proteins	Staphylococcus aureus	VFC0235	Exotoxin
aureus245-2_1_00414	aureus245-2_1_00414 Staphylococcal superantigen-like 5	VF0990	SSLs	Staphylococcal superantigen-like proteins	Staphylococcus aureus	VFC0235	Exotoxin
aureus245-2_1_00523	aureus245-2_1_00523 ATP-dependent Clp protease ATP-binding subunit ClpC	VF0072	ClpC		Listeria monocytogenes	VFC0282	Stress survival	26400000	34200000	23400000	11100000	0.373458	-1.07595	NC	D	6	ATP-dependent Clp protease, ATP-binding subunit ClpC	O	clpC	GO:0006950,GO:0008150,GO:0010035,GO:0010038,GO:0042221,GO:0046686,GO:0046688,GO:0050896,GO:0097501,GO:1990169,GO:1990170	ko:K03696	ko01100,map01100	ko:K03696	ko01100
aureus245-2_1_00546	aureus245-2_1_00546 Elongation factor Tu	VF0460	EF-Tu		Francisella tularensis	VFC0001	Adherence	198000000	189000000	182000000	130000000	-0.0671142	-0.485427	NC	NC	1	This protein promotes the GTP-dependent binding of aminoacyl-tRNA to the A-site of ribosomes during protein biosynthesis	J	tuf	GO:0005575,GO:0005622,GO:0005623,GO:0005737,GO:0044424,GO:0044464	ko:K02358	-	ko:K02358	-
aureus245-2_1_00561	aureus245-2_1_00561 Bone sialoprotein-binding protein	VF0019	SDr	Ser-Asp rich proteins	Staphylococcus aureus	VFC0001	Adherence	59700000	44200000	86000000	81800000	-0.433685	-0.0722358	NC	NC	1	C-terminus of bacterial fibrinogen-binding adhesin	M	-	-	ko:K14192,ko:K14194	ko05150,map05150	ko:K14192	ko05150
aureus245-2_1_00560	aureus245-2_1_00560 hypothetical protein	VF0019	SDr	Ser-Asp rich proteins	Staphylococcus aureus	VFC0001	Adherence	2400000000	1620000000	2210000000	2450000000	-0.567041	0.148735	NC	NC	1	protein which possibly mediates interactions of S.aureus with components of the extracellular matrix of higher eukaryotes	M	sdrF	-	ko:K14194	ko05150,map05150	ko:K14194	ko05150
aureus245-2_1_00559	aureus245-2_1_00559 hypothetical protein	VF0019	SDr	Ser-Asp rich proteins	Staphylococcus aureus	VFC0001	Adherence	12600000	9690000	28300000	29100000	-0.378855	0.0402171	NC	NC	1	protein which possibly mediates interactions of S.aureus with components of the extracellular matrix of higher eukaryotes	M	sdrF	-	ko:K14194	ko05150,map05150	ko:K14194	ko05150
aureus245-2_1_00631	aureus245-2_1_00631 Manganese-binding lipoprotein MntA	VF0354	EfaA		Enterococcus faecalis	VFC0001	Adherence
aureus245-2_1_00646	aureus245-2_1_00646 Ferric enterobactin transport ATP-binding protein FepC	VF0228	Enterobactin		Escherichia coli (UPEC)	VFC0272	Nutritional/Metabolic factor
aureus245-2_1_00770	aureus245-2_1_00770 Petrobactin import ATP-binding protein YclP	VF0467	Acinetobactin		Acinetobacter baumannii	VFC0272	Nutritional/Metabolic factor
aureus245-2_1_00805	aureus245-2_1_00805 ATP-dependent Clp protease proteolytic subunit	VF0074	ClpP		Listeria monocytogenes	VFC0282	Stress survival	22900000	19500000	35800000	48400000	-0.231873	0.435047	NC	NC	1	Cleaves peptides in various proteins in a process that requires ATP hydrolysis. Has a chymotrypsin-like activity. Plays a major role in the degradation of misfolded proteins	OU	clpP	GO:0003674,GO:0003824,GO:0004176,GO:0005488,GO:0005515,GO:0006355,GO:0006508,GO:0006515,GO:0006807,GO:0008150,GO:0008152,GO:0008233,GO:0009056,GO:0009057,GO:0009889,GO:0009890,GO:0009892,GO:0009987,GO:0010468,GO:0010556,GO:0010558,GO:0010605,GO:0010629,GO:0016462,GO:0016787,GO:0016817,GO:0016818,GO:0016887,GO:0017111,GO:0019219,GO:0019222,GO:0019538,GO:0030163,GO:0031323,GO:0031324,GO:0031326,GO:…	ko:K01358	ko04112,ko04212,map04112,map04212	ko:K01358	ko04112
aureus245-2_1_00826	aureus245-2_1_00826 hypothetical protein	VF0004	Clumping factor		Staphylococcus aureus	VFC0001	Adherence	10800000	8710000	16300000	14800000	-0.310287	-0.139275	NC	NC	1	C-terminus of bacterial fibrinogen-binding adhesin	Q	-	GO:0001968,GO:0003674,GO:0005488,GO:0005515,GO:0008150,GO:0044877,GO:0051704,GO:0070051,GO:0098630,GO:0098743	ko:K13733,ko:K14201	ko05100,ko05150,map05100,map05150	ko:K13733	ko05100
aureus245-2_1_00899	aureus245-2_1_00899 Putative peptidyl-prolyl cis-trans isomerase	VF0798	Dot/Icm T4SS secreted effectors		Legionella pneumophila	VFC0086	Effector delivery system	10300000	13200000	8140000	9350000	0.357894	0.199938	NC	NC	1	PPIases accelerate the folding of proteins. It catalyzes the cis-trans isomerization of proline imidic peptide bonds in oligopeptides	O	ppiA	GO:0000413,GO:0003674,GO:0003755,GO:0003824,GO:0006464,GO:0006807,GO:0008150,GO:0008152,GO:0009987,GO:0016853,GO:0016859,GO:0018193,GO:0018208,GO:0019538,GO:0036211,GO:0043170,GO:0043412,GO:0044237,GO:0044238,GO:0044260,GO:0044267,GO:0071704,GO:0140096,GO:1901564	ko:K03767,ko:K03768	ko01503,ko04217,map01503,map04217	ko:K03767	ko01503
aureus245-2_1_00920	aureus245-2_1_00920 Chaperone protein ClpB	VF0072	ClpC		Listeria monocytogenes	VFC0282	Stress survival	42000000	53600000	13700000	7520000	0.351844	-0.865371	NC	NC	1	Part of a stress-induced multi-chaperone system, it is involved in the recovery of the cell from heat-induced damage, in cooperation with DnaK, DnaJ and GrpE	O	clpB	GO:0006508,GO:0006807,GO:0008150,GO:0008152,GO:0019538,GO:0043170,GO:0044238,GO:0071704,GO:1901564	ko:K03695	ko04213,map04213	ko:K03695	ko04213
aureus245-2_1_00980	aureus245-2_1_00980 Lipoate--protein ligase 1	VF0347	LplA1		Listeria monocytogenes	VFC0272	Nutritional/Metabolic factor	297000	424000	289000	320000	0.513601	0.147002	NC	NC	1	Lipoate-protein ligase	H	lplJ	GO:0003674,GO:0003824,GO:0006464,GO:0006807,GO:0008150,GO:0008152,GO:0009249,GO:0009987,GO:0010467,GO:0016740,GO:0016746,GO:0016747,GO:0016772,GO:0016779,GO:0016874,GO:0016879,GO:0016979,GO:0017118,GO:0018065,GO:0018193,GO:0018205,GO:0019538,GO:0036211,GO:0043170,GO:0043412,GO:0044237,GO:0044238,GO:0044260,GO:0044267,GO:0051604,GO:0071704,GO:0140096,GO:1901564	ko:K03800	ko00785,ko01100,map00785,map01100	ko:K03800	ko00785
aureus245-2_1_00999	aureus245-2_1_00999 Staphostatin B	VF0006	Staphopain		Staphylococcus aureus	VFC0251	Exoenzyme
aureus245-2_1_01001	aureus245-2_1_01001 Glutamyl endopeptidase	VF0023	V8 protease		Staphylococcus aureus	VFC0251	Exoenzyme	16300000	14200000	16800000	19200000	-0.198981	0.192645	NC	NC	1	Belongs to the peptidase S1B family	M	sspA	-	ko:K01318	ko02024,map02024	ko:K01318	ko02024
aureus245-2_1_01000	aureus245-2_1_01000 Staphopain B	VF0006	Staphopain		Staphylococcus aureus	VFC0251	Exoenzyme	33500000	28200000	45100000	47900000	-0.248466	0.0868982	NC	NC	1	Staphopain proregion	M	sspB	GO:0005575,GO:0005576	ko:K13715	-	ko:K13715	-
aureus245-2_1_01025	aureus245-2_1_01025 Phosphoribosylformylglycinamidine cyclo-ligase	VF0559	Purine biosynthesis		Francisella tularensis	VFC0272	Nutritional/Metabolic factor
aureus245-2_1_01080	aureus245-2_1_01080 Iron-regulated surface determinant protein B	VF0015	Isd		Staphylococcus aureus	VFC0272	Nutritional/Metabolic factor	2230000	1990000	3760000	3410000	-0.164275	-0.140961	NC	NC	1	binding	M	isdH	-	-	-	-	-
aureus245-2_1_01081	aureus245-2_1_01081 Iron-regulated surface determinant protein A	VF0015	Isd		Staphylococcus aureus	VFC0272	Nutritional/Metabolic factor	2120000	2150000	2560000	2300000	0.0202724	-0.15451	NC	NC	1	Iron Transport-associated domain	M	isdA	-	ko:K14193	ko05150,map05150	ko:K14193	ko05150
aureus245-2_1_01082	aureus245-2_1_01082 Iron-regulated surface determinant protein C	VF0015	Isd		Staphylococcus aureus	VFC0272	Nutritional/Metabolic factor
aureus245-2_1_01083	aureus245-2_1_01083 hypothetical protein	VF0015	Isd		Staphylococcus aureus	VFC0272	Nutritional/Metabolic factor
aureus245-2_1_01084	aureus245-2_1_01084 High-affinity heme uptake system protein IsdE	VF0015	Isd		Staphylococcus aureus	VFC0272	Nutritional/Metabolic factor
aureus245-2_1_01086	aureus245-2_1_01086 Sortase B	VF0015	Isd		Staphylococcus aureus	VFC0272	Nutritional/Metabolic factor
aureus245-2_1_01085	aureus245-2_1_01085 putative heme-iron transport system permease protein IsdF	VF0015	Isd		Staphylococcus aureus	VFC0272	Nutritional/Metabolic factor
aureus245-2_1_01087	aureus245-2_1_01087 Heme oxygenase (staphylobilin-producing) 1	VF0015	Isd		Staphylococcus aureus	VFC0272	Nutritional/Metabolic factor
aureus245-2_1_01152	aureus245-2_1_01152 Carbamoyl-phosphate synthase small chain	VF0558	Pyrimidine biosynthesis		Francisella tularensis	VFC0272	Nutritional/Metabolic factor
aureus245-2_1_01181	aureus245-2_1_01181 3-oxoacyl-[acyl-carrier-protein] reductase FabG	VF0473	Polar flagella		Aeromonas hydrophila	VFC0204	Motility	6280000	7010000	3980000	1670000	0.15865	-1.25292	NC	D	6	reductase	IQ	fabG	GO:0000166,GO:0003674,GO:0003824,GO:0004312,GO:0004316,GO:0005488,GO:0006082,GO:0006629,GO:0006631,GO:0006633,GO:0008150,GO:0008152,GO:0008610,GO:0009058,GO:0009987,GO:0016053,GO:0016491,GO:0016614,GO:0016616,GO:0016740,GO:0016746,GO:0016747,GO:0019752,GO:0030497,GO:0032787,GO:0036094,GO:0043436,GO:0044237,GO:0044238,GO:0044249,GO:0044255,GO:0044281,GO:0044283,GO:0046394,GO:0048037,GO:0050661,GO:…	ko:K00059	ko00061,ko00333,ko00780,ko01040,ko01100,ko01130,ko01212,map00061,map00333,map00780,map01040,map01100,map01130,map01212	ko:K00059	ko00061
aureus245-2_1_01182	aureus245-2_1_01182 Acyl carrier protein	VF0367	LPS	Lipopolysaccharide	Brucella melitensis	VFC0258	Immune modulation	58900000	82700000	44700000	55800000	0.48962	0.31999	NC	NC	1	Carrier of the growing fatty acid chain in fatty acid biosynthesis	IQ	acpP	GO:0000035,GO:0000036,GO:0003674,GO:0005488,GO:0005575,GO:0005622,GO:0005623,GO:0005737,GO:0005829,GO:0005975,GO:0006082,GO:0006629,GO:0006631,GO:0006633,GO:0006643,GO:0006644,GO:0006664,GO:0006793,GO:0006796,GO:0008150,GO:0008152,GO:0008610,GO:0008654,GO:0009058,GO:0009245,GO:0009247,GO:0009311,GO:0009312,GO:0009987,GO:0016051,GO:0016053,GO:0019637,GO:0019752,GO:0019842,GO:0031177,GO:0032787,GO:…	ko:K02078	-	ko:K02078	-
aureus245-2_1_01210	aureus245-2_1_01210 Isoprenyl transferase	VF0361	Capsule		Enterococcus faecalis	VFC0258	Immune modulation
aureus245-2_1_01312	aureus245-2_1_01312 Catalase	VF0454	KatA		Neisseria meningitidis	VFC0282	Stress survival
aureus245-2_1_01391	aureus245-2_1_01391 Response regulator ArlR	VF1355	PmrAB		Salmonella enterica (serovar typhimurium)	VFC0301	Regulation
aureus245-2_1_01453	aureus245-2_1_01453 Elastin-binding protein EbpS	VF0008	EbpS	Elastin-binding protein	Staphylococcus aureus	VFC0001	Adherence	35200000	25700000	105000000	106000000	-0.453807	0.0136749	NC	NC	1	Lysin motif	M	ebpS	-	-	-	-	-
aureus245-2_1_01548	aureus245-2_1_01548 6-phosphogluconate dehydrogenase, decarboxylating	VF0560	Capsule		Klebsiella pneumoniae	VFC0258	Immune modulation	42900000	44600000	49200000	51100000	0.0560661	0.054665	NC	NC	1	Catalyzes the oxidative decarboxylation of 6- phosphogluconate to ribulose 5-phosphate and CO(2), with concomitant reduction of NADP to NADPH	G	gnd	-	ko:K00033	ko00030,ko00480,ko01100,ko01110,ko01120,ko01130,ko01200,map00030,map00480,map01100,map01110,map01120,map01130,map01200	ko:K00033	ko00030
aureus245-2_1_01589	aureus245-2_1_01589 Superoxide dismutase [Mn/Fe] 1	VF0169	SodB		Legionella pneumophila	VFC0282	Stress survival	8500000	11600000	10300000	8650000	0.44859	-0.251872	NC	NC	1	radicals which are normally produced within the cells and which are toxic to biological systems	C	sodA	GO:0000302,GO:0000303,GO:0000305,GO:0003674,GO:0003824,GO:0004784,GO:0006801,GO:0006950,GO:0006979,GO:0008150,GO:0008152,GO:0009636,GO:0009987,GO:0010035,GO:0016209,GO:0016491,GO:0016721,GO:0019430,GO:0033554,GO:0034599,GO:0034614,GO:0042221,GO:0044237,GO:0050896,GO:0051716,GO:0055114,GO:0070887,GO:0071450,GO:0071451,GO:0072593,GO:0097237,GO:0098754,GO:0098869,GO:1901700,GO:1901701,GO:1990748	ko:K04564	ko04013,ko04068,ko04146,ko04211,ko04212,ko04213,ko05016,map04013,map04068,map04146,map04211,map04212,map04213,map05016	ko:K04564	ko04013
aureus245-2_1_01837	aureus245-2_1_01837 Hyaluronate lyase	VF0013	Hyaluronate lyase		Staphylococcus aureus	VFC0251	Exoenzyme
aureus245-2_1_01861	aureus245-2_1_01861 Enterotoxin type B	VF0020	SE	Staphylococcal enterotoxin	Staphylococcus aureus	VFC0235	Exotoxin
aureus245-2_1_01862	aureus245-2_1_01862 hypothetical protein	VF0020	SE	Staphylococcal enterotoxin	Staphylococcus aureus	VFC0235	Exotoxin
aureus245-2_1_01863	aureus245-2_1_01863 hypothetical protein	VF0020	SE	Staphylococcal enterotoxin	Staphylococcus aureus	VFC0235	Exotoxin
aureus245-2_1_01940	aureus245-2_1_01940 Putative multidrug export ATP-binding/permease protein	VF0044	LOS		Haemophilus influenzae	VFC0258	Immune modulation
aureus245-2_1_02083	aureus245-2_1_02083 Staphylococcal complement inhibitor	VF0425	SCIN	Staphylococcal complement inhibitor	Staphylococcus aureus	VFC0258	Immune modulation	26500000	20500000	19100000	17000000	-0.370368	-0.168038	NC	NC	1	Staphylococcal complement inhibitor SCIN	S	-	-	-	-	-	-
aureus245-2_1_02081	aureus245-2_1_02081 Protein map	VF0016	Eap/Map	Extracellular adherence protein/MHC analogous protein	Staphylococcus aureus	VFC0001	Adherence	2190000	1220000	1180000	441000	-0.84405	-1.41994	NC	D	6	MAP domain	S	-	-	ko:K14204	ko05150,map05150	ko:K14204	ko05150
aureus245-2_1_02084	aureus245-2_1_02084 Chemotaxis inhibitory protein	VF0424	CHIPS	Chemotaxis inhibitory protein of Staphylococcus	Staphylococcus aureus	VFC0258	Immune modulation	999000	879000	1100000	595000	-0.184622	-0.886542	NC	NC	1	-	-	-	-	-	-	-	-
aureus245-2_1_02086	aureus245-2_1_02086 Staphylokinase	VF0021	Staphylokinase		Staphylococcus aureus	VFC0251	Exoenzyme	73300000	58900000	59200000	47400000	-0.315546	-0.32071	NC	NC	1	Staphylokinase/Streptokinase family	M	-	-	ko:K14198	ko01503,ko05150,map01503,map05150	ko:K14198	ko01503
aureus245-2_1_02089	aureus245-2_1_02089 Enterotoxin type A	VF0020	SE	Staphylococcal enterotoxin	Staphylococcus aureus	VFC0235	Exotoxin	49100000	43800000	42900000	29600000	-0.164792	-0.53538	NC	NC	1	Staphylococcal/Streptococcal toxin, OB-fold domain	S	-	-	ko:K11040	ko05150,map05150	ko:K11040	ko05150
aureus245-2_1_02147	aureus245-2_1_02147 Phospholipase C	VF0002	Beta-hemolysin		Staphylococcus aureus	VFC0235	Exotoxin
aureus245-2_1_02157	aureus245-2_1_02157 Toxic shock syndrome toxin-1	VF0022	TSST-1	Toxic shock syndrome toxin-1	Staphylococcus aureus	VFC0235	Exotoxin
aureus245-2_1_02176	aureus245-2_1_02176 60 kDa chaperonin	VF0594	GroEL		Clostridium difficile	VFC0001	Adherence	34900000	40700000	47900000	65600000	0.221802	0.45367	NC	NC	1	Prevents misfolding and promotes the refolding and proper assembly of unfolded polypeptides generated under stress conditions	O	groL	GO:0001817,GO:0001819,GO:0001871,GO:0002791,GO:0002793,GO:0003674,GO:0005488,GO:0005515,GO:0005575,GO:0005622,GO:0005623,GO:0005737,GO:0005829,GO:0006457,GO:0006458,GO:0008150,GO:0009986,GO:0009987,GO:0016465,GO:0030246,GO:0030247,GO:0032677,GO:0032757,GO:0032879,GO:0032880,GO:0032991,GO:0044183,GO:0044424,GO:0044444,GO:0044445,GO:0044464,GO:0044764,GO:0046812,GO:0048518,GO:0048522,GO:0050707,GO:…	ko:K04077	ko03018,ko04212,ko04940,ko05134,ko05152,map03018,map04212,map04940,map05134,map05152	ko:K04077	ko03018
aureus245-2_1_02182	aureus245-2_1_02182 hypothetical protein	VF0007	Delta-hemolysin		Staphylococcus aureus	VFC0235	Exotoxin	402000000	191000000	1350000000	856000000	-1.07362	-0.657277	D	NC	7	-	-	-	-	-	-	-	-
aureus245-2_1_02251	aureus245-2_1_02251 3-hydroxyacyl-[acyl-carrier-protein] dehydratase FabZ	VF0370	LPS		Bartonella henselae	VFC0258	Immune modulation
aureus245-2_1_02263	aureus245-2_1_02263 UDP-N-acetylglucosamine 2-epimerase	VF0003	Capsule		Staphylococcus aureus	VFC0258	Immune modulation
aureus245-2_1_02361	aureus245-2_1_02361 Hyaluronate lyase	VF0013	Hyaluronate lyase		Staphylococcus aureus	VFC0251	Exoenzyme
aureus245-2_1_02441	aureus245-2_1_02441 Urease subunit alpha	VF0050	Urease		Helicobacter pylori	VFC0282	Stress survival
aureus245-2_1_02444	aureus245-2_1_02444 Urease accessory protein UreG	VF0050	Urease		Helicobacter pylori	VFC0282	Stress survival	1760000	4810000	1160000	650000	1.45046	-0.835613	U	NC	8	Facilitates the functional incorporation of the urease nickel metallocenter. This process requires GTP hydrolysis, probably effectuated by UreG	KO	ureG	-	ko:K03189	-	ko:K03189	-
aureus245-2_1_02548	aureus245-2_1_02548 Oxygen regulatory protein NreC	VF0102	Type 1 fimbriae		Salmonella enterica (serovar typhimurium)	VFC0001	Adherence
aureus245-2_1_02553	aureus245-2_1_02553 Respiratory nitrate reductase 1 beta chain	VF0302	Nitrate reductase		Mycobacterium tuberculosis	VFC0272	Nutritional/Metabolic factor
aureus245-2_1_02554	aureus245-2_1_02554 Respiratory nitrate reductase 1 alpha chain	VF0302	Nitrate reductase		Mycobacterium tuberculosis	VFC0272	Nutritional/Metabolic factor
aureus245-2_1_02576	aureus245-2_1_02576 Immunoglobulin-binding protein Sbi	VF0423	Sbi	Staphylococcal binder of immunoglobulin	Staphylococcus aureus	VFC0258	Immune modulation	2680000	1710000	3890000	2050000	-0.648237	-0.924146	NC	NC	1	Pfam:B	M	-	-	ko:K14197	ko05150,map05150	ko:K14197	ko05150
aureus245-2_1_02577	aureus245-2_1_02577 Gamma-hemolysin component A	VF0011	Gamma-hemolysin		Staphylococcus aureus	VFC0235	Exotoxin
aureus245-2_1_02578	aureus245-2_1_02578 Gamma-hemolysin component C	VF0011	Gamma-hemolysin		Staphylococcus aureus	VFC0235	Exotoxin	1110000	709000	1310000	961000	-0.646702	-0.446958	NC	NC	1	cell killing	S	-	-	ko:K11038	ko05150,map05150	ko:K11038	ko05150
aureus245-2_1_02579	aureus245-2_1_02579 Gamma-hemolysin component B	VF0011	Gamma-hemolysin		Staphylococcus aureus	VFC0235	Exotoxin	8540000	5640000	12900000	7190000	-0.598541	-0.843307	NC	NC	1	cell killing	M	-	-	ko:K11038	ko05150,map05150	ko:K11038	ko05150
aureus245-2_1_02647	aureus245-2_1_02647 UTP--glucose-1-phosphate uridylyltransferase	VF0244	Hyaluronic acid capsule		Streptococcus pyogenes	VFC0258	Immune modulation
aureus245-2_1_02648	aureus245-2_1_02648 Fibronectin-binding protein A	VF0010	FnBPs	Fibronectin binding proteins	Staphylococcus aureus	VFC0001	Adherence	949000	889000	1860000	1060000	-0.0942247	-0.811238	NC	NC	1	C-terminus of bacterial fibrinogen-binding adhesin	M	-	GO:0001968,GO:0003674,GO:0005488,GO:0005515,GO:0008150,GO:0044877,GO:0051704,GO:0070051,GO:0098630,GO:0098743	ko:K13733,ko:K14195	ko05100,ko05150,map05100,map05150	ko:K13733	ko05100
aureus245-2_1_02740	aureus245-2_1_02740 Pantothenate synthetase	VF0319	PanC/PanD		Mycobacterium tuberculosis	VFC0272	Nutritional/Metabolic factor
aureus245-2_1_02765	aureus245-2_1_02765 ABC transporter ATP-binding protein YxdL	VF0334	HSI-1	Hcp secretion island I	Pseudomonas aeruginosa	VFC0086	Effector delivery system
aureus245-2_1_02773	aureus245-2_1_02773 Clumping factor B	VF0004	Clumping factor		Staphylococcus aureus	VFC0001	Adherence	3400000	3170000	4900000	3790000	-0.101052	-0.370584	NC	NC	1	C-terminus of bacterial fibrinogen-binding adhesin	M	-	-	ko:K14192,ko:K14194	ko05150,map05150	ko:K14192	ko05150
aureus245-2_1_02780	aureus245-2_1_02780 Zinc metalloproteinase aureolysin	VF0024	Aureolysin		Staphylococcus aureus	VFC0251	Exoenzyme	27900000	25700000	31300000	30400000	-0.118497	-0.0420913	NC	NC	1	COG3227 Zinc metalloprotease (elastase)	E	mpl	GO:0005575,GO:0005576	ko:K01400,ko:K01401,ko:K19351	ko01503,ko05150,map01503,map05150	ko:K01400	ko01503
aureus245-2_1_02806	aureus245-2_1_02806 Tyrosine-protein phosphatase YwqE	VF0003	Capsule		Staphylococcus aureus	VFC0258	Immune modulation
aureus245-2_1_02807	aureus245-2_1_02807 Tyrosine-protein kinase YwqD	VF0003	Capsule		Staphylococcus aureus	VFC0258	Immune modulation

## Sheet: G4_Sa245_CP_AR
Protein_ID	Protein_description	ARO Accession	CVTERM ID	Model Sequence ID	Model ID	Model Name	ARO Name	Protein Accession	DNA Accession	AMR Gene Family	Drug Class	Resistance Mechanism	CARD Short Name	Sa45[8h2C]	Sa45[24h2C]	Sa45[24h4M]	Sa245[8h4M]	log2(fc)_Sa245[8h4M]_Sa45[8h2C]	log2(fc)_Sa45[24h4M]_Sa45[24h2C]	Sa245[8h4M]_Sa45[8h2C]_ep	Sa45[24h4M]_Sa45[24h2C]_ep	EP_group	Description	COG_category	Preferred_name	GOs	KEGG_ko	KEGG_Pathway	KEGG_ko_R	KEGG_Pathway_R
aureus245-2_1_00030	aureus245-2_1_00030 Nickel transporter NixA	ARO:3007659	46437	8710	5989	putative nickel/cobalt transporter	putative nickel/cobalt transporter	NP_217372.1	NC_000962.3	metal transporters with antibiotic efflux	aminoglycoside antibiotic;fluoroquinolone antibiotic;isoniazid-like antibiotic	antibiotic efflux	Rv2856
aureus245-2_1_00069	aureus245-2_1_00069 Transcriptional regulatory protein WalR	ARO:3002919	39353	3275	722	vanR gene in vanA cluster	vanR gene in vanA cluster	AAA65953.1	M97297.1	glycopeptide resistance gene cluster;vanR	glycopeptide antibiotic	antibiotic target alteration	vanR_in_vanA_cl	451000000	442000000	465000000	432000000	-0.0620961	0.0731843	NC	NC	1	Transcriptional regulatory protein WalR	K	yycF	GO:0006355,GO:0008150,GO:0009889,GO:0010468,GO:0010556,GO:0019219,GO:0019222,GO:0031323,GO:0031326,GO:0050789,GO:0050794,GO:0051171,GO:0051252,GO:0060255,GO:0065007,GO:0080090,GO:1903506,GO:2000112,GO:2001141	ko:K07668	ko02020,map02020	ko:K07668	ko02020
aureus245-2_1_00102	aureus245-2_1_00102 Quinolone resistance protein NorB	ARO:3007010	45478	8122	5726	norC	norC	AGP27106.1	CP005288.1	major facilitator superfamily (MFS) antibiotic efflux pump	disinfecting agents and antiseptics;fluoroquinolone antibiotic	antibiotic efflux	norC
aureus245-2_1_00134	aureus245-2_1_00134 tetracycline efflux MFS transporter Tet(38)	ARO:3000565	36704	537	1835	tet(38)	tet(38)	AAV80464.1	AY825285.1	major facilitator superfamily (MFS) antibiotic efflux pump	tetracycline antibiotic	antibiotic efflux	tet(38)
aureus245-2_1_00322	aureus245-2_1_00322 Transcriptional regulator SlyA	ARO:3000746	37126	5491	856	mepR	mepR	BAB56495.1	BA000017.4	multidrug and toxic compound extrusion (MATE) transporter	glycylcycline;tetracycline antibiotic	antibiotic efflux	mepR	7570000	7700000	6330000	6930000	-0.127438	-0.282653	NC	NC	1	Transcriptional regulator	K	-	-	ko:K18909	-	ko:K18909	-
aureus245-2_1_00323	aureus245-2_1_00323 Multidrug export protein MepA	ARO:3000026	36035	3623	377	mepA	mepA	AAU95768.1	AY661734.1	multidrug and toxic compound extrusion (MATE) transporter	glycylcycline;tetracycline antibiotic	antibiotic efflux	mepA
aureus245-2_1_00540	aureus245-2_1_00540 DNA-directed RNA polymerase subunit beta	ARO:3000501	36640	4176	2831	rpoB2	rpoB2	BAD59497.1	AP006618.1	rifamycin-resistant beta-subunit of RNA polymerase (rpoB)	peptide antibiotic;rifamycin antibiotic	antibiotic target alteration;antibiotic target replacement	rpoB2	1920000000	1960000000	1920000000	2200000000	0.196397	-0.0297473	NC	NC	1	DNA-dependent RNA polymerase catalyzes the transcription of DNA into RNA using the four ribonucleoside triphosphates as substrates	K	rpoB	GO:0000428,GO:0005575,GO:0005622,GO:0005623,GO:0030880,GO:0032991,GO:0044424,GO:0044464,GO:0061695,GO:1902494,GO:1990234	ko:K03043	ko00230,ko00240,ko01100,ko03020,map00230,map00240,map01100,map03020	ko:K03043	ko00230
aureus245-2_1_00716	aureus245-2_1_00716 Undecaprenyl-diphosphatase	ARO:3002986	39420	4677	1820	bacA	bacA	AAC76093.1	U00096.3	undecaprenyl pyrophosphate related proteins	peptide antibiotic	antibiotic target alteration	bacA	1140000	2270000	3740000	1820000	0.674905	0.720346	NC	NC	1	Catalyzes the dephosphorylation of undecaprenyl diphosphate (UPP). Confers resistance to bacitracin	V	uppP	-	ko:K06153	ko00550,map00550	ko:K06153	ko00550
aureus245-2_1_00719	aureus245-2_1_00719 HTH-type transcriptional regulator MgrA	ARO:3000815	37195	5404	154	mgrA	mgrA	BAB41874.1	BA000018.3	ATP-binding cassette (ABC) antibiotic efflux pump;major facilitator superfamily (MFS) antibiotic efflux pump	cephalosporin;disinfecting agents and antiseptics;fluoroquinolone antibiotic;penam;peptide antibiotic;tetracycline antibiotic	antibiotic efflux	mgrA	225000000	177000000	244000000	221000000	-0.0258786	0.463132	NC	NC	1	transcriptional	K	mgrA	GO:0001067,GO:0003674,GO:0003676,GO:0003677,GO:0005488,GO:0006355,GO:0008150,GO:0009889,GO:0010468,GO:0010556,GO:0019219,GO:0019222,GO:0031323,GO:0031326,GO:0044212,GO:0050789,GO:0050794,GO:0051171,GO:0051252,GO:0060255,GO:0065007,GO:0080090,GO:0097159,GO:1901363,GO:1903506,GO:2000112,GO:2001141	ko:K18906	-	ko:K18906	-
aureus245-2_1_00728	aureus245-2_1_00728 Tetracycline resistance protein, class B	ARO:3004667	42714	5552	3367	Staphylococcus aureus norA	Staphylococcus aureus norA	BAA14147.1	D90119.1	major facilitator superfamily (MFS) antibiotic efflux pump	fluoroquinolone antibiotic	antibiotic efflux	Saur_norA	1480000	1680000	1700000	1180000	-0.32681	0.0170735	NC	NC	1	Quinolone resistance protein norA	EGP	norA	GO:0005575,GO:0005623,GO:0005886,GO:0016020,GO:0044464,GO:0071944	ko:K19576,ko:K19578	-	ko:K19576	-
aureus245-2_1_01391	aureus245-2_1_01391 Response regulator ArlR	ARO:3000838	37218	5453	1390	arlR	arlR	ATC67679.1	CP023390.1	major facilitator superfamily (MFS) antibiotic efflux pump	disinfecting agents and antiseptics;fluoroquinolone antibiotic	antibiotic efflux	arlR	7010000	5590000	5450000	6590000	-0.089136	-0.0365921	NC	NC	1	response regulator ArlR	K	arlR	-	ko:K18941	ko02020,map02020	ko:K18941	ko02020
aureus245-2_1_01390	aureus245-2_1_01390 Signal transduction histidine-protein kinase ArlS	ARO:3000839	37219	5398	182	arlS	arlS	ABD30512.1	CP000253.1	major facilitator superfamily (MFS) antibiotic efflux pump	disinfecting agents and antiseptics;fluoroquinolone antibiotic	antibiotic efflux	arlS	1510000	1830000	1010000	2930000	0.956352	-0.857488	NC	NC	1	Member of the two-component regulatory system ArlS ArlR. ArlS probably functions as a sensor protein kinase which is autophosphorylated at a histidine residue and transfers its phosphate group to ArlR (By similarity)	T	arlS	GO:0003674,GO:0003824,GO:0006508,GO:0006807,GO:0008150,GO:0008152,GO:0008233,GO:0008236,GO:0016787,GO:0017171,GO:0019538,GO:0043170,GO:0044238,GO:0070011,GO:0071704,GO:0140096,GO:1901564	ko:K18940	ko02020,map02020	ko:K18940	ko02020
aureus245-2_1_01402	aureus245-2_1_01402 Dihydrofolate reductase	ARO:3002865	39299	4707	1397	dfrC	dfrC	AAO04716.1	AE015929.1	trimethoprim resistant dihydrofolate reductase dfr	diaminopyrimidine antibiotic	antibiotic target replacement	dfrC	12200000	13200000	20200000	11400000	-0.0978473	0.613817	NC	NC	1	Key enzyme in folate metabolism. Catalyzes an essential reaction for de novo glycine and purine synthesis, and for DNA precursor synthesis	H	folA	-	ko:K00287	ko00670,ko00790,ko01100,ko01523,map00670,map00790,map01100,map01523	ko:K00287	ko00670
aureus245-2_1_01411	aureus245-2_1_01411 Quinolone resistance protein NorB	ARO:3007010	45478	8122	5726	norC	norC	AGP27106.1	CP005288.1	major facilitator superfamily (MFS) antibiotic efflux pump	disinfecting agents and antiseptics;fluoroquinolone antibiotic	antibiotic efflux	norC
aureus245-2_1_01718	aureus245-2_1_01718 Alkaline phosphatase synthesis transcriptional regulatory protein PhoP	ARO:3002922	39356	105	1547	vanR gene in vanC cluster	vanR gene in vanC cluster	AAF86641.1	AF162694.1	glycopeptide resistance gene cluster;vanR	glycopeptide antibiotic	antibiotic target alteration	vanR_in_vanC_cl	20200000	23700000	25900000	20600000	0.028289	0.128065	NC	NC	1	Alkaline phosphatase synthesis transcriptional regulatory protein	T	phoP	-	ko:K07658	ko02020,map02020	ko:K07658	ko02020
aureus245-2_1_01776	aureus245-2_1_01776 Penicillinase repressor	ARO:3000124	36263	4247	948	mecI	mecI	BAB41258.1	BA000018.3	methicillin resistant PBP2	carbapenem;cephalosporin;cephamycin;monobactam;penam	antibiotic target replacement	mecI
aureus245-2_1_01779	aureus245-2_1_01779 Beta-lactamase	ARO:3000621	36963	4586	726	PC1 beta-lactamase (blaZ)	PC1 beta-lactamase (blaZ)	ABX30738.1	CP000732.1	BlaZ beta-lactamase	penam	antibiotic inactivation	PC1_blaZ	383000000	497000000	402000000	435000000	0.183671	-0.30605	NC	NC	1	beta-lactamase	V	penP	GO:0005575,GO:0005576	ko:K17836,ko:K18766	ko00311,ko01130,ko01501,map00311,map01130,map01501	ko:K17836	ko00311
aureus245-2_1_02231	aureus245-2_1_02231 Sensor protein KdpD	ARO:3004047	41099	8633	5918	kdpD	kdpD	CYF42523.1	FHDU01000010.1	kdpDE	aminoglycoside antibiotic	antibiotic efflux	kdpD
aureus245-2_1_02324	aureus245-2_1_02324 putative multidrug resistance protein EmrY	ARO:3004572	42486	5623	3276	Staphylococcus aureus LmrS	Staphylococcus aureus LmrS	AAW38464.1	CP000046.1	major facilitator superfamily (MFS) antibiotic efflux pump	aminoglycoside antibiotic;diaminopyrimidine antibiotic;macrolide antibiotic;oxazolidinone antibiotic;phenicol antibiotic	antibiotic efflux	Saur_LmrS
aureus245-2_1_02326	aureus245-2_1_02326 Multidrug resistance efflux pump SepA	ARO:3007012	45481	8124	5728	sepA	sepA	WP_042355600.1	NC_016941.1	small multidrug resistance (SMR) antibiotic efflux pump	disinfecting agents and antiseptics	antibiotic efflux	sepA
aureus245-2_1_02327	aureus245-2_1_02327 Multidrug efflux pump SdrM	ARO:3007013	45482	8125	5729	sdrM	sdrM	BAB43261.1	BA000018.3	major facilitator superfamily (MFS) antibiotic efflux pump	disinfecting agents and antiseptics;fluoroquinolone antibiotic	antibiotic efflux	sdrM	229000	353000	368000	531000	1.21336	0.0600376	U	NC	6	of the major facilitator superfamily	EGP	bmr3_1	-	ko:K18935	-	ko:K18935	-
aureus245-2_1_02486	aureus245-2_1_02486 Metallothiol transferase FosB	ARO:3004661	42703	5545	3362	Staphylococcus aureus FosB	Staphylococcus aureus FosB	EHS19134.1	AHLO01000073.1	fosfomycin thiol transferase	phosphonic acid antibiotic	antibiotic inactivation	Saur_FosB
aureus245-2_1_02601	aureus245-2_1_02601 Quinolone resistance protein NorB	ARO:3007010	45478	8122	5726	norC	norC	AGP27106.1	CP005288.1	major facilitator superfamily (MFS) antibiotic efflux pump	disinfecting agents and antiseptics;fluoroquinolone antibiotic	antibiotic efflux	norC

[truncated: 2 more sheets: G4_Sa245_CP_HR, G4_Sa245_CP_VF]
