# Supplementary material for: Directional and Strain-Specific Interaction Between Lactobacillus plantarum and Staphylococcus aureus
Source: Microorganisms. 2024 Nov 26;12(12):2432. doi: 10.3390/microorganisms12122432 (PMC11677646; doi:10.3390/microorganisms12122432)
Supplement: Supplementary file 1 [file microorganisms-12-02432-s001.zip › Kondakala et al. Supplemental Table 3.xlsx]

## Sheet: Lp10_SM_Sa240_41
proteinID	Field2	Field3	Field4	Field5	Field6	Field7	Field8	Field9	EP_group	Description	COG_category	Preferred_name	GOs	KEGG_ko	KEGG_Pathway	KEGG_ko_R	KEGG_Pathway_R
fig|220668.9.peg.960|lp_1136	1900000	216000	0	446000	-3.1369	9.96578	D	U	9	Oxidoreductase family, NAD-binding Rossmann fold	S	-	-	-	-	-	-
fig|220668.9.peg.813|lp_0956	16300	403000	508000	3210000	4.62784	2.65967	U	U	2	Asparaginyl-tRNA synthetase	J	asnS	GO:0005575,GO:0005622,GO:0005623,GO:0005737,GO:0044424,GO:0044464	ko:K01893	ko00970,map00970	ko:K01893	ko00970
fig|220668.9.peg.712|lp_0837	2310000	2710000	425000	2230000	0.2304	2.39151	NC	U	8	-	-	-	-	-	-	-	-
fig|220668.9.peg.587|lp_0699	351000	20700	243000	1050000	-4.08377	2.11136	D	U	9	Binds to DNA and alters its conformation. May be involved in regulation of gene expression, nucleoid organization and DNA protection	S	yaaK	-	ko:K09747	-	ko:K09747	-
fig|220668.9.peg.578|lp_0689	649000	2600000	173000	363000	2.00222	1.0692	U	U	2	nuclease	L	-	-	-	-	-	-
fig|220668.9.peg.567|lp_0675	438000	80800	0	483000	-2.4385	9.96578	D	U	9	Prophage endopeptidase tail	M	-	-	-	-	-	-
fig|220668.9.peg.480|lp_0577	301000	203000	28900	3910000	-0.568284	7.07996	NC	U	8	system, mannose fructose sorbose family IID component	G	manN	-	ko:K02796	ko00051,ko00520,ko01100,ko02060,map00051,map00520,map01100,map02060	ko:K02796	ko00051
fig|220668.9.peg.454|lp_0548	91700	546000	195000	775000	2.57391	1.99072	U	U	2	Redox regulated molecular chaperone. Protects both thermally unfolding and oxidatively damaged proteins from irreversible aggregation. Plays an important role in the bacterial defense system toward oxidative stress	O	hslO	-	ko:K04083	-	ko:K04083	-
fig|220668.9.peg.450|lp_0543	383000	0	34400	1460000	-13.2877	5.40742	D	U	9	RNA binding	J	yabR	-	ko:K07571	-	ko:K07571	-
fig|220668.9.peg.423|lp_0514	827000	522000	0	580000	-0.663838	9.96578	NC	U	8	sortase family	M	srtA	-	ko:K07284	-	ko:K07284	-
fig|220668.9.peg.33|lp_0039	2850000	912000	270000	1210000	-1.64386	2.16398	D	U	9	YycH protein	S	yycI	-	-	-	-	-
fig|220668.9.peg.32|lp_0038	1120000	380000	598000	1200000	-1.55943	1.00482	D	U	9	YycH protein	S	yycH	-	-	-	-	-
fig|220668.9.peg.3095|pWCFS103_17	4550000	220000	1960000	2100000	-4.37029	0.0995357	D	NC	6	Transcriptional regulator	K	-	-	-	-	-	-
fig|220668.9.peg.3010|lp_3606	0	78700	35200	3870000	9.96578	6.78061	U	U	2	Involved in the oxidation of myo-inositol (MI) and D- chiro-inositol (DCI) to 2-keto-myo-inositol (2KMI or 2-inosose) and 1-keto-D-chiro-inositol (1KDCI), respectively	C	iolG	-	ko:K00010	ko00521,ko00562,ko01100,ko01120,ko01130,map00521,map00562,map01100,map01120,map01130	ko:K00010	ko00521
fig|220668.9.peg.300|lp_0355	2050000	0	0	1910000	-13.2877	9.96578	D	U	9	Multicopper oxidase	Q	sufI	-	-	-	-	-
fig|220668.9.peg.2983	7600000	1350000	979000	694000	-2.49304	-0.496373	D	NC	6	-	-	-	-	-	-	-	-
fig|220668.9.peg.2811	6060000	5420000	283000	5190000	-0.161025	4.19686	NC	U	8	-	-	-	-	-	-	-	-
fig|220668.9.peg.2797	6970000	6810000	488000	314000	-0.0335039	-0.636117	NC	NC	1	-	-	-	-	-	-	-	-
fig|220668.9.peg.2731|lp_3271	0	45500	37000	2010000	9.96578	5.76353	U	U	2	Catalyzes the irreversible NADPH-dependent deamination of GMP to IMP. It functions in the conversion of nucleobase, nucleoside and nucleotide derivatives of G to A nucleotides, and in maintaining the intracellular balance of A and G nucleotides	F	guaC	-	ko:K00364	ko00230,map00230	ko:K00364	ko00230
fig|220668.9.peg.2444|lp_2926	19700	6720000	634000	102000	8.41412	-2.63591	U	D	5	Cytochrome B5	S	-	-	-	-	-	-
fig|220668.9.peg.2327|lp_2780	3070000	1930000	0	6600000	-0.669638	9.96578	NC	U	8	PTS system, Lactose Cellobiose specific IIA subunit	G	celC	-	ko:K02759	ko00500,ko02060,map00500,map02060	ko:K02759	ko00500
fig|220668.9.peg.2320|lp_2771	395000	508000	422000	1040000	0.362976	1.30127	NC	U	8	Catalyzes the synthesis of beta-nicotinate D- ribonucleotide from nicotinate and 5-phospho-D-ribose 1-phosphate at the expense of ATP	F	nadC2	-	ko:K00763	ko00760,ko01100,map00760,map01100	ko:K00763	ko00760
fig|220668.9.peg.2213|lp_2641	209000	139000	48100	654000	-0.588418	3.76518	NC	U	8	-	-	-	-	-	-	-	-
fig|220668.9.peg.2162|lp_2573	617000	11800000	2730000	2970000	4.25737	0.121562	U	NC	7	-	-	-	-	-	-	-	-
fig|220668.9.peg.2113|lp_2508	1230000	575000	0	595000	-1.09702	9.96578	D	U	9	Belongs to the UPF0237 family	T	XK27_08630	-	ko:K07166	-	ko:K07166	-
fig|220668.9.peg.2010|lp_2378	463000	1470000	1550000	5790000	1.66673	1.9013	U	U	2	Peptide chain release factor 1 directs the termination of translation in response to the peptide chain termination codons UAG and UAA	J	prfA	-	ko:K02835	-	ko:K02835	-
fig|220668.9.peg.1996|lp_2363	3120000	149000	333000	6920000	-4.38816	4.37718	D	U	9	Produces ATP from ADP in the presence of a proton gradient across the membrane	C	atpC	GO:0005575,GO:0005622,GO:0005623,GO:0006139,GO:0006163,GO:0006164,GO:0006725,GO:0006753,GO:0006754,GO:0006793,GO:0006796,GO:0006807,GO:0006810,GO:0006811,GO:0006812,GO:0008150,GO:0008152,GO:0009058,GO:0009117,GO:0009123,GO:0009124,GO:0009126,GO:0009127,GO:0009141,GO:0009142,GO:0009144,GO:0009145,GO:0009150,GO:0009152,GO:0009156,GO:0009161,GO:0009165,GO:0009167,GO:0009168,GO:0009199,GO:0009201,GO:…	ko:K02114	ko00190,ko00195,ko01100,map00190,map00195,map01100	ko:K02114	ko00190
fig|220668.9.peg.1918|lp_2267	176000	251000	14300	0	0.512112	-13.2877	NC	D	4	Pyrophosphatase that catalyzes the hydrolysis of nucleoside triphosphates to their monophosphate derivatives, with a high preference for the non-canonical purine nucleotides XTP (xanthosine triphosphate), dITP (deoxyinosine triphosphate) and ITP. Seems to function as a house-cleaning enzyme that removes non-canonical purine nucleotides from the nucleotide pool, thus preventing their incorporation…	F	rdgB	GO:0003674,GO:0003824,GO:0005575,GO:0005622,GO:0005623,GO:0005737,GO:0005829,GO:0006139,GO:0006725,GO:0006753,GO:0006793,GO:0006796,GO:0006807,GO:0008150,GO:0008152,GO:0009056,GO:0009058,GO:0009141,GO:0009143,GO:0009987,GO:0016462,GO:0016787,GO:0016817,GO:0016818,GO:0018130,GO:0019438,GO:0019439,GO:0019637,GO:0034404,GO:0034641,GO:0034654,GO:0034655,GO:0044237,GO:0044238,GO:0044248,GO:0044249,GO:…	ko:K02428	ko00230,map00230	ko:K02428	ko00230
fig|220668.9.peg.1822|lp_2153	94700	142000	35800	1190000	0.584455	5.05486	NC	U	8	Transketolase, C-terminal domain protein	C	pdhB	-	ko:K00162	ko00010,ko00020,ko00620,ko01100,ko01110,ko01120,ko01130,ko01200,ko04066,ko04922,ko05230,map00010,map00020,map00620,map01100,map01110,map01120,map01130,map01200,map04066,map04922,map05230	ko:K00162	ko00010
fig|220668.9.peg.1747|lp_2062	2520000	745000	393000	3230000	-1.75811	3.03893	D	U	9	UPF0291 protein	S	ynzC	-	-	-	-	-
fig|220668.9.peg.1703|lp_2016	3270000	5030000	4260000	1230000	0.621268	-1.7922	NC	D	4	Protein involved in D-alanine esterification of lipoteichoic acid and wall teichoic acid (D-alanine transfer protein)	M	dltD	-	ko:K03740	ko01503,ko02020,ko05150,map01503,map02020,map05150	ko:K03740	ko01503
fig|220668.9.peg.1685|lp_1994	703000	230000	9690	936000	-1.61189	6.59387	D	U	9	-	-	-	-	-	-	-	-
fig|220668.9.peg.165|lp_0201	553000	1020000	664000	176000	0.883218	-1.91561	NC	D	4	ABC transporter, substratebinding protein	E	oppA	-	ko:K02035,ko:K15580	ko01501,ko02010,ko02024,map01501,map02010,map02024	ko:K02035	ko01501
fig|220668.9.peg.1599|lp_1898	24400000	6390000	11700000	1450000	-1.93299	-3.01238	D	D	3	Catalyzes the phosphorylation of D-fructose 6-phosphate to fructose 1,6-bisphosphate by ATP, the first committing step of glycolysis	F	pfkA	GO:0003674,GO:0003824,GO:0003872,GO:0005975,GO:0006082,GO:0006090,GO:0006091,GO:0006096,GO:0006116,GO:0006139,GO:0006163,GO:0006164,GO:0006165,GO:0006725,GO:0006732,GO:0006733,GO:0006734,GO:0006753,GO:0006754,GO:0006757,GO:0006793,GO:0006796,GO:0006807,GO:0008150,GO:0008152,GO:0008443,GO:0009056,GO:0009058,GO:0009108,GO:0009117,GO:0009123,GO:0009124,GO:0009126,GO:0009127,GO:0009132,GO:0009135,GO:…	ko:K00850	ko00010,ko00030,ko00051,ko00052,ko00680,ko01100,ko01110,ko01120,ko01130,ko01200,ko01230,ko03018,ko04152,ko05230,map00010,map00030,map00051,map00052,map00680,map01100,map01110,map01120,map01130,map01200,map01230,map03018,map04152,map05230	ko:K00850	ko00010
fig|220668.9.peg.1500|lp_1779	3290000	115000	69400	29900	-4.83838	-1.21479	D	D	3	Belongs to the formate--tetrahydrofolate ligase family	F	fhs	-	ko:K01938	ko00670,ko00720,ko01100,ko01120,ko01200,map00670,map00720,map01100,map01120,map01200	ko:K01938	ko00670
fig|220668.9.peg.1376|lp_1628	739000	412000	392000	954000	-0.84293	1.28314	NC	U	8	Catalyzes the reversible formation of acyl-phosphate (acyl-PO(4)) from acyl- acyl-carrier-protein (acyl-ACP). This enzyme utilizes acyl-ACP as fatty acyl donor, but not acyl-CoA	I	plsX	-	ko:K03621	ko00561,ko00564,ko01100,ko01110,map00561,map00564,map01100,map01110	ko:K03621	ko00561
fig|220668.9.peg.1373|lp_1625	2510000	729000	1160000	1680000	-1.7837	0.534336	D	NC	6	Asp23 family, cell envelope-related function	S	yloU	-	-	-	-	-
fig|220668.9.peg.1369|lp_1621	4120000	1240000	2480000	3710000	-1.7323	0.581079	D	NC	6	Belongs to the ribulose-phosphate 3-epimerase family	G	rpe	GO:0003674,GO:0003824,GO:0004750,GO:0005488,GO:0005575,GO:0005622,GO:0005623,GO:0005737,GO:0005829,GO:0005975,GO:0005996,GO:0006081,GO:0006098,GO:0006139,GO:0006725,GO:0006732,GO:0006733,GO:0006739,GO:0006753,GO:0006793,GO:0006796,GO:0006807,GO:0008150,GO:0008152,GO:0009052,GO:0009056,GO:0009117,GO:0009987,GO:0016052,GO:0016853,GO:0016854,GO:0016857,GO:0019321,GO:0019323,GO:0019362,GO:0019637,GO:…	ko:K01783	ko00030,ko00040,ko00710,ko01100,ko01110,ko01120,ko01130,ko01200,ko01230,map00030,map00040,map00710,map01100,map01110,map01120,map01130,map01200,map01230	ko:K01783	ko00030
fig|220668.9.peg.1185|lp_1413	2810000	3100000	621000	1220000	0.141698	0.974216	NC	NC	1	penicillin-binding protein	M	pbp2A	-	ko:K12555	ko00550,ko01100,ko01501,map00550,map01100,map01501	ko:K12555	ko00550
fig|220668.9.peg.1183|lp_1411	569000	0	0	582000	-13.2877	9.96578	D	U	9	Regulates arginine biosynthesis genes	K	argR	-	ko:K03402	-	ko:K03402	-
fig|220668.9.peg.1073|lp_1263	1030000	1210000	40600	1630000	0.232363	5.32725	NC	U	8	ABC-type dipeptide oligopeptide nickel transport systems, permease components	EP	oppC	-	ko:K15582	ko01501,ko02010,ko02024,map01501,map02010,map02024	ko:K15582	ko01501

## Sheet: Lp10_Sa245_SM_67
proteinID	Field2	Field3	Field4	Field5	Field6	Field7	Field8	Field9	EP_group	Description	COG_category	Preferred_name	GOs	KEGG_ko	KEGG_Pathway	KEGG_ko_R	KEGG_Pathway_R
fig|220668.9.peg.973|lp_1153	18000000	13000000	8250000	12100000	-0.469485	0.552541	NC	NC	1	Bacterial regulatory proteins, tetR family	K	yobS	GO:0000976,GO:0001067,GO:0003674,GO:0003676,GO:0003677,GO:0003690,GO:0003700,GO:0005488,GO:0005575,GO:0005622,GO:0005623,GO:0005737,GO:0005829,GO:0006355,GO:0008150,GO:0009889,GO:0010468,GO:0010556,GO:0019219,GO:0019222,GO:0031323,GO:0031326,GO:0043565,GO:0044212,GO:0044424,GO:0044444,GO:0044464,GO:0050789,GO:0050794,GO:0051171,GO:0051252,GO:0060255,GO:0065007,GO:0080090,GO:0097159,GO:0140110,GO:…	-	-	-	-
fig|220668.9.peg.971|lp_1150	594000	1160000	2170000	2790000	0.96559	0.36257	NC	NC	1	Lipid kinase	G	dagK	GO:0003674,GO:0003824,GO:0004143,GO:0006793,GO:0006796,GO:0008150,GO:0008152,GO:0009987,GO:0016301,GO:0016310,GO:0016740,GO:0016772,GO:0016773,GO:0044237	ko:K07029	ko00561,ko00564,ko01100,ko01110,map00561,map00564,map01100,map01110	ko:K07029	ko00561
fig|220668.9.peg.969|lp_1148	8920000	12200000	4320000	10000000	0.451766	1.2109	NC	U	8	Allows the formation of correctly charged Gln-tRNA(Gln) through the transamidation of misacylated Glu-tRNA(Gln) in organisms which lack glutaminyl-tRNA synthetase. The reaction takes place in the presence of glutamine and ATP through an activated gamma-phospho-Glu-tRNA(Gln)	J	gatA	-	ko:K02433	ko00970,ko01100,map00970,map01100	ko:K02433	ko00970
fig|220668.9.peg.964|lp_1141	1280000	1360000	5080000	3830000	0.0874628	-0.407484	NC	NC	1	Involved in the de novo purine biosynthesis. Catalyzes the transfer of formate to 5-phospho-ribosyl-glycinamide (GAR), producing 5-phospho-ribosyl-N-formylglycinamide (FGAR). Formate is provided by PurU via hydrolysis of 10-formyl-tetrahydrofolate	F	purK2	-	ko:K01589	ko00230,ko01100,ko01110,ko01130,map00230,map01100,map01110,map01130	ko:K01589	ko00230
fig|220668.9.peg.940|lp_1112	3670000	5210000	2120000	28000000	0.505503	3.72329	NC	U	8	Involved in the TCA cycle. Catalyzes the stereospecific interconversion of fumarate to L-malate	C	fumC	GO:0003674,GO:0003824,GO:0004333,GO:0006082,GO:0006091,GO:0006099,GO:0006101,GO:0006106,GO:0006108,GO:0008150,GO:0008152,GO:0009060,GO:0009987,GO:0015980,GO:0016829,GO:0016835,GO:0016836,GO:0016999,GO:0017144,GO:0019752,GO:0043436,GO:0043648,GO:0044237,GO:0044238,GO:0044281,GO:0045333,GO:0055114,GO:0071704,GO:0072350	ko:K01679	ko00020,ko00620,ko00720,ko01100,ko01110,ko01120,ko01130,ko01200,ko04934,ko05200,ko05211,map00020,map00620,map00720,map01100,map01110,map01120,map01130,map01200,map04934,map05200,map05211	ko:K01679	ko00020
fig|220668.9.peg.861|lp_1019	1510000	1720000	409000	326000	0.18786	-0.327229	NC	NC	1	Part of a stress-induced multi-chaperone system, it is involved in the recovery of the cell from heat-induced damage, in cooperation with DnaK, DnaJ and GrpE	O	clpC	GO:0006950,GO:0008150,GO:0010035,GO:0010038,GO:0042221,GO:0046686,GO:0046688,GO:0050896,GO:0097501,GO:1990169,GO:1990170	ko:K03696	ko01100,map01100	ko:K03696	ko01100
fig|220668.9.peg.816|lp_0959	351000	659000	5580000	3350000	0.908807	-0.736104	NC	NC	1	Dipeptidase	E	pepDA	-	ko:K08659	-	ko:K08659	-
fig|220668.9.peg.770|lp_0910	106000	161000	29000	1060000	0.602996	5.19187	NC	U	8	DNA helicase	L	helD	-	ko:K03657	ko03420,ko03430,map03420,map03430	ko:K03657	ko03420
fig|220668.9.peg.725|lp_0853	1030000	1340000	3170000	1970000	0.379589	-0.686287	NC	NC	1	Releases the N-terminal proline from various substrates	E	pepR	-	ko:K01259	ko00330,map00330	ko:K01259	ko00330
fig|220668.9.peg.711|lp_0836	1090000	1490000	4050000	1430000	0.450984	-1.50191	NC	D	6	ArsC family	P	spx1	-	ko:K16509	-	ko:K16509	-
fig|220668.9.peg.688|lp_0813	807000	844000	3460000	1630000	0.0646743	-1.0859	NC	D	6	Oxidoreductase family, NAD-binding Rossmann fold	S	ysjB	-	ko:K03810	-	ko:K03810	-
fig|220668.9.peg.681|lp_0805	1370000	2080000	4400000	7150000	0.602408	0.70044	NC	NC	1	Sucrose-6F-phosphate phosphohydrolase	S	ycsE	-	-	-	-	-
fig|220668.9.peg.638|lp_0757	2610000	2590000	1580000	2680000	-0.0110977	0.762308	NC	NC	1	UTP-glucose-1-phosphate uridylyltransferase	M	galU	-	ko:K00963	ko00040,ko00052,ko00500,ko00520,ko01100,ko01130,map00040,map00052,map00500,map00520,map01100,map01130	ko:K00963	ko00040
fig|220668.9.peg.596|lp_0709	134000	1030000	1260000	1660000	2.94234	0.39776	U	NC	4	Belongs to the NAD(P)-dependent epimerase dehydratase family	M	galE	-	ko:K01784	ko00052,ko00520,ko01100,map00052,map00520,map01100	ko:K01784	ko00052
fig|220668.9.peg.582|lp_0693	10900000	17500000	1130000	2130000	0.683027	0.914531	NC	NC	1	Provides the precursors necessary for DNA synthesis. Catalyzes the biosynthesis of deoxyribonucleotides from the corresponding ribonucleotides	F	nrdE	-	ko:K00525	ko00230,ko00240,ko01100,map00230,map00240,map01100	ko:K00525	ko00230
fig|220668.9.peg.510|lp_0610	72600	504000	385000	448000	2.79538	0.21864	U	NC	4	Belongs to the class-I aminoacyl-tRNA synthetase family	J	cysS	GO:0000166,GO:0001871,GO:0003674,GO:0003824,GO:0004812,GO:0004817,GO:0005488,GO:0005524,GO:0005575,GO:0005622,GO:0005623,GO:0005737,GO:0005829,GO:0006082,GO:0006139,GO:0006399,GO:0006412,GO:0006418,GO:0006423,GO:0006518,GO:0006520,GO:0006725,GO:0006807,GO:0008144,GO:0008150,GO:0008152,GO:0009058,GO:0009059,GO:0009986,GO:0009987,GO:0010467,GO:0016070,GO:0016874,GO:0016875,GO:0017076,GO:0019538,GO:…	ko:K01883	ko00970,map00970	ko:K01883	ko00970
fig|220668.9.peg.452|lp_0546	887000	2660000	3050000	472000	1.58442	-2.69195	U	D	7	Belongs to the purine pyrimidine phosphoribosyltransferase family	F	hpt	-	ko:K00760	ko00230,ko00983,ko01100,ko01110,map00230,map00983,map01100,map01110	ko:K00760	ko00230
fig|220668.9.peg.422|lp_0513	7160000	4440000	16800000	8300000	-0.6894	-1.01728	NC	D	6	translation release factor activity	J	-	-	-	-	-	-
fig|220668.9.peg.367|lp_0447	97500	456000	496000	908000	2.22556	0.872352	U	NC	4	Belongs to the HMG-CoA reductase family	C	mvaA	-	ko:K00054,ko:K00626	ko00071,ko00072,ko00280,ko00310,ko00362,ko00380,ko00620,ko00630,ko00640,ko00650,ko00720,ko00900,ko01100,ko01110,ko01120,ko01130,ko01200,ko01212,ko02020,map00071,map00072,map00280,map00310,map00362,map00380,map00620,map00630,map00640,map00650,map00720,map0	ko:K00054	ko00071
fig|220668.9.peg.354|lp_0434	442000	720000	1400000	1950000	0.703951	0.478047	NC	NC	1	Belongs to the class-I aminoacyl-tRNA synthetase family	J	trpS	GO:0003674,GO:0003824,GO:0004812,GO:0004830,GO:0005575,GO:0005622,GO:0005623,GO:0005737,GO:0006082,GO:0006139,GO:0006399,GO:0006412,GO:0006418,GO:0006436,GO:0006518,GO:0006520,GO:0006725,GO:0006807,GO:0008150,GO:0008152,GO:0009058,GO:0009059,GO:0009987,GO:0010467,GO:0016070,GO:0016874,GO:0016875,GO:0019538,GO:0019752,GO:0034641,GO:0034645,GO:0034660,GO:0043038,GO:0043039,GO:0043043,GO:0043170,GO:…	ko:K01867	ko00970,map00970	ko:K01867	ko00970
fig|220668.9.peg.3076|lp_3683	49400	65800	689000	727000	0.413577	0.0774514	NC	NC	1	R3H domain protein	S	jag	-	ko:K06346	-	ko:K06346	-
fig|220668.9.peg.306|lp_0362	0	88800	2090000	940000	9.96578	-1.15277	U	D	7	first, biotin carboxylase catalyzes the carboxylation of the carrier protein and then the transcarboxylase transfers the carboxyl group to form malonyl-CoA	I	accB3	-	ko:K02160	ko00061,ko00620,ko00640,ko00720,ko01100,ko01110,ko01120,ko01130,ko01200,ko01212,map00061,map00620,map00640,map00720,map01100,map01110,map01120,map01130,map01200,map01212	ko:K02160	ko00061
fig|220668.9.peg.3014|lp_3612	0	44300	0	2160000	9.96578	9.96578	U	U	2	Oxidoreductase family, C-terminal alpha/beta domain	S	-	GO:0003674,GO:0003824,GO:0008150,GO:0008152,GO:0009058,GO:0009987,GO:0016491,GO:0016614,GO:0016616,GO:0016999,GO:0017000,GO:0017144,GO:0044237,GO:0044249,GO:0055114	ko:K00010,ko:K18652	ko00521,ko00562,ko01100,ko01120,ko01130,map00521,map00562,map01100,map01120,map01130	ko:K00010	ko00521
fig|220668.9.peg.2874|lp_3451	294000	119000	1730000	395000	-1.30485	-2.13085	D	D	3	Cell surface protein	S	-	-	-	-	-	-
fig|220668.9.peg.2871|lp_3448	461000	683000	2870000	819000	0.567119	-1.80912	NC	D	6	COG1670 acetyltransferases, including N-acetylases of ribosomal proteins	J	yoaA	-	-	-	-	-
fig|220668.9.peg.2750|lp_3294	5440000	2250000	545000	6960000	-1.27368	3.67476	D	U	5	dihydropteroate synthase	H	folP	GO:0003674,GO:0003824,GO:0004156,GO:0005575,GO:0005622,GO:0005623,GO:0005737,GO:0005829,GO:0006082,GO:0006575,GO:0006725,GO:0006732,GO:0006760,GO:0006807,GO:0008150,GO:0008152,GO:0009058,GO:0009108,GO:0009396,GO:0009987,GO:0016053,GO:0016740,GO:0016765,GO:0018130,GO:0019438,GO:0019752,GO:0034641,GO:0042398,GO:0042558,GO:0042559,GO:0043436,GO:0043603,GO:0043604,GO:0044237,GO:0044249,GO:0044271,GO:…	ko:K00796	ko00790,ko01100,map00790,map01100	ko:K00796	ko00790
fig|220668.9.peg.2666|lp_3191	909000	2630000	5430000	1260000	1.53271	-2.10753	U	D	7	response regulator	K	vanR	-	-	-	-	-
fig|220668.9.peg.2653|lp_3174	1670000	2470000	5700000	9420000	0.564663	0.724765	NC	NC	1	cyclopropane-fatty-acyl-phospholipid synthase	M	cfa	-	ko:K00574	-	ko:K00574	-
fig|220668.9.peg.2590|lp_3100	58000	239000	3650000	601000	2.04289	-2.60246	U	D	7	Aldo keto reductase	S	ydhF	-	-	-	-	-
fig|220668.9.peg.2481|lp_2974	448000	831000	2070000	1130000	0.89135	-0.873308	NC	NC	1	ABC transporter	S	XK27_00670	-	ko:K01989	-	ko:K01989	-
fig|220668.9.peg.2364|lp_2826	77800	85000	18500000	2660000	0.127693	-2.79803	NC	D	6	RibD C-terminal domain	H	ywjB	-	-	-	-	-
fig|220668.9.peg.2350|lp_2807	268000	1810000	7420000	5270000	2.75568	-0.493616	U	NC	4	Catalyzes the attachment of tyrosine to tRNA(Tyr) in a two-step reaction tyrosine is first activated by ATP to form Tyr- AMP and then transferred to the acceptor end of tRNA(Tyr)	J	tyrS	GO:0003674,GO:0003824,GO:0004812,GO:0004831,GO:0005575,GO:0005622,GO:0005623,GO:0005737,GO:0005829,GO:0006082,GO:0006139,GO:0006399,GO:0006520,GO:0006725,GO:0006807,GO:0008150,GO:0008152,GO:0009987,GO:0016070,GO:0016874,GO:0016875,GO:0019752,GO:0034641,GO:0034660,GO:0043038,GO:0043039,GO:0043170,GO:0043436,GO:0044237,GO:0044238,GO:0044281,GO:0044424,GO:0044444,GO:0044464,GO:0046483,GO:0071704,GO:…	ko:K01866	ko00970,map00970	ko:K01866	ko00970
fig|220668.9.peg.2319|lp_2770	0	81100	2330000	908000	9.96578	-1.35957	U	D	7	3H domain	S	yrxA	-	ko:K07105	-	ko:K07105	-
fig|220668.9.peg.222|lp_0267	4860000	7150000	2670000	8060000	0.556987	1.59394	NC	U	8	Glycerol-3-phosphate cytidylyltransferase	IM	tagD	-	ko:K00968,ko:K00980	ko00440,ko00564,ko01100,ko05231,map00440,map00564,map01100,map05231	ko:K00968	ko00440
fig|220668.9.peg.2166|lp_2578	526000	336000	5810000	45200	-0.646602	-7.00607	NC	D	6	domain protein	M	-	-	-	-	-	-
fig|220668.9.peg.2109|lp_2504	117000	816000	3990000	2410000	2.80206	-0.727356	U	NC	4	S-adenosylmethionine-dependent methyltransferase	J	ywbD	-	ko:K06969	-	ko:K06969	-
fig|220668.9.peg.2008|lp_2376	530000	2050000	3470000	1550000	1.95156	-1.16267	U	D	7	Required for the formation of a threonylcarbamoyl group on adenosine at position 37 (t(6)A37) in tRNAs that read codons beginning with adenine	J	ywlC	GO:0000049,GO:0000166,GO:0002949,GO:0003674,GO:0003676,GO:0003723,GO:0003824,GO:0005488,GO:0005524,GO:0005575,GO:0005622,GO:0005623,GO:0005737,GO:0006139,GO:0006396,GO:0006399,GO:0006400,GO:0006450,GO:0006725,GO:0006807,GO:0008033,GO:0008144,GO:0008150,GO:0008152,GO:0009451,GO:0009987,GO:0010467,GO:0016070,GO:0016740,GO:0016772,GO:0016779,GO:0017076,GO:0030554,GO:0032553,GO:0032555,GO:0032559,GO:…	ko:K07566	-	ko:K07566	-
fig|220668.9.peg.2000|lp_2367	0	27100	1110000	1110000	9.96578	0	U	NC	4	F(1)F(0) ATP synthase produces ATP from ADP in the presence of a proton or sodium gradient. F-type ATPases consist of two structural domains, F(1) containing the extramembraneous catalytic core and F(0) containing the membrane proton channel, linked together by a central stalk and a peripheral stalk. During catalysis, ATP synthesis in the catalytic domain of F(1) is coupled via a rotary mechanism…	C	atpH	-	ko:K02113	ko00190,ko00195,ko01100,map00190,map00195,map01100	ko:K02113	ko00190
fig|220668.9.peg.1985|lp_2349	100000	1840000	641000	3000000	4.20163	2.22657	U	U	2	Belongs to the LDH MDH superfamily	C	hicD3	-	ko:K00016	ko00010,ko00270,ko00620,ko00640,ko01100,ko01110,ko01120,ko01130,ko04922,map00010,map00270,map00620,map00640,map01100,map01110,map01120,map01130,map04922	ko:K00016	ko00010
fig|220668.9.peg.1969|lp_2330	37900	58900	6820000	1170000	0.63607	-2.54326	NC	D	6	GAF domain-containing protein	T	yebR	-	ko:K08968	ko00270,map00270	ko:K08968	ko00270
fig|220668.9.peg.194|lp_0233	263000	231000	28300	584000	-0.18717	4.36709	NC	U	8	mannitol-1-phosphate 5-dehydrogenase activity	C	mtlD	GO:0003674,GO:0003824,GO:0005575,GO:0005622,GO:0005623,GO:0005737,GO:0005829,GO:0005975,GO:0006059,GO:0006066,GO:0008150,GO:0008152,GO:0008926,GO:0009056,GO:0009987,GO:0016052,GO:0016491,GO:0016614,GO:0016616,GO:0019400,GO:0019405,GO:0019407,GO:0019592,GO:0019594,GO:0019751,GO:0044237,GO:0044238,GO:0044248,GO:0044262,GO:0044275,GO:0044281,GO:0044282,GO:0044424,GO:0044444,GO:0044464,GO:0046164,GO:…	ko:K00009	ko00051,map00051	ko:K00009	ko00051
fig|220668.9.peg.1932|lp_2282	0	284000	129000	1030000	9.96578	2.9972	U	U	2	Catalyzes the base-exchange of a guanine (G) residue with the queuine precursor 7-aminomethyl-7-deazaguanine (PreQ1) at position 34 (anticodon wobble position) in tRNAs with GU(N) anticodons (tRNA-Asp, -Asn, -His and -Tyr). Catalysis occurs through a double-displacement mechanism. The nucleophile active site attacks the C1' of nucleotide 34 to detach the guanine base from the RNA, forming a coval…	F	tgt	GO:0005575,GO:0005622,GO:0005623,GO:0005737,GO:0006139,GO:0006725,GO:0006807,GO:0008150,GO:0008152,GO:0008616,GO:0009058,GO:0009116,GO:0009119,GO:0009163,GO:0009987,GO:0018130,GO:0019438,GO:0034404,GO:0034641,GO:0034654,GO:0042455,GO:0044237,GO:0044238,GO:0044249,GO:0044271,GO:0044281,GO:0044283,GO:0044424,GO:0044464,GO:0046116,GO:0046483,GO:0055086,GO:0071704,GO:1901135,GO:1901137,GO:1901360,GO:…	ko:K00773	-	ko:K00773	-
fig|220668.9.peg.1904|lp_2251	2380000	4820000	6910000	2950000	1.01807	-1.22797	U	D	7	Catalyzes the phosphorylation of ribose at O-5 in a reaction requiring ATP and magnesium. The resulting D-ribose-5- phosphate can then be used either for sythesis of nucleotides, histidine, and tryptophan, or as a component of the pentose phosphate pathway	H	rbsK	-	ko:K00852	ko00030,map00030	ko:K00852	ko00030
fig|220668.9.peg.1897|lp_2243	253000	1350000	8060000	10000000	2.41575	0.311148	U	NC	4	N-6 DNA Methylase	L	ytxK	-	ko:K00571	-	ko:K00571	-
fig|220668.9.peg.1880|lp_2225	40800000	19300000	43400000	33400000	-1.07997	-0.377847	D	NC	9	oligoendopeptidase F	E	pepF	GO:0003674,GO:0003824,GO:0004175,GO:0004222,GO:0005575,GO:0005622,GO:0005623,GO:0005737,GO:0005829,GO:0006465,GO:0006508,GO:0006518,GO:0006807,GO:0008150,GO:0008152,GO:0008233,GO:0008237,GO:0009987,GO:0010467,GO:0016485,GO:0016787,GO:0019538,GO:0034641,GO:0043170,GO:0043603,GO:0044237,GO:0044238,GO:0044260,GO:0044267,GO:0044424,GO:0044444,GO:0044464,GO:0051604,GO:0070011,GO:0071704,GO:0140096,GO:…	ko:K08602	-	ko:K08602	-
fig|220668.9.peg.1816|lp_2146	816000	2130000	316000	313000	1.38421	-0.0137619	U	NC	4	GTP-binding protein TypA	T	typA	-	ko:K06207	-	ko:K06207	-
fig|220668.9.peg.1810|lp_2136	978000	2360000	2870000	4960000	1.27088	0.789289	U	NC	4	Catalyzes a 2-step reaction, involving the ATP-dependent carboxylation of the covalently attached biotin in the first step and the transfer of the carboxyl group to pyruvate in the second	C	pyc	-	ko:K01958	ko00020,ko00620,ko00720,ko01100,ko01120,ko01200,ko01230,map00020,map00620,map00720,map01100,map01120,map01200,map01230	ko:K01958	ko00020
fig|220668.9.peg.1773|lp_2096	766000	434000	1570000	1690000	-0.819649	0.106259	NC	NC	1	Belongs to the carbohydrate kinase PfkB family. LacC subfamily	H	pfkB	GO:0003674,GO:0003824,GO:0005575,GO:0005622,GO:0005623,GO:0005737,GO:0005829,GO:0005975,GO:0006793,GO:0006796,GO:0008150,GO:0008152,GO:0009987,GO:0016301,GO:0016310,GO:0016740,GO:0016772,GO:0019200,GO:0044237,GO:0044238,GO:0044262,GO:0044424,GO:0044444,GO:0044464,GO:0046835,GO:0071704	ko:K00882	ko00051,map00051	ko:K00882	ko00051
fig|220668.9.peg.1669|lp_1976	613000	165000	843000	555000	-1.89342	-0.603045	D	NC	9	Endonuclease IV plays a role in DNA repair. It cleaves phosphodiester bonds at apurinic or apyrimidinic sites (AP sites) to produce new 5'-ends that are base-free deoxyribose 5-phosphate residues. It preferentially attacks modified AP sites created by bleomycin and neocarzinostatin	L	nfo	GO:0003674,GO:0003824,GO:0003906,GO:0006139,GO:0006259,GO:0006281,GO:0006284,GO:0006725,GO:0006807,GO:0006950,GO:0006974,GO:0008081,GO:0008150,GO:0008152,GO:0009987,GO:0016787,GO:0016788,GO:0033554,GO:0034641,GO:0042578,GO:0043170,GO:0044237,GO:0044238,GO:0044260,GO:0046483,GO:0050896,GO:0051716,GO:0071704,GO:0090304,GO:0140097,GO:1901360	ko:K01151	ko03410,map03410	ko:K01151	ko03410
fig|220668.9.peg.1666|lp_1973	0	55100	928000	860000	9.96578	-0.109788	U	NC	4	Belongs to the bacterial ribosomal protein bS21 family	J	rpsU	GO:0005575,GO:0005622,GO:0005623,GO:0005737,GO:0005840,GO:0032991,GO:0043226,GO:0043228,GO:0043229,GO:0043232,GO:0044391,GO:0044422,GO:0044424,GO:0044444,GO:0044446,GO:0044464,GO:1990904	ko:K02970	ko03010,map03010	ko:K02970	ko03010
fig|220668.9.peg.1659|lp_1965	168000	1980000	592000	3280000	3.55897	2.47003	U	U	2	glycyl-tRNA synthetase alpha subunit	J	glyQ	-	ko:K01878	ko00970,map00970	ko:K01878	ko00970
fig|220668.9.peg.1658|lp_1964	2340000	6440000	2270000	13400000	1.46055	2.56147	U	U	2	Glycyl-tRNA synthetase beta subunit	J	glyS	-	ko:K01879	ko00970,map00970	ko:K01879	ko00970
fig|220668.9.peg.1576|lp_1870	56500	239000	601000	809000	2.08069	0.428775	U	NC	4	Catalyzes the reductive methylation of 2'-deoxyuridine- 5'-monophosphate (dUMP) to 2'-deoxythymidine-5'-monophosphate (dTMP) while utilizing 5,10-methylenetetrahydrofolate (mTHF) as the methyl donor and reductant in the reaction, yielding dihydrofolate (DHF) as a by-product. This enzymatic reaction provides an intracellular de novo source of dTMP, an essential precursor for DNA biosynthesis	F	thyA	GO:0003674,GO:0003824,GO:0004799,GO:0006139,GO:0006725,GO:0006753,GO:0006793,GO:0006796,GO:0006807,GO:0008150,GO:0008152,GO:0008168,GO:0009058,GO:0009117,GO:0009165,GO:0009262,GO:0009263,GO:0009265,GO:0009394,GO:0009987,GO:0016740,GO:0016741,GO:0018130,GO:0019438,GO:0019637,GO:0019692,GO:0032259,GO:0034641,GO:0034654,GO:0042083,GO:0044237,GO:0044238,GO:0044249,GO:0044271,GO:0044281,GO:0046385,GO:…	ko:K00560	ko00240,ko00670,ko01100,ko01523,map00240,map00670,map01100,map01523	ko:K00560	ko00240
fig|220668.9.peg.1554|lp_1843	438000	1040000	4680000	2670000	1.24758	-0.809669	U	NC	4	Aldose 1-epimerase	G	lacX	-	ko:K01785	ko00010,ko00052,ko01100,ko01110,ko01120,ko01130,map00010,map00052,map01100,map01110,map01120,map01130	ko:K01785	ko00010
fig|220668.9.peg.1517|lp_1796	2010000	2790000	7550000	6710000	0.47307	-0.170164	NC	NC	1	EDD domain protein, DegV family	S	-	-	-	-	-	-
fig|220668.9.peg.1374|lp_1626	99800	905000	430000	346000	3.18081	-0.313565	U	NC	4	DAK2 domain fusion protein YloV	S	yloV	-	ko:K07030	-	ko:K07030	-
fig|220668.9.peg.1364|lp_1616	113000	1010000	931000	644000	3.15996	-0.53172	U	NC	4	Attaches a formyl group to the free amino group of methionyl-tRNA(fMet). The formyl group appears to play a dual role in the initiator identity of N-formylmethionyl-tRNA by promoting its recognition by IF2 and preventing the misappropriation of this tRNA by the elongation apparatus	J	fmt	GO:0003674,GO:0003824,GO:0004479,GO:0006139,GO:0006396,GO:0006399,GO:0006400,GO:0006412,GO:0006413,GO:0006464,GO:0006518,GO:0006725,GO:0006807,GO:0008033,GO:0008150,GO:0008152,GO:0009058,GO:0009059,GO:0009451,GO:0009987,GO:0010467,GO:0016070,GO:0016740,GO:0016741,GO:0016742,GO:0019538,GO:0019988,GO:0034470,GO:0034641,GO:0034645,GO:0034660,GO:0036211,GO:0043043,GO:0043170,GO:0043412,GO:0043603,GO:…	ko:K00604	ko00670,ko00970,map00670,map00970	ko:K00604	ko00670
fig|220668.9.peg.1346|lp_1597	1200000	1980000	1290000	2540000	0.722466	0.977457	NC	NC	1	Asp23 family, cell envelope-related function	S	WQ51_04310	-	ko:K10947	-	ko:K10947	-
fig|220668.9.peg.1293|lp_1535	113000	191000	1270000	506000	0.75725	-1.32762	NC	D	6	Uncharacterized ACR, COG1399	S	ylbN	-	ko:K07040	-	ko:K07040	-
fig|220668.9.peg.128|lp_0159	609000	2500000	282000	525000	2.03741	0.896622	U	NC	4	Oxidoreductase, short chain dehydrogenase reductase family protein	IQ	dhrS4	-	ko:K00059	ko00061,ko00333,ko00780,ko01040,ko01100,ko01130,ko01212,map00061,map00333,map00780,map01040,map01100,map01130,map01212	ko:K00059	ko00061
fig|220668.9.peg.1276|lp_1516	4160000	1070000	887000	1130000	-1.95897	0.349317	D	NC	9	Belongs to the bacterial ribosomal protein bL35 family	J	rpmI	GO:0003674,GO:0003735,GO:0005198,GO:0005575,GO:0005622,GO:0005623,GO:0005737,GO:0005829,GO:0005840,GO:0015934,GO:0022625,GO:0022626,GO:0032991,GO:0043226,GO:0043228,GO:0043229,GO:0043232,GO:0044391,GO:0044422,GO:0044424,GO:0044444,GO:0044445,GO:0044446,GO:0044464,GO:1990904	ko:K02916	ko03010,map03010	ko:K02916	ko03010
fig|220668.9.peg.1274|lp_1514	2830000	4400000	231000	1290000	0.636701	2.48141	NC	U	8	Catalyzes the attachment of threonine to tRNA(Thr) in a two-step reaction L-threonine is first activated by ATP to form Thr-AMP and then transferred to the acceptor end of tRNA(Thr)	J	thrS	GO:0003674,GO:0003824,GO:0004812,GO:0004829,GO:0005575,GO:0005622,GO:0005623,GO:0005737,GO:0006082,GO:0006139,GO:0006399,GO:0006412,GO:0006418,GO:0006435,GO:0006518,GO:0006520,GO:0006725,GO:0006807,GO:0008150,GO:0008152,GO:0009058,GO:0009059,GO:0009987,GO:0010467,GO:0016070,GO:0016874,GO:0016875,GO:0019538,GO:0019752,GO:0034641,GO:0034645,GO:0034660,GO:0043038,GO:0043039,GO:0043043,GO:0043170,GO:…	ko:K01868	ko00970,map00970	ko:K01868	ko00970
fig|220668.9.peg.1217|lp_1454	75700	1850000	1020000	1140000	4.61109	0.160465	U	NC	4	histidine triad	FG	hit	-	ko:K02503	-	ko:K02503	-
fig|220668.9.peg.1110|lp_1316	372000	1220000	1530000	2790000	1.71351	0.866733	U	NC	4	Belongs to the class-I aminoacyl-tRNA synthetase family	J	leuS	GO:0003674,GO:0003824,GO:0004812,GO:0004823,GO:0006082,GO:0006139,GO:0006399,GO:0006412,GO:0006418,GO:0006429,GO:0006518,GO:0006520,GO:0006725,GO:0006807,GO:0008150,GO:0008152,GO:0009058,GO:0009059,GO:0009987,GO:0010467,GO:0016070,GO:0016874,GO:0016875,GO:0019538,GO:0019752,GO:0034641,GO:0034645,GO:0034660,GO:0043038,GO:0043039,GO:0043043,GO:0043170,GO:0043436,GO:0043603,GO:0043604,GO:0044237,GO:…	ko:K01869	ko00970,map00970	ko:K01869	ko00970
fig|220668.9.peg.1085|lp_1278	2730000	3590000	332000	238000	0.395083	-0.480222	NC	NC	1	Belongs to the peptidase S11 family	M	dacA2	-	ko:K07258	ko00550,ko01100,map00550,map01100	ko:K07258	ko00550
fig|220668.9.peg.1075|lp_1265	179000	268000	1010000	1590000	0.582273	0.654671	NC	NC	1	Belongs to the ABC transporter superfamily	P	oppF	-	ko:K10823	ko01501,ko02010,ko02024,map01501,map02010,map02024	ko:K10823	ko01501
fig|220668.9.peg.1074|lp_1264	682000	2620000	2940000	5910000	1.94172	1.00734	U	U	2	Belongs to the ABC transporter superfamily	P	oppD	-	ko:K15583	ko01501,ko02010,ko02024,map01501,map02010,map02024	ko:K15583	ko01501

## Sheet: Lp10_SM_conserved_314
Sa240																		Sa245
proteinID	Field2	Field3	Field4	Field5	Field6	Field7	Field8	Field9	EP_group	Description	COG_category	Preferred_name	GOs	KEGG_ko	KEGG_Pathway	KEGG_ko_R	KEGG_Pathway_R	Field2	Field3	Field4	Field5	Field6	Field7	Field8	Field9	EP_group	Description	COG_category	Preferred_name	GOs	KEGG_ko	KEGG_Pathway	KEGG_ko_R	KEGG_Pathway_R
fig|220668.9.peg.983|lp_1163	4140000	303000	291000	178000	-3.77224	-0.709142	D	NC	6	Universal stress protein family	T	-	-	-	-	-	-	964000	90000	1410000	36000	-3.42104	-5.29155	D	D	3	Universal stress protein family	T	-	-	-	-	-	-
fig|220668.9.peg.980|lp_1160	11200000	93700000	23800000	1620000	3.06455	-3.8769	U	D	5	'Cold-shock' DNA-binding domain	K	cspP	-	ko:K03704	-	ko:K03704	-	109000000	111000000	10100000	6120000	0.0262315	-0.722752	NC	NC	1	'Cold-shock' DNA-binding domain	K	cspP	-	ko:K03704	-	ko:K03704	-
fig|220668.9.peg.970|lp_1149	118000	242000	160000	830000	1.03622	2.37504	U	U	2	Allows the formation of correctly charged Asn-tRNA(Asn) or Gln-tRNA(Gln) through the transamidation of misacylated Asp- tRNA(Asn) or Glu-tRNA(Gln) in organisms which lack either or both of asparaginyl-tRNA or glutaminyl-tRNA synthetases. The reaction takes place in the presence of glutamine and ATP through an activated phospho-Asp-tRNA(Asn) or phospho-Glu-tRNA(Gln)	J	gatB	GO:0003674,GO:0003824,GO:0006082,GO:0006139,GO:0006399,GO:0006520,GO:0006725,GO:0006807,GO:0008150,GO:0008152,GO:0009987,GO:0016070,GO:0016874,GO:0016879,GO:0016884,GO:0019752,GO:0034641,GO:0034660,GO:0043038,GO:0043039,GO:0043170,GO:0043436,GO:0044237,GO:0044238,GO:0044281,GO:0046483,GO:0050567,GO:0070681,GO:0071704,GO:0090304,GO:0140098,GO:0140101,GO:1901360,GO:1901564	ko:K02434	ko00970,ko01100,map00970,map01100	ko:K02434	ko00970	1760000	6330000	2970000	10400000	1.84663	1.80805	U	U	2	Allows the formation of correctly charged Asn-tRNA(Asn) or Gln-tRNA(Gln) through the transamidation of misacylated Asp- tRNA(Asn) or Glu-tRNA(Gln) in organisms which lack either or both of asparaginyl-tRNA or glutaminyl-tRNA synthetases. The reaction takes place in the presence of glutamine and ATP through an activated phospho-Asp-tRNA(Asn) or phospho-Glu-tRNA(Gln)	J	gatB	GO:0003674,GO:0003824,GO:0006082,GO:0006139,GO:0006399,GO:0006520,GO:0006725,GO:0006807,GO:0008150,GO:0008152,GO:0009987,GO:0016070,GO:0016874,GO:0016879,GO:0016884,GO:0019752,GO:0034641,GO:0034660,GO:0043038,GO:0043039,GO:0043170,GO:0043436,GO:0044237,GO:0044238,GO:0044281,GO:0046483,GO:0050567,GO:0070681,GO:0071704,GO:0090304,GO:0140098,GO:0140101,GO:1901360,GO:1901564	ko:K02434	ko00970,ko01100,map00970,map01100	ko:K02434	ko00970
fig|220668.9.peg.968|lp_1147	7150000	1180000	288000	11900000	-2.59916	5.36875	D	U	9	Allows the formation of correctly charged Asn-tRNA(Asn) or Gln-tRNA(Gln) through the transamidation of misacylated Asp- tRNA(Asn) or Glu-tRNA(Gln) in organisms which lack either or both of asparaginyl-tRNA or glutaminyl-tRNA synthetases. The reaction takes place in the presence of glutamine and ATP through an activated phospho-Asp-tRNA(Asn) or phospho-Glu-tRNA(Gln)	J	gatC	-	ko:K02435	ko00970,ko01100,map00970,map01100	ko:K02435	ko00970	281000	2280000	5760000	5530000	3.02039	-0.0587893	U	NC	4	Allows the formation of correctly charged Asn-tRNA(Asn) or Gln-tRNA(Gln) through the transamidation of misacylated Asp- tRNA(Asn) or Glu-tRNA(Gln) in organisms which lack either or both of asparaginyl-tRNA or glutaminyl-tRNA synthetases. The reaction takes place in the presence of glutamine and ATP through an activated phospho-Asp-tRNA(Asn) or phospho-Glu-tRNA(Gln)	J	gatC	-	ko:K02435	ko00970,ko01100,map00970,map01100	ko:K02435	ko00970
fig|220668.9.peg.967|lp_1146	12900000	6240000	1640000	15200000	-1.04775	3.2123	D	U	9	sex pheromone	S	camS	-	-	-	-	-	3530000	5050000	10300000	7520000	0.516615	-0.45384	NC	NC	1	sex pheromone	S	camS	-	-	-	-	-
fig|220668.9.peg.941|lp_1113	399000	384000	187000	2320000	-0.0552824	3.63301	NC	U	8	FAD binding domain	C	frdA	-	ko:K00244	ko00020,ko00190,ko00620,ko00650,ko00720,ko01100,ko01110,ko01120,ko01130,ko01200,ko02020,map00020,map00190,map00620,map00650,map00720,map01100,map01110,map01120,map01130,map01200,map02020	ko:K00244	ko00020	1210000	1170000	29500000	23100000	-0.0484985	-0.352822	NC	NC	1	FAD binding domain	C	frdA	-	ko:K00244	ko00020,ko00190,ko00620,ko00650,ko00720,ko01100,ko01110,ko01120,ko01130,ko01200,ko02020,map00020,map00190,map00620,map00650,map00720,map01100,map01110,map01120,map01130,map01200,map02020	ko:K00244	ko00020
fig|220668.9.peg.913|lp_1078	26200000	11200000	12000000	66700000	-1.22607	2.47465	D	U	9	Belongs to the universal ribosomal protein uS9 family	J	rpsI	GO:0000462,GO:0003674,GO:0003676,GO:0003723,GO:0003735,GO:0005198,GO:0005488,GO:0005575,GO:0005622,GO:0005623,GO:0005737,GO:0005829,GO:0005840,GO:0006139,GO:0006364,GO:0006396,GO:0006412,GO:0006518,GO:0006725,GO:0006807,GO:0008150,GO:0008152,GO:0009058,GO:0009059,GO:0009987,GO:0010467,GO:0015935,GO:0016070,GO:0016072,GO:0019538,GO:0022613,GO:0022626,GO:0022627,GO:0030490,GO:0032991,GO:0034470,GO:…	ko:K02996	ko03010,map03010	ko:K02996	ko03010	13500000	22800000	19300000	32700000	0.756074	0.76069	NC	NC	1	Belongs to the universal ribosomal protein uS9 family	J	rpsI	GO:0000462,GO:0003674,GO:0003676,GO:0003723,GO:0003735,GO:0005198,GO:0005488,GO:0005575,GO:0005622,GO:0005623,GO:0005737,GO:0005829,GO:0005840,GO:0006139,GO:0006364,GO:0006396,GO:0006412,GO:0006518,GO:0006725,GO:0006807,GO:0008150,GO:0008152,GO:0009058,GO:0009059,GO:0009987,GO:0010467,GO:0015935,GO:0016070,GO:0016072,GO:0019538,GO:0022613,GO:0022626,GO:0022627,GO:0030490,GO:0032991,GO:0034470,GO:…	ko:K02996	ko03010,map03010	ko:K02996	ko03010
fig|220668.9.peg.912|lp_1077	6870000	6800000	13000000	13300000	-0.0147754	0.0329146	NC	NC	1	This protein is one of the early assembly proteins of the 50S ribosomal subunit, although it is not seen to bind rRNA by itself. It is important during the early stages of 50S assembly	J	rplM	GO:0003674,GO:0003676,GO:0003723,GO:0003729,GO:0003735,GO:0005198,GO:0005488,GO:0005575,GO:0005622,GO:0005623,GO:0005737,GO:0005829,GO:0005840,GO:0006412,GO:0006518,GO:0006807,GO:0008150,GO:0008152,GO:0009058,GO:0009059,GO:0009987,GO:0010467,GO:0015934,GO:0019538,GO:0022625,GO:0022626,GO:0032991,GO:0034641,GO:0034645,GO:0043043,GO:0043170,GO:0043226,GO:0043228,GO:0043229,GO:0043232,GO:0043603,GO:…	ko:K02871	ko03010,map03010	ko:K02871	ko03010	16100000	20100000	7940000	28200000	0.320135	1.82848	NC	U	8	This protein is one of the early assembly proteins of the 50S ribosomal subunit, although it is not seen to bind rRNA by itself. It is important during the early stages of 50S assembly	J	rplM	GO:0003674,GO:0003676,GO:0003723,GO:0003729,GO:0003735,GO:0005198,GO:0005488,GO:0005575,GO:0005622,GO:0005623,GO:0005737,GO:0005829,GO:0005840,GO:0006412,GO:0006518,GO:0006807,GO:0008150,GO:0008152,GO:0009058,GO:0009059,GO:0009987,GO:0010467,GO:0015934,GO:0019538,GO:0022625,GO:0022626,GO:0032991,GO:0034641,GO:0034645,GO:0043043,GO:0043170,GO:0043226,GO:0043228,GO:0043229,GO:0043232,GO:0043603,GO:…	ko:K02871	ko03010,map03010	ko:K02871	ko03010
fig|220668.9.peg.907|lp_1072	9800000	8910000	2060000	17100000	-0.137356	3.05328	NC	U	8	Flavin transferase that catalyzes the transfer of the FMN moiety of FAD and its covalent binding to the hydroxyl group of a threonine residue in a target flavoprotein	H	apbE	-	ko:K03734	-	ko:K03734	-	3160000	4570000	3960000	6020000	0.53227	0.604263	NC	NC	1	Flavin transferase that catalyzes the transfer of the FMN moiety of FAD and its covalent binding to the hydroxyl group of a threonine residue in a target flavoprotein	H	apbE	-	ko:K03734	-	ko:K03734	-
fig|220668.9.peg.905|lp_1070	44300000	224000000	76500000	41600000	2.33812	-0.878876	U	NC	7	FMN_bind	S	-	-	-	-	-	-	88300000	84800000	23400000	25500000	-0.0583492	0.123989	NC	NC	1	FMN_bind	S	-	-	-	-	-	-
fig|220668.9.peg.898|lp_1063	18000000	7970000	10100000	49100000	-1.17535	2.28137	D	U	9	Ribosomal protein L17	J	rplQ	GO:0003674,GO:0003735,GO:0005198,GO:0005575,GO:0005622,GO:0005623,GO:0005737,GO:0005829,GO:0005840,GO:0015934,GO:0022625,GO:0022626,GO:0032991,GO:0043226,GO:0043228,GO:0043229,GO:0043232,GO:0044391,GO:0044422,GO:0044424,GO:0044444,GO:0044445,GO:0044446,GO:0044464,GO:1990904	ko:K02879	ko03010,map03010	ko:K02879	ko03010	8860000	12600000	11300000	23700000	0.508045	1.06856	NC	U	8	Ribosomal protein L17	J	rplQ	GO:0003674,GO:0003735,GO:0005198,GO:0005575,GO:0005622,GO:0005623,GO:0005737,GO:0005829,GO:0005840,GO:0015934,GO:0022625,GO:0022626,GO:0032991,GO:0043226,GO:0043228,GO:0043229,GO:0043232,GO:0044391,GO:0044422,GO:0044424,GO:0044444,GO:0044445,GO:0044446,GO:0044464,GO:1990904	ko:K02879	ko03010,map03010	ko:K02879	ko03010
fig|220668.9.peg.897|lp_1062	9680000	9260000	10100000	29900000	-0.0639949	1.56579	NC	U	8	DNA-dependent RNA polymerase catalyzes the transcription of DNA into RNA using the four ribonucleoside triphosphates as substrates	K	rpoA	GO:0003674,GO:0003824,GO:0003899,GO:0005575,GO:0005622,GO:0005623,GO:0005737,GO:0006139,GO:0006351,GO:0006354,GO:0006725,GO:0006807,GO:0008150,GO:0008152,GO:0009058,GO:0009059,GO:0009987,GO:0010467,GO:0016070,GO:0016740,GO:0016772,GO:0016779,GO:0018130,GO:0019438,GO:0032774,GO:0034062,GO:0034641,GO:0034645,GO:0034654,GO:0043170,GO:0044237,GO:0044238,GO:0044249,GO:0044260,GO:0044271,GO:0044424,GO:…	ko:K03040	ko00230,ko00240,ko01100,ko03020,map00230,map00240,map01100,map03020	ko:K03040	ko00230	16300000	19900000	23600000	40200000	0.287896	0.768409	NC	NC	1	DNA-dependent RNA polymerase catalyzes the transcription of DNA into RNA using the four ribonucleoside triphosphates as substrates	K	rpoA	GO:0003674,GO:0003824,GO:0003899,GO:0005575,GO:0005622,GO:0005623,GO:0005737,GO:0006139,GO:0006351,GO:0006354,GO:0006725,GO:0006807,GO:0008150,GO:0008152,GO:0009058,GO:0009059,GO:0009987,GO:0010467,GO:0016070,GO:0016740,GO:0016772,GO:0016779,GO:0018130,GO:0019438,GO:0032774,GO:0034062,GO:0034641,GO:0034645,GO:0034654,GO:0043170,GO:0044237,GO:0044238,GO:0044249,GO:0044260,GO:0044271,GO:0044424,GO:…	ko:K03040	ko00230,ko00240,ko01100,ko03020,map00230,map00240,map01100,map03020	ko:K03040	ko00230
fig|220668.9.peg.896|lp_1061	10700000	2790000	4100000	5790000	-1.93927	0.497939	D	NC	6	Located on the platform of the 30S subunit, it bridges several disparate RNA helices of the 16S rRNA. Forms part of the Shine-Dalgarno cleft in the 70S ribosome	J	rpsK	GO:0000028,GO:0000462,GO:0003674,GO:0003676,GO:0003723,GO:0003729,GO:0003735,GO:0005198,GO:0005488,GO:0005575,GO:0005622,GO:0005623,GO:0005737,GO:0005829,GO:0005840,GO:0006139,GO:0006364,GO:0006396,GO:0006412,GO:0006518,GO:0006725,GO:0006807,GO:0006996,GO:0008150,GO:0008152,GO:0009058,GO:0009059,GO:0009987,GO:0010467,GO:0015935,GO:0016043,GO:0016070,GO:0016072,GO:0019538,GO:0019843,GO:0022607,GO:…	ko:K02948	ko03010,map03010	ko:K02948	ko03010	4970000	5840000	6770000	16500000	0.232723	1.28524	NC	U	8	Located on the platform of the 30S subunit, it bridges several disparate RNA helices of the 16S rRNA. Forms part of the Shine-Dalgarno cleft in the 70S ribosome	J	rpsK	GO:0000028,GO:0000462,GO:0003674,GO:0003676,GO:0003723,GO:0003729,GO:0003735,GO:0005198,GO:0005488,GO:0005575,GO:0005622,GO:0005623,GO:0005737,GO:0005829,GO:0005840,GO:0006139,GO:0006364,GO:0006396,GO:0006412,GO:0006518,GO:0006725,GO:0006807,GO:0006996,GO:0008150,GO:0008152,GO:0009058,GO:0009059,GO:0009987,GO:0010467,GO:0015935,GO:0016043,GO:0016070,GO:0016072,GO:0019538,GO:0019843,GO:0022607,GO:…	ko:K02948	ko03010,map03010	ko:K02948	ko03010
fig|220668.9.peg.895|lp_1060	4160000	6470000	6950000	5890000	0.637182	-0.238745	NC	NC	1	Located at the top of the head of the 30S subunit, it contacts several helices of the 16S rRNA. In the 70S ribosome it contacts the 23S rRNA (bridge B1a) and protein L5 of the 50S subunit (bridge B1b), connecting the 2 subunits	J	rpsM	GO:0003674,GO:0003735,GO:0005198,GO:0005575,GO:0005622,GO:0005623,GO:0005737,GO:0005829,GO:0005840,GO:0006412,GO:0006518,GO:0006807,GO:0008150,GO:0008152,GO:0009058,GO:0009059,GO:0009987,GO:0010467,GO:0015935,GO:0019538,GO:0022613,GO:0032991,GO:0034641,GO:0034645,GO:0042254,GO:0043043,GO:0043170,GO:0043226,GO:0043228,GO:0043229,GO:0043232,GO:0043603,GO:0043604,GO:0044085,GO:0044237,GO:0044238,GO:…	ko:K02952	ko03010,map03010	ko:K02952	ko03010	9210000	20800000	3740000	11100000	1.17531	1.56945	U	U	2	Located at the top of the head of the 30S subunit, it contacts several helices of the 16S rRNA. In the 70S ribosome it contacts the 23S rRNA (bridge B1a) and protein L5 of the 50S subunit (bridge B1b), connecting the 2 subunits	J	rpsM	GO:0003674,GO:0003735,GO:0005198,GO:0005575,GO:0005622,GO:0005623,GO:0005737,GO:0005829,GO:0005840,GO:0006412,GO:0006518,GO:0006807,GO:0008150,GO:0008152,GO:0009058,GO:0009059,GO:0009987,GO:0010467,GO:0015935,GO:0019538,GO:0022613,GO:0032991,GO:0034641,GO:0034645,GO:0042254,GO:0043043,GO:0043170,GO:0043226,GO:0043228,GO:0043229,GO:0043232,GO:0043603,GO:0043604,GO:0044085,GO:0044237,GO:0044238,GO:…	ko:K02952	ko03010,map03010	ko:K02952	ko03010
fig|220668.9.peg.893|lp_1059	28100000	230000000	67200000	64100000	3.03299	-0.0681369	U	NC	7	One of the essential components for the initiation of protein synthesis. Stabilizes the binding of IF-2 and IF-3 on the 30S subunit to which N-formylmethionyl-tRNA(fMet) subsequently binds. Helps modulate mRNA selection, yielding the 30S pre- initiation complex (PIC). Upon addition of the 50S ribosomal subunit IF-1, IF-2 and IF-3 are released leaving the mature 70S translation initation complex	J	infA	GO:0001871,GO:0003674,GO:0005488,GO:0005575,GO:0005622,GO:0005623,GO:0005737,GO:0005829,GO:0009986,GO:0030246,GO:0030247,GO:0043021,GO:0043022,GO:0044424,GO:0044444,GO:0044464,GO:0044877,GO:2001065	ko:K02518	-	ko:K02518	-	107000000	110000000	17400000	22200000	0.0398927	0.351472	NC	NC	1	One of the essential components for the initiation of protein synthesis. Stabilizes the binding of IF-2 and IF-3 on the 30S subunit to which N-formylmethionyl-tRNA(fMet) subsequently binds. Helps modulate mRNA selection, yielding the 30S pre- initiation complex (PIC). Upon addition of the 50S ribosomal subunit IF-1, IF-2 and IF-3 are released leaving the mature 70S translation initation complex	J	infA	GO:0001871,GO:0003674,GO:0005488,GO:0005575,GO:0005622,GO:0005623,GO:0005737,GO:0005829,GO:0009986,GO:0030246,GO:0030247,GO:0043021,GO:0043022,GO:0044424,GO:0044444,GO:0044464,GO:0044877,GO:2001065	ko:K02518	-	ko:K02518	-
fig|220668.9.peg.892|lp_1058	3970000	7760000	5460000	18900000	0.966918	1.79141	NC	U	8	Catalyzes the reversible transfer of the terminal phosphate group between ATP and AMP. Plays an important role in cellular energy homeostasis and in adenine nucleotide metabolism	F	adk	GO:0003674,GO:0003824,GO:0004017,GO:0005575,GO:0005622,GO:0005623,GO:0005737,GO:0006139,GO:0006725,GO:0006753,GO:0006793,GO:0006796,GO:0006807,GO:0008150,GO:0008152,GO:0009058,GO:0009117,GO:0009123,GO:0009165,GO:0009987,GO:0015949,GO:0016301,GO:0016310,GO:0016740,GO:0016772,GO:0016776,GO:0018130,GO:0019205,GO:0019438,GO:0019637,GO:0034641,GO:0034654,GO:0044237,GO:0044238,GO:0044249,GO:0044271,GO:…	ko:K00939	ko00230,ko00730,ko01100,ko01110,ko01130,map00230,map00730,map01100,map01110,map01130	ko:K00939	ko00230	7590000	10700000	3450000	3790000	0.495439	0.135601	NC	NC	1	Catalyzes the reversible transfer of the terminal phosphate group between ATP and AMP. Plays an important role in cellular energy homeostasis and in adenine nucleotide metabolism	F	adk	GO:0003674,GO:0003824,GO:0004017,GO:0005575,GO:0005622,GO:0005623,GO:0005737,GO:0006139,GO:0006725,GO:0006753,GO:0006793,GO:0006796,GO:0006807,GO:0008150,GO:0008152,GO:0009058,GO:0009117,GO:0009123,GO:0009165,GO:0009987,GO:0015949,GO:0016301,GO:0016310,GO:0016740,GO:0016772,GO:0016776,GO:0018130,GO:0019205,GO:0019438,GO:0019637,GO:0034641,GO:0034654,GO:0044237,GO:0044238,GO:0044249,GO:0044271,GO:…	ko:K00939	ko00230,ko00730,ko01100,ko01110,ko01130,map00230,map00730,map01100,map01110,map01130	ko:K00939	ko00230
fig|220668.9.peg.890|lp_1055	26100000	10200000	13100000	48200000	-1.35548	1.87947	D	U	9	Binds to the 23S rRNA	J	rplO	GO:0003674,GO:0003735,GO:0005198,GO:0005575,GO:0005622,GO:0005623,GO:0005737,GO:0005829,GO:0005840,GO:0015934,GO:0022625,GO:0022626,GO:0032991,GO:0043226,GO:0043228,GO:0043229,GO:0043232,GO:0044391,GO:0044422,GO:0044424,GO:0044444,GO:0044445,GO:0044446,GO:0044464,GO:1990904	ko:K02876	ko03010,map03010	ko:K02876	ko03010	16500000	22700000	26900000	53800000	0.460226	1	NC	U	8	Binds to the 23S rRNA	J	rplO	GO:0003674,GO:0003735,GO:0005198,GO:0005575,GO:0005622,GO:0005623,GO:0005737,GO:0005829,GO:0005840,GO:0015934,GO:0022625,GO:0022626,GO:0032991,GO:0043226,GO:0043228,GO:0043229,GO:0043232,GO:0044391,GO:0044422,GO:0044424,GO:0044444,GO:0044445,GO:0044446,GO:0044464,GO:1990904	ko:K02876	ko03010,map03010	ko:K02876	ko03010
fig|220668.9.peg.888|lp_1053	31800000	24300000	42000000	33900000	-0.38807	-0.309104	NC	NC	1	Located at the back of the 30S subunit body where it stabilizes the conformation of the head with respect to the body	J	rpsE	GO:0003674,GO:0003735,GO:0005198,GO:0005575,GO:0005622,GO:0005623,GO:0005737,GO:0005829,GO:0005840,GO:0006412,GO:0006518,GO:0006807,GO:0008150,GO:0008152,GO:0009058,GO:0009059,GO:0009987,GO:0010467,GO:0015935,GO:0019538,GO:0022626,GO:0022627,GO:0032991,GO:0034641,GO:0034645,GO:0043043,GO:0043170,GO:0043226,GO:0043228,GO:0043229,GO:0043232,GO:0043603,GO:0043604,GO:0044237,GO:0044238,GO:0044249,GO:…	ko:K02988	ko03010,map03010	ko:K02988	ko03010	35500000	44700000	25900000	64300000	0.332456	1.31187	NC	U	8	Located at the back of the 30S subunit body where it stabilizes the conformation of the head with respect to the body	J	rpsE	GO:0003674,GO:0003735,GO:0005198,GO:0005575,GO:0005622,GO:0005623,GO:0005737,GO:0005829,GO:0005840,GO:0006412,GO:0006518,GO:0006807,GO:0008150,GO:0008152,GO:0009058,GO:0009059,GO:0009987,GO:0010467,GO:0015935,GO:0019538,GO:0022626,GO:0022627,GO:0032991,GO:0034641,GO:0034645,GO:0043043,GO:0043170,GO:0043226,GO:0043228,GO:0043229,GO:0043232,GO:0043603,GO:0043604,GO:0044237,GO:0044238,GO:0044249,GO:…	ko:K02988	ko03010,map03010	ko:K02988	ko03010
fig|220668.9.peg.887|lp_1052	29800000	10500000	12600000	54900000	-1.50492	2.12338	D	U	9	This is one of the proteins that binds and probably mediates the attachment of the 5S RNA into the large ribosomal subunit, where it forms part of the central protuberance	J	rplR	GO:0003674,GO:0003676,GO:0003723,GO:0005488,GO:0005575,GO:0005622,GO:0005623,GO:0005737,GO:0005829,GO:0005840,GO:0008097,GO:0015934,GO:0019843,GO:0022625,GO:0022626,GO:0032991,GO:0043226,GO:0043228,GO:0043229,GO:0043232,GO:0044391,GO:0044422,GO:0044424,GO:0044444,GO:0044445,GO:0044446,GO:0044464,GO:0097159,GO:1901363,GO:1990904	ko:K02881	ko03010,map03010	ko:K02881	ko03010	13800000	22100000	17700000	33700000	0.679378	0.928999	NC	NC	1	This is one of the proteins that binds and probably mediates the attachment of the 5S RNA into the large ribosomal subunit, where it forms part of the central protuberance	J	rplR	GO:0003674,GO:0003676,GO:0003723,GO:0005488,GO:0005575,GO:0005622,GO:0005623,GO:0005737,GO:0005829,GO:0005840,GO:0008097,GO:0015934,GO:0019843,GO:0022625,GO:0022626,GO:0032991,GO:0043226,GO:0043228,GO:0043229,GO:0043232,GO:0044391,GO:0044422,GO:0044424,GO:0044444,GO:0044445,GO:0044446,GO:0044464,GO:0097159,GO:1901363,GO:1990904	ko:K02881	ko03010,map03010	ko:K02881	ko03010
fig|220668.9.peg.886|lp_1051	16700000	12800000	21800000	56800000	-0.383704	1.38156	NC	U	8	This protein binds to the 23S rRNA, and is important in its secondary structure. It is located near the subunit interface in the base of the L7 L12 stalk, and near the tRNA binding site of the peptidyltransferase center	J	rplF	GO:0002181,GO:0003674,GO:0003676,GO:0003723,GO:0003735,GO:0005198,GO:0005488,GO:0005575,GO:0005622,GO:0005623,GO:0005737,GO:0005829,GO:0005840,GO:0006412,GO:0006518,GO:0006807,GO:0008150,GO:0008152,GO:0009058,GO:0009059,GO:0009987,GO:0010467,GO:0015934,GO:0019538,GO:0022625,GO:0022626,GO:0032991,GO:0034641,GO:0034645,GO:0043043,GO:0043170,GO:0043226,GO:0043228,GO:0043229,GO:0043232,GO:0043603,GO:…	ko:K02933	ko03010,map03010	ko:K02933	ko03010	19100000	27900000	10100000	27900000	0.546692	1.46591	NC	U	8	This protein binds to the 23S rRNA, and is important in its secondary structure. It is located near the subunit interface in the base of the L7 L12 stalk, and near the tRNA binding site of the peptidyltransferase center	J	rplF	GO:0002181,GO:0003674,GO:0003676,GO:0003723,GO:0003735,GO:0005198,GO:0005488,GO:0005575,GO:0005622,GO:0005623,GO:0005737,GO:0005829,GO:0005840,GO:0006412,GO:0006518,GO:0006807,GO:0008150,GO:0008152,GO:0009058,GO:0009059,GO:0009987,GO:0010467,GO:0015934,GO:0019538,GO:0022625,GO:0022626,GO:0032991,GO:0034641,GO:0034645,GO:0043043,GO:0043170,GO:0043226,GO:0043228,GO:0043229,GO:0043232,GO:0043603,GO:…	ko:K02933	ko03010,map03010	ko:K02933	ko03010
fig|220668.9.peg.885|lp_1050	3590000	5440000	10200000	9890000	0.599623	-0.0445267	NC	NC	1	One of the primary rRNA binding proteins, it binds directly to 16S rRNA central domain where it helps coordinate assembly of the platform of the 30S subunit	J	rpsH	GO:0003674,GO:0003735,GO:0005198,GO:0005575,GO:0005622,GO:0005623,GO:0005737,GO:0005829,GO:0005840,GO:0015935,GO:0022626,GO:0022627,GO:0032991,GO:0043226,GO:0043228,GO:0043229,GO:0043232,GO:0044391,GO:0044422,GO:0044424,GO:0044444,GO:0044445,GO:0044446,GO:0044464,GO:1990904	ko:K02994	ko03010,map03010	ko:K02994	ko03010	14200000	17400000	3740000	19000000	0.293196	2.34489	NC	U	8	One of the primary rRNA binding proteins, it binds directly to 16S rRNA central domain where it helps coordinate assembly of the platform of the 30S subunit	J	rpsH	GO:0003674,GO:0003735,GO:0005198,GO:0005575,GO:0005622,GO:0005623,GO:0005737,GO:0005829,GO:0005840,GO:0015935,GO:0022626,GO:0022627,GO:0032991,GO:0043226,GO:0043228,GO:0043229,GO:0043232,GO:0044391,GO:0044422,GO:0044424,GO:0044444,GO:0044445,GO:0044446,GO:0044464,GO:1990904	ko:K02994	ko03010,map03010	ko:K02994	ko03010
fig|220668.9.peg.883|lp_1047	1610000	7230000	17400000	9270000	2.16693	-0.908446	U	NC	7	This is 1 of the proteins that binds and probably mediates the attachment of the 5S RNA into the large ribosomal subunit, where it forms part of the central protuberance. In the 70S ribosome it contacts protein S13 of the 30S subunit (bridge B1b), connecting the 2 subunits	J	rplE	GO:0000027,GO:0003674,GO:0003676,GO:0003723,GO:0003735,GO:0005198,GO:0005488,GO:0005575,GO:0005622,GO:0005623,GO:0005737,GO:0005829,GO:0005840,GO:0006412,GO:0006518,GO:0006807,GO:0006996,GO:0008150,GO:0008152,GO:0009058,GO:0009059,GO:0009987,GO:0010467,GO:0015934,GO:0016043,GO:0019538,GO:0022607,GO:0022613,GO:0022618,GO:0022625,GO:0022626,GO:0032991,GO:0034622,GO:0034641,GO:0034645,GO:0042254,GO:…	ko:K02931	ko03010,map03010	ko:K02931	ko03010	25600000	35900000	2270000	12800000	0.48784	2.49538	NC	U	8	This is 1 of the proteins that binds and probably mediates the attachment of the 5S RNA into the large ribosomal subunit, where it forms part of the central protuberance. In the 70S ribosome it contacts protein S13 of the 30S subunit (bridge B1b), connecting the 2 subunits	J	rplE	GO:0000027,GO:0003674,GO:0003676,GO:0003723,GO:0003735,GO:0005198,GO:0005488,GO:0005575,GO:0005622,GO:0005623,GO:0005737,GO:0005829,GO:0005840,GO:0006412,GO:0006518,GO:0006807,GO:0006996,GO:0008150,GO:0008152,GO:0009058,GO:0009059,GO:0009987,GO:0010467,GO:0015934,GO:0016043,GO:0019538,GO:0022607,GO:0022613,GO:0022618,GO:0022625,GO:0022626,GO:0032991,GO:0034622,GO:0034641,GO:0034645,GO:0042254,GO:…	ko:K02931	ko03010,map03010	ko:K02931	ko03010
fig|220668.9.peg.881|lp_1045	3780000	25300000	13100000	7800000	2.74268	-0.748021	U	NC	7	Binds to 23S rRNA. Forms part of two intersubunit bridges in the 70S ribosome	J	rplN	GO:0003674,GO:0003676,GO:0003723,GO:0003735,GO:0005198,GO:0005488,GO:0005575,GO:0005622,GO:0005623,GO:0005737,GO:0005829,GO:0005840,GO:0015934,GO:0019843,GO:0022625,GO:0022626,GO:0032991,GO:0043226,GO:0043228,GO:0043229,GO:0043232,GO:0044391,GO:0044422,GO:0044424,GO:0044444,GO:0044445,GO:0044446,GO:0044464,GO:0070180,GO:0097159,GO:1901363,GO:1990904	ko:K02874	ko03010,map03010	ko:K02874	ko03010	18100000	24200000	2130000	9190000	0.419017	2.10921	NC	U	8	Binds to 23S rRNA. Forms part of two intersubunit bridges in the 70S ribosome	J	rplN	GO:0003674,GO:0003676,GO:0003723,GO:0003735,GO:0005198,GO:0005488,GO:0005575,GO:0005622,GO:0005623,GO:0005737,GO:0005829,GO:0005840,GO:0015934,GO:0019843,GO:0022625,GO:0022626,GO:0032991,GO:0043226,GO:0043228,GO:0043229,GO:0043232,GO:0044391,GO:0044422,GO:0044424,GO:0044444,GO:0044445,GO:0044446,GO:0044464,GO:0070180,GO:0097159,GO:1901363,GO:1990904	ko:K02874	ko03010,map03010	ko:K02874	ko03010
fig|220668.9.peg.880|lp_1044	36700	3140000	1570000	1900000	6.41884	0.275235	U	NC	7	One of the primary rRNA binding proteins, it binds specifically to the 5'-end of 16S ribosomal RNA	J	rpsQ	GO:0003674,GO:0003735,GO:0005198,GO:0005575,GO:0005622,GO:0005623,GO:0005737,GO:0005829,GO:0005840,GO:0006412,GO:0006518,GO:0006807,GO:0008150,GO:0008152,GO:0009058,GO:0009059,GO:0009987,GO:0010467,GO:0015935,GO:0019538,GO:0022626,GO:0022627,GO:0032991,GO:0034641,GO:0034645,GO:0043043,GO:0043170,GO:0043226,GO:0043228,GO:0043229,GO:0043232,GO:0043603,GO:0043604,GO:0044237,GO:0044238,GO:0044249,GO:…	ko:K02961	ko03010,map03010	ko:K02961	ko03010	2660000	4570000	125000	969000	0.780768	2.95457	NC	U	8	One of the primary rRNA binding proteins, it binds specifically to the 5'-end of 16S ribosomal RNA	J	rpsQ	GO:0003674,GO:0003735,GO:0005198,GO:0005575,GO:0005622,GO:0005623,GO:0005737,GO:0005829,GO:0005840,GO:0006412,GO:0006518,GO:0006807,GO:0008150,GO:0008152,GO:0009058,GO:0009059,GO:0009987,GO:0010467,GO:0015935,GO:0019538,GO:0022626,GO:0022627,GO:0032991,GO:0034641,GO:0034645,GO:0043043,GO:0043170,GO:0043226,GO:0043228,GO:0043229,GO:0043232,GO:0043603,GO:0043604,GO:0044237,GO:0044238,GO:0044249,GO:…	ko:K02961	ko03010,map03010	ko:K02961	ko03010
fig|220668.9.peg.879|lp_1043	37800000	14700000	24700000	244000000	-1.36257	3.3043	D	U	9	Belongs to the universal ribosomal protein uL29 family	J	rpmC	GO:0005575,GO:0005622,GO:0005623,GO:0005737,GO:0005829,GO:0005840,GO:0015934,GO:0022625,GO:0022626,GO:0032991,GO:0043226,GO:0043228,GO:0043229,GO:0043232,GO:0044391,GO:0044422,GO:0044424,GO:0044444,GO:0044445,GO:0044446,GO:0044464,GO:1990904	ko:K02904	ko03010,map03010	ko:K02904	ko03010	21300000	23400000	17600000	41900000	0.135655	1.25137	NC	U	8	Belongs to the universal ribosomal protein uL29 family	J	rpmC	GO:0005575,GO:0005622,GO:0005623,GO:0005737,GO:0005829,GO:0005840,GO:0015934,GO:0022625,GO:0022626,GO:0032991,GO:0043226,GO:0043228,GO:0043229,GO:0043232,GO:0044391,GO:0044422,GO:0044424,GO:0044444,GO:0044445,GO:0044446,GO:0044464,GO:1990904	ko:K02904	ko03010,map03010	ko:K02904	ko03010
fig|220668.9.peg.878|lp_1041	8150000	6600000	11900000	19200000	-0.304334	0.690145	NC	NC	1	Binds 23S rRNA and is also seen to make contacts with the A and possibly P site tRNAs	J	rplP	GO:0003674,GO:0003676,GO:0003723,GO:0003735,GO:0005198,GO:0005488,GO:0005575,GO:0005622,GO:0005623,GO:0005737,GO:0005829,GO:0005840,GO:0015934,GO:0019843,GO:0022625,GO:0022626,GO:0032991,GO:0043226,GO:0043228,GO:0043229,GO:0043232,GO:0044391,GO:0044422,GO:0044424,GO:0044444,GO:0044445,GO:0044446,GO:0044464,GO:0097159,GO:1901363,GO:1990904	ko:K02878	ko03010,map03010	ko:K02878	ko03010	12400000	15900000	7220000	8190000	0.358687	0.181865	NC	NC	1	Binds 23S rRNA and is also seen to make contacts with the A and possibly P site tRNAs	J	rplP	GO:0003674,GO:0003676,GO:0003723,GO:0003735,GO:0005198,GO:0005488,GO:0005575,GO:0005622,GO:0005623,GO:0005737,GO:0005829,GO:0005840,GO:0015934,GO:0019843,GO:0022625,GO:0022626,GO:0032991,GO:0043226,GO:0043228,GO:0043229,GO:0043232,GO:0044391,GO:0044422,GO:0044424,GO:0044444,GO:0044445,GO:0044446,GO:0044464,GO:0097159,GO:1901363,GO:1990904	ko:K02878	ko03010,map03010	ko:K02878	ko03010
fig|220668.9.peg.877|lp_1040	617000	1390000	3410000	1790000	1.17174	-0.929812	U	NC	7	Binds the lower part of the 30S subunit head. Binds mRNA in the 70S ribosome, positioning it for translation	J	rpsC	GO:0002181,GO:0003674,GO:0003735,GO:0005198,GO:0005575,GO:0005622,GO:0005623,GO:0005737,GO:0005829,GO:0005840,GO:0006412,GO:0006518,GO:0006807,GO:0008150,GO:0008152,GO:0009058,GO:0009059,GO:0009987,GO:0010467,GO:0015935,GO:0019538,GO:0022626,GO:0022627,GO:0032991,GO:0034641,GO:0034645,GO:0043043,GO:0043170,GO:0043226,GO:0043228,GO:0043229,GO:0043232,GO:0043603,GO:0043604,GO:0044237,GO:0044238,GO:…	ko:K02982	ko03010,map03010	ko:K02982	ko03010	6550000	11300000	1470000	2460000	0.786756	0.742842	NC	NC	1	Binds the lower part of the 30S subunit head. Binds mRNA in the 70S ribosome, positioning it for translation	J	rpsC	GO:0002181,GO:0003674,GO:0003735,GO:0005198,GO:0005575,GO:0005622,GO:0005623,GO:0005737,GO:0005829,GO:0005840,GO:0006412,GO:0006518,GO:0006807,GO:0008150,GO:0008152,GO:0009058,GO:0009059,GO:0009987,GO:0010467,GO:0015935,GO:0019538,GO:0022626,GO:0022627,GO:0032991,GO:0034641,GO:0034645,GO:0043043,GO:0043170,GO:0043226,GO:0043228,GO:0043229,GO:0043232,GO:0043603,GO:0043604,GO:0044237,GO:0044238,GO:…	ko:K02982	ko03010,map03010	ko:K02982	ko03010
fig|220668.9.peg.876|lp_1039	353000	5900000	7220000	6840000	4.06297	-0.0780025	U	NC	7	The globular domain of the protein is located near the polypeptide exit tunnel on the outside of the subunit, while an extended beta-hairpin is found that lines the wall of the exit tunnel in the center of the 70S ribosome	J	rplV	GO:0003674,GO:0003735,GO:0005198,GO:0005575,GO:0005622,GO:0005623,GO:0005737,GO:0005829,GO:0005840,GO:0015934,GO:0022625,GO:0022626,GO:0032991,GO:0043226,GO:0043228,GO:0043229,GO:0043232,GO:0044391,GO:0044422,GO:0044424,GO:0044444,GO:0044445,GO:0044446,GO:0044464,GO:1990904	ko:K02890	ko03010,map03010	ko:K02890	ko03010	8890000	14900000	1080000	6680000	0.745057	2.62882	NC	U	8	The globular domain of the protein is located near the polypeptide exit tunnel on the outside of the subunit, while an extended beta-hairpin is found that lines the wall of the exit tunnel in the center of the 70S ribosome	J	rplV	GO:0003674,GO:0003735,GO:0005198,GO:0005575,GO:0005622,GO:0005623,GO:0005737,GO:0005829,GO:0005840,GO:0015934,GO:0022625,GO:0022626,GO:0032991,GO:0043226,GO:0043228,GO:0043229,GO:0043232,GO:0044391,GO:0044422,GO:0044424,GO:0044444,GO:0044445,GO:0044446,GO:0044464,GO:1990904	ko:K02890	ko03010,map03010	ko:K02890	ko03010
fig|220668.9.peg.875|lp_1038	31200000	9120000	13700000	35200000	-1.77444	1.3614	D	U	9	Protein S19 forms a complex with S13 that binds strongly to the 16S ribosomal RNA	J	rpsS	GO:0000028,GO:0003674,GO:0003735,GO:0005198,GO:0005575,GO:0005622,GO:0005623,GO:0005737,GO:0005829,GO:0005840,GO:0006996,GO:0008150,GO:0009987,GO:0015935,GO:0016043,GO:0022607,GO:0022613,GO:0022618,GO:0022626,GO:0022627,GO:0032991,GO:0034622,GO:0042254,GO:0042255,GO:0042274,GO:0043226,GO:0043228,GO:0043229,GO:0043232,GO:0043933,GO:0044085,GO:0044391,GO:0044422,GO:0044424,GO:0044444,GO:0044445,GO:…	ko:K02965	ko03010,map03010	ko:K02965	ko03010	12400000	14900000	18300000	32600000	0.264972	0.833028	NC	NC	1	Protein S19 forms a complex with S13 that binds strongly to the 16S ribosomal RNA	J	rpsS	GO:0000028,GO:0003674,GO:0003735,GO:0005198,GO:0005575,GO:0005622,GO:0005623,GO:0005737,GO:0005829,GO:0005840,GO:0006996,GO:0008150,GO:0009987,GO:0015935,GO:0016043,GO:0022607,GO:0022613,GO:0022618,GO:0022626,GO:0022627,GO:0032991,GO:0034622,GO:0042254,GO:0042255,GO:0042274,GO:0043226,GO:0043228,GO:0043229,GO:0043232,GO:0043933,GO:0044085,GO:0044391,GO:0044422,GO:0044424,GO:0044444,GO:0044445,GO:…	ko:K02965	ko03010,map03010	ko:K02965	ko03010
fig|220668.9.peg.874|lp_1036	10700000	10300000	12100000	12300000	-0.0549665	0.0236513	NC	NC	1	One of the primary rRNA binding proteins. Required for association of the 30S and 50S subunits to form the 70S ribosome, for tRNA binding and peptide bond formation. It has been suggested to have peptidyltransferase activity	J	rplB	GO:0002181,GO:0003674,GO:0003676,GO:0003723,GO:0003735,GO:0005198,GO:0005488,GO:0005575,GO:0005622,GO:0005623,GO:0005737,GO:0005829,GO:0005840,GO:0006412,GO:0006518,GO:0006807,GO:0008150,GO:0008152,GO:0009058,GO:0009059,GO:0009987,GO:0010467,GO:0015934,GO:0019538,GO:0022625,GO:0022626,GO:0032991,GO:0034641,GO:0034645,GO:0043043,GO:0043170,GO:0043226,GO:0043228,GO:0043229,GO:0043232,GO:0043603,GO:…	ko:K02886	ko03010,map03010	ko:K02886	ko03010	14900000	33500000	20800000	43000000	1.16885	1.04775	U	U	2	One of the primary rRNA binding proteins. Required for association of the 30S and 50S subunits to form the 70S ribosome, for tRNA binding and peptide bond formation. It has been suggested to have peptidyltransferase activity	J	rplB	GO:0002181,GO:0003674,GO:0003676,GO:0003723,GO:0003735,GO:0005198,GO:0005488,GO:0005575,GO:0005622,GO:0005623,GO:0005737,GO:0005829,GO:0005840,GO:0006412,GO:0006518,GO:0006807,GO:0008150,GO:0008152,GO:0009058,GO:0009059,GO:0009987,GO:0010467,GO:0015934,GO:0019538,GO:0022625,GO:0022626,GO:0032991,GO:0034641,GO:0034645,GO:0043043,GO:0043170,GO:0043226,GO:0043228,GO:0043229,GO:0043232,GO:0043603,GO:…	ko:K02886	ko03010,map03010	ko:K02886	ko03010
fig|220668.9.peg.873|lp_1035	13000000	8060000	7390000	24300000	-0.68966	1.71731	NC	U	8	One of the early assembly proteins it binds 23S rRNA. One of the proteins that surrounds the polypeptide exit tunnel on the outside of the ribosome. Forms the main docking site for trigger factor binding to the ribosome	J	rplW	GO:0000027,GO:0003674,GO:0003676,GO:0003723,GO:0003735,GO:0005198,GO:0005488,GO:0005575,GO:0005622,GO:0005623,GO:0005737,GO:0005829,GO:0005840,GO:0006412,GO:0006518,GO:0006807,GO:0006996,GO:0008150,GO:0008152,GO:0009058,GO:0009059,GO:0009987,GO:0010467,GO:0015934,GO:0016043,GO:0019538,GO:0022607,GO:0022613,GO:0022618,GO:0022625,GO:0022626,GO:0032991,GO:0034622,GO:0034641,GO:0034645,GO:0042254,GO:…	ko:K02892	ko03010,map03010	ko:K02892	ko03010	10800000	16600000	6050000	14100000	0.620152	1.22069	NC	U	8	One of the early assembly proteins it binds 23S rRNA. One of the proteins that surrounds the polypeptide exit tunnel on the outside of the ribosome. Forms the main docking site for trigger factor binding to the ribosome	J	rplW	GO:0000027,GO:0003674,GO:0003676,GO:0003723,GO:0003735,GO:0005198,GO:0005488,GO:0005575,GO:0005622,GO:0005623,GO:0005737,GO:0005829,GO:0005840,GO:0006412,GO:0006518,GO:0006807,GO:0006996,GO:0008150,GO:0008152,GO:0009058,GO:0009059,GO:0009987,GO:0010467,GO:0015934,GO:0016043,GO:0019538,GO:0022607,GO:0022613,GO:0022618,GO:0022625,GO:0022626,GO:0032991,GO:0034622,GO:0034641,GO:0034645,GO:0042254,GO:…	ko:K02892	ko03010,map03010	ko:K02892	ko03010
fig|220668.9.peg.872|lp_1034	10700000	6870000	13800000	6370000	-0.639229	-1.1153	NC	D	4	Forms part of the polypeptide exit tunnel	J	rplD	GO:0003674,GO:0003676,GO:0003723,GO:0003735,GO:0005198,GO:0005488,GO:0005575,GO:0005622,GO:0005623,GO:0005737,GO:0005829,GO:0005840,GO:0006412,GO:0006518,GO:0006807,GO:0008150,GO:0008152,GO:0009058,GO:0009059,GO:0009987,GO:0010467,GO:0015934,GO:0019538,GO:0022625,GO:0022626,GO:0032991,GO:0034641,GO:0034645,GO:0043043,GO:0043170,GO:0043226,GO:0043228,GO:0043229,GO:0043232,GO:0043603,GO:0043604,GO:…	ko:K02926	ko03010,map03010	ko:K02926	ko03010	12800000	16100000	6830000	15000000	0.330917	1.13501	NC	U	8	Forms part of the polypeptide exit tunnel	J	rplD	GO:0003674,GO:0003676,GO:0003723,GO:0003735,GO:0005198,GO:0005488,GO:0005575,GO:0005622,GO:0005623,GO:0005737,GO:0005829,GO:0005840,GO:0006412,GO:0006518,GO:0006807,GO:0008150,GO:0008152,GO:0009058,GO:0009059,GO:0009987,GO:0010467,GO:0015934,GO:0019538,GO:0022625,GO:0022626,GO:0032991,GO:0034641,GO:0034645,GO:0043043,GO:0043170,GO:0043226,GO:0043228,GO:0043229,GO:0043232,GO:0043603,GO:0043604,GO:…	ko:K02926	ko03010,map03010	ko:K02926	ko03010
fig|220668.9.peg.871|lp_1033	10300000	8100000	13200000	17500000	-0.346651	0.406817	NC	NC	1	One of the primary rRNA binding proteins, it binds directly near the 3'-end of the 23S rRNA, where it nucleates assembly of the 50S subunit	J	rplC	GO:0008150,GO:0009893,GO:0010468,GO:0010604,GO:0010628,GO:0019219,GO:0019222,GO:0031323,GO:0031325,GO:0044087,GO:0044089,GO:0045935,GO:0048518,GO:0048522,GO:0050789,GO:0050794,GO:0051171,GO:0051173,GO:0051252,GO:0051254,GO:0060255,GO:0065007,GO:0080090,GO:0090069,GO:0090070,GO:2000232,GO:2000234	ko:K02906	ko03010,map03010	ko:K02906	ko03010	14500000	20800000	6100000	14500000	0.520531	1.24917	NC	U	8	One of the primary rRNA binding proteins, it binds directly near the 3'-end of the 23S rRNA, where it nucleates assembly of the 50S subunit	J	rplC	GO:0008150,GO:0009893,GO:0010468,GO:0010604,GO:0010628,GO:0019219,GO:0019222,GO:0031323,GO:0031325,GO:0044087,GO:0044089,GO:0045935,GO:0048518,GO:0048522,GO:0050789,GO:0050794,GO:0051171,GO:0051173,GO:0051252,GO:0051254,GO:0060255,GO:0065007,GO:0080090,GO:0090069,GO:0090070,GO:2000232,GO:2000234	ko:K02906	ko03010,map03010	ko:K02906	ko03010
fig|220668.9.peg.870|lp_1032	19300000	34800000	34600000	28800000	0.850486	-0.264703	NC	NC	1	Involved in the binding of tRNA to the ribosomes	J	rpsJ	GO:0003674,GO:0003735,GO:0005198,GO:0005575,GO:0005622,GO:0005623,GO:0005737,GO:0005840,GO:0006412,GO:0006518,GO:0006807,GO:0008150,GO:0008152,GO:0009058,GO:0009059,GO:0009987,GO:0010467,GO:0015935,GO:0019538,GO:0032991,GO:0034641,GO:0034645,GO:0043043,GO:0043170,GO:0043226,GO:0043228,GO:0043229,GO:0043232,GO:0043603,GO:0043604,GO:0044237,GO:0044238,GO:0044249,GO:0044260,GO:0044267,GO:0044271,GO:…	ko:K02946	ko03010,map03010	ko:K02946	ko03010	33100000	37200000	10300000	27100000	0.168471	1.39565	NC	U	8	Involved in the binding of tRNA to the ribosomes	J	rpsJ	GO:0003674,GO:0003735,GO:0005198,GO:0005575,GO:0005622,GO:0005623,GO:0005737,GO:0005840,GO:0006412,GO:0006518,GO:0006807,GO:0008150,GO:0008152,GO:0009058,GO:0009059,GO:0009987,GO:0010467,GO:0015935,GO:0019538,GO:0032991,GO:0034641,GO:0034645,GO:0043043,GO:0043170,GO:0043226,GO:0043228,GO:0043229,GO:0043232,GO:0043603,GO:0043604,GO:0044237,GO:0044238,GO:0044249,GO:0044260,GO:0044267,GO:0044271,GO:…	ko:K02946	ko03010,map03010	ko:K02946	ko03010
fig|220668.9.peg.868|lp_1027	1070000	50500000	61100000	33900000	5.5606	-0.849887	U	NC	7	Catalyzes the GTP-dependent ribosomal translocation step during translation elongation. During this step, the ribosome changes from the pre-translocational (PRE) to the post- translocational (POST) state as the newly formed A-site-bound peptidyl-tRNA and P-site-bound deacylated tRNA move to the P and E sites, respectively. Catalyzes the coordinated movement of the two tRNA molecules, the mRNA and…	J	fusA	-	ko:K02355	-	ko:K02355	-	79300000	123000000	5950000	33800000	0.633266	2.50606	NC	U	8	Catalyzes the GTP-dependent ribosomal translocation step during translation elongation. During this step, the ribosome changes from the pre-translocational (PRE) to the post- translocational (POST) state as the newly formed A-site-bound peptidyl-tRNA and P-site-bound deacylated tRNA move to the P and E sites, respectively. Catalyzes the coordinated movement of the two tRNA molecules, the mRNA and…	J	fusA	-	ko:K02355	-	ko:K02355	-
fig|220668.9.peg.867|lp_1026	5150000	6350000	10700000	12600000	0.302184	0.235813	NC	NC	1	One of the primary rRNA binding proteins, it binds directly to 16S rRNA where it nucleates assembly of the head domain of the 30S subunit. Is located at the subunit interface close to the decoding center, probably blocks exit of the E-site tRNA	J	rpsG	GO:0000028,GO:0003674,GO:0003676,GO:0003723,GO:0003729,GO:0003735,GO:0005198,GO:0005488,GO:0005575,GO:0005622,GO:0005623,GO:0005737,GO:0005829,GO:0005840,GO:0006412,GO:0006518,GO:0006807,GO:0006996,GO:0008150,GO:0008152,GO:0009058,GO:0009059,GO:0009987,GO:0010467,GO:0015935,GO:0016043,GO:0019538,GO:0019843,GO:0022607,GO:0022613,GO:0022618,GO:0022626,GO:0022627,GO:0032991,GO:0034622,GO:0034641,GO:…	ko:K02992	ko03010,map03010	ko:K02992	ko03010	15200000	19000000	4350000	9270000	0.321928	1.09155	NC	U	8	One of the primary rRNA binding proteins, it binds directly to 16S rRNA where it nucleates assembly of the head domain of the 30S subunit. Is located at the subunit interface close to the decoding center, probably blocks exit of the E-site tRNA	J	rpsG	GO:0000028,GO:0003674,GO:0003676,GO:0003723,GO:0003729,GO:0003735,GO:0005198,GO:0005488,GO:0005575,GO:0005622,GO:0005623,GO:0005737,GO:0005829,GO:0005840,GO:0006412,GO:0006518,GO:0006807,GO:0006996,GO:0008150,GO:0008152,GO:0009058,GO:0009059,GO:0009987,GO:0010467,GO:0015935,GO:0016043,GO:0019538,GO:0019843,GO:0022607,GO:0022613,GO:0022618,GO:0022626,GO:0022627,GO:0032991,GO:0034622,GO:0034641,GO:…	ko:K02992	ko03010,map03010	ko:K02992	ko03010
fig|220668.9.peg.866|lp_1025	13400000	4210000	4780000	3520000	-1.67034	-0.441435	D	NC	6	Interacts with and stabilizes bases of the 16S rRNA that are involved in tRNA selection in the A site and with the mRNA backbone. Located at the interface of the 30S and 50S subunits, it traverses the body of the 30S subunit contacting proteins on the other side and probably holding the rRNA structure together. The combined cluster of proteins S8, S12 and S17 appears to hold together the shoulder…	J	rpsL	GO:0003674,GO:0003735,GO:0005198,GO:0005575,GO:0005622,GO:0005623,GO:0005737,GO:0005840,GO:0006412,GO:0006518,GO:0006807,GO:0008150,GO:0008152,GO:0009058,GO:0009059,GO:0009987,GO:0010467,GO:0019538,GO:0032991,GO:0034641,GO:0034645,GO:0043043,GO:0043170,GO:0043226,GO:0043228,GO:0043229,GO:0043232,GO:0043603,GO:0043604,GO:0044237,GO:0044238,GO:0044249,GO:0044260,GO:0044267,GO:0044271,GO:0044424,GO:…	ko:K02950	ko03010,map03010	ko:K02950	ko03010	5430000	9510000	8990000	11700000	0.808493	0.380116	NC	NC	1	Interacts with and stabilizes bases of the 16S rRNA that are involved in tRNA selection in the A site and with the mRNA backbone. Located at the interface of the 30S and 50S subunits, it traverses the body of the 30S subunit contacting proteins on the other side and probably holding the rRNA structure together. The combined cluster of proteins S8, S12 and S17 appears to hold together the shoulder…	J	rpsL	GO:0003674,GO:0003735,GO:0005198,GO:0005575,GO:0005622,GO:0005623,GO:0005737,GO:0005840,GO:0006412,GO:0006518,GO:0006807,GO:0008150,GO:0008152,GO:0009058,GO:0009059,GO:0009987,GO:0010467,GO:0019538,GO:0032991,GO:0034641,GO:0034645,GO:0043043,GO:0043170,GO:0043226,GO:0043228,GO:0043229,GO:0043232,GO:0043603,GO:0043604,GO:0044237,GO:0044238,GO:0044249,GO:0044260,GO:0044267,GO:0044271,GO:0044424,GO:…	ko:K02950	ko03010,map03010	ko:K02950	ko03010
fig|220668.9.peg.864|lp_1022	132000	2030000	1890000	3410000	3.94287	0.851386	U	NC	7	DNA-dependent RNA polymerase catalyzes the transcription of DNA into RNA using the four ribonucleoside triphosphates as substrates	K	rpoC	GO:0000428,GO:0005575,GO:0005622,GO:0005623,GO:0030880,GO:0032991,GO:0044424,GO:0044464,GO:0061695,GO:1902494,GO:1990234	ko:K03046	ko00230,ko00240,ko01100,ko03020,map00230,map00240,map01100,map03020	ko:K03046	ko00230	7540000	19000000	3070000	17800000	1.33336	2.53557	U	U	2	DNA-dependent RNA polymerase catalyzes the transcription of DNA into RNA using the four ribonucleoside triphosphates as substrates	K	rpoC	GO:0000428,GO:0005575,GO:0005622,GO:0005623,GO:0030880,GO:0032991,GO:0044424,GO:0044464,GO:0061695,GO:1902494,GO:1990234	ko:K03046	ko00230,ko00240,ko01100,ko03020,map00230,map00240,map01100,map03020	ko:K03046	ko00230
fig|220668.9.peg.863|lp_1021	4040000	9770000	3960000	3880000	1.274	-0.0294438	U	NC	7	DNA-dependent RNA polymerase catalyzes the transcription of DNA into RNA using the four ribonucleoside triphosphates as substrates	K	rpoB	GO:0000428,GO:0005575,GO:0005622,GO:0005623,GO:0030880,GO:0032991,GO:0044424,GO:0044464,GO:0061695,GO:1902494,GO:1990234	ko:K03043	ko00230,ko00240,ko01100,ko03020,map00230,map00240,map01100,map03020	ko:K03043	ko00230	18600000	26400000	6610000	15400000	0.505235	1.22021	NC	U	8	DNA-dependent RNA polymerase catalyzes the transcription of DNA into RNA using the four ribonucleoside triphosphates as substrates	K	rpoB	GO:0000428,GO:0005575,GO:0005622,GO:0005623,GO:0030880,GO:0032991,GO:0044424,GO:0044464,GO:0061695,GO:1902494,GO:1990234	ko:K03043	ko00230,ko00240,ko01100,ko03020,map00230,map00240,map01100,map03020	ko:K03043	ko00230
fig|220668.9.peg.858|lp_1012	92500	319000	0	280000	1.78603	9.96578	U	U	2	Catalyzes the attachment of serine to tRNA(Ser). Is also able to aminoacylate tRNA(Sec) with serine, to form the misacylated tRNA L-seryl-tRNA(Sec), which will be further converted into selenocysteinyl-tRNA(Sec)	J	serS	-	ko:K01875	ko00970,map00970	ko:K01875	ko00970	4790000	6280000	2210000	10500000	0.390739	2.24827	NC	U	8	Catalyzes the attachment of serine to tRNA(Ser). Is also able to aminoacylate tRNA(Sec) with serine, to form the misacylated tRNA L-seryl-tRNA(Sec), which will be further converted into selenocysteinyl-tRNA(Sec)	J	serS	-	ko:K01875	ko00970,map00970	ko:K01875	ko00970
fig|220668.9.peg.856|lp_1010	2280000	1300000	262000	2450000	-0.810522	3.22514	NC	U	8	D-alanyl-D-alanine carboxypeptidase	M	dacB	-	ko:K07260	ko00550,ko01100,ko01502,ko02020,map00550,map01100,map01502,map02020	ko:K07260	ko00550	1130000	1650000	2310000	2540000	0.546143	0.136936	NC	NC	1	D-alanyl-D-alanine carboxypeptidase	M	dacB	-	ko:K07260	ko00550,ko01100,ko01502,ko02020,map00550,map01100,map01502,map02020	ko:K07260	ko00550
fig|220668.9.peg.847|lp_1000	16700000	5650000	1810000	19500000	-1.56353	3.42941	D	U	9	Cell envelope-like function transcriptional attenuator common domain protein	K	brpA	-	-	-	-	-	6090000	3450000	6820000	6080000	-0.819846	-0.1657	NC	NC	1	Cell envelope-like function transcriptional attenuator common domain protein	K	brpA	-	-	-	-	-
fig|220668.9.peg.844|lp_0997	96900000	1460000000	381000000	57900000	3.91333	-2.71816	U	D	5	Cold shock protein	K	cspC	-	ko:K03704	-	ko:K03704	-	555000000	557000000	30600000	25200000	0.00518956	-0.280108	NC	NC	1	Cold shock protein	K	cspC	-	ko:K03704	-	ko:K03704	-
fig|220668.9.peg.833|lp_0980	4890000	1280000	776000	6220000	-1.93369	3.00279	D	U	9	Asparagine synthase	E	asnB	-	ko:K01953	ko00250,ko01100,ko01110,map00250,map01100,map01110	ko:K01953	ko00250	1660000	2700000	3880000	4330000	0.701776	0.15831	NC	NC	1	Asparagine synthase	E	asnB	-	ko:K01953	ko00250,ko01100,ko01110,map00250,map01100,map01110	ko:K01953	ko00250
fig|220668.9.peg.795|lp_0937	650000	3120000	2510000	4900000	2.26303	0.965094	U	NC	7	aminopeptidase	E	pepN	GO:0005575,GO:0005622,GO:0005623,GO:0005737,GO:0044424,GO:0044464	ko:K01256	ko00480,ko01100,map00480,map01100	ko:K01256	ko00480	14800000	28400000	120000000	127000000	0.940294	0.0817941	NC	NC	1	aminopeptidase	E	pepN	GO:0005575,GO:0005622,GO:0005623,GO:0005737,GO:0044424,GO:0044464	ko:K01256	ko00480,ko01100,map00480,map01100	ko:K01256	ko00480
fig|220668.9.peg.788|lp_0930	68400000	16200000	49200000	54800000	-2.078	0.155518	D	NC	6	Asp23 family, cell envelope-related function	S	asp2	-	-	-	-	-	27100000	18700000	28600000	15000000	-0.535255	-0.931053	NC	NC	1	Asp23 family, cell envelope-related function	S	asp2	-	-	-	-	-
fig|220668.9.peg.787|lp_0929	20000000	7400000	22600000	23100000	-1.4344	0.0315701	D	NC	6	Asp23 family, cell envelope-related function	S	asp1	-	-	-	-	-	14300000	11100000	8860000	4390000	-0.365455	-1.01309	NC	D	6	Asp23 family, cell envelope-related function	S	asp1	-	-	-	-	-
fig|220668.9.peg.781|lp_0923	5630000	2880000	74900	454000	-0.967066	2.59965	NC	U	8	Cysteine-rich secretory protein family	S	-	-	-	-	-	-	1910000	1680000	10200000	1090000	-0.185111	-3.22617	NC	D	6	Cysteine-rich secretory protein family	S	-	-	-	-	-	-
fig|220668.9.peg.774|lp_0914	3200000	10500000	8540000	10200000	1.71425	0.256261	U	NC	7	Catalyzes the synthesis of GMP from XMP	F	guaA	GO:0003674,GO:0003824,GO:0003921,GO:0003922,GO:0006139,GO:0006163,GO:0006164,GO:0006177,GO:0006725,GO:0006753,GO:0006793,GO:0006796,GO:0006807,GO:0008150,GO:0008152,GO:0009058,GO:0009116,GO:0009117,GO:0009119,GO:0009123,GO:0009124,GO:0009126,GO:0009127,GO:0009150,GO:0009152,GO:0009156,GO:0009161,GO:0009163,GO:0009165,GO:0009167,GO:0009168,GO:0009259,GO:0009260,GO:0009987,GO:0016874,GO:0016879,GO:…	ko:K01951	ko00230,ko00983,ko01100,map00230,map00983,map01100	ko:K01951	ko00230	7320000	19900000	4160000	7850000	1.44285	0.916109	U	NC	4	Catalyzes the synthesis of GMP from XMP	F	guaA	GO:0003674,GO:0003824,GO:0003921,GO:0003922,GO:0006139,GO:0006163,GO:0006164,GO:0006177,GO:0006725,GO:0006753,GO:0006793,GO:0006796,GO:0006807,GO:0008150,GO:0008152,GO:0009058,GO:0009116,GO:0009117,GO:0009119,GO:0009123,GO:0009124,GO:0009126,GO:0009127,GO:0009150,GO:0009152,GO:0009156,GO:0009161,GO:0009163,GO:0009165,GO:0009167,GO:0009168,GO:0009259,GO:0009260,GO:0009987,GO:0016874,GO:0016879,GO:…	ko:K01951	ko00230,ko00983,ko01100,map00230,map00983,map01100	ko:K01951	ko00230
fig|220668.9.peg.745|lp_0881	622000	1600000	281000	551000	1.36309	0.971482	U	NC	7	ABC transporter substrate-binding protein	ET	glnH	-	ko:K10039	ko02010,map02010	ko:K10039	ko02010	880000	1240000	1780000	800000	0.494765	-1.15381	NC	D	6	ABC transporter substrate-binding protein	ET	glnH	-	ko:K10039	ko02010,map02010	ko:K10039	ko02010
fig|220668.9.peg.735|lp_0865	199000	60100000	12600000	40100	8.23845	-8.29561	U	D	5	-	-	-	-	-	-	-	-	16900000	24800000	205000	44100	0.553317	-2.21677	NC	D	6	-	-	-	-	-	-	-	-
fig|220668.9.peg.734|lp_0864	334000	8230000	317000	142000	4.62297	-1.15859	U	D	5	Nudix hydrolase	F	-	-	-	-	-	-	655000	2660000	1700000	151000	2.02186	-3.49291	U	D	7	Nudix hydrolase	F	-	-	-	-	-	-
fig|220668.9.peg.727|lp_0856	30600000	80200000	41900000	23900000	1.39007	-0.80994	U	NC	7	Acyltransferase	I	oatA	GO:0000271,GO:0005575,GO:0005623,GO:0005886,GO:0005975,GO:0005976,GO:0006629,GO:0008150,GO:0008152,GO:0008610,GO:0008653,GO:0009058,GO:0009059,GO:0009103,GO:0009987,GO:0016020,GO:0016051,GO:0033692,GO:0034637,GO:0034645,GO:0043170,GO:0044237,GO:0044238,GO:0044249,GO:0044255,GO:0044260,GO:0044262,GO:0044264,GO:0044464,GO:0071704,GO:0071944,GO:1901135,GO:1901137,GO:1901576,GO:1903509	-	-	-	-	45400000	41800000	25300000	26000000	-0.119189	0.0393742	NC	NC	1	Acyltransferase	I	oatA	GO:0000271,GO:0005575,GO:0005623,GO:0005886,GO:0005975,GO:0005976,GO:0006629,GO:0008150,GO:0008152,GO:0008610,GO:0008653,GO:0009058,GO:0009059,GO:0009103,GO:0009987,GO:0016020,GO:0016051,GO:0033692,GO:0034637,GO:0034645,GO:0043170,GO:0044237,GO:0044238,GO:0044249,GO:0044255,GO:0044260,GO:0044262,GO:0044264,GO:0044464,GO:0071704,GO:0071944,GO:1901135,GO:1901137,GO:1901576,GO:1903509	-	-	-	-
fig|220668.9.peg.7|lp_0009	39700000	43400000	25400000	72900000	0.128556	1.52109	NC	U	8	Binds together with S18 to 16S ribosomal RNA	J	rpsF	GO:0003674,GO:0003676,GO:0003723,GO:0003735,GO:0005198,GO:0005488,GO:0005575,GO:0005622,GO:0005623,GO:0005737,GO:0005829,GO:0005840,GO:0015935,GO:0019843,GO:0022626,GO:0022627,GO:0032991,GO:0043226,GO:0043228,GO:0043229,GO:0043232,GO:0044391,GO:0044422,GO:0044424,GO:0044444,GO:0044445,GO:0044446,GO:0044464,GO:0070181,GO:0097159,GO:1901363,GO:1990904	ko:K02990	ko03010,map03010	ko:K02990	ko03010	22800000	29100000	24700000	38600000	0.351985	0.64409	NC	NC	1	Binds together with S18 to 16S ribosomal RNA	J	rpsF	GO:0003674,GO:0003676,GO:0003723,GO:0003735,GO:0005198,GO:0005488,GO:0005575,GO:0005622,GO:0005623,GO:0005737,GO:0005829,GO:0005840,GO:0015935,GO:0019843,GO:0022626,GO:0022627,GO:0032991,GO:0043226,GO:0043228,GO:0043229,GO:0043232,GO:0044391,GO:0044422,GO:0044424,GO:0044444,GO:0044445,GO:0044446,GO:0044464,GO:0070181,GO:0097159,GO:1901363,GO:1990904	ko:K02990	ko03010,map03010	ko:K02990	ko03010
fig|220668.9.peg.697|lp_0822	9970000	11000000	4280000	78800000	0.141838	4.20251	NC	U	8	Catalyzes the first step in hexosamine metabolism, converting fructose-6P into glucosamine-6P using glutamine as a nitrogen source	M	glmS	GO:0003674,GO:0003824,GO:0004360,GO:0005575,GO:0005622,GO:0005623,GO:0005737,GO:0005829,GO:0006002,GO:0006040,GO:0006047,GO:0006139,GO:0006464,GO:0006486,GO:0006487,GO:0006725,GO:0006793,GO:0006796,GO:0006807,GO:0008150,GO:0008152,GO:0008483,GO:0009058,GO:0009059,GO:0009100,GO:0009101,GO:0009225,GO:0009987,GO:0016740,GO:0016769,GO:0019538,GO:0019637,GO:0034641,GO:0034645,GO:0036211,GO:0043170,GO:…	ko:K00820	ko00250,ko00520,ko01100,ko01130,ko04931,map00250,map00520,map01100,map01130,map04931	ko:K00820	ko00250	9050000	22200000	14200000	57300000	1.29457	2.01264	U	U	2	Catalyzes the first step in hexosamine metabolism, converting fructose-6P into glucosamine-6P using glutamine as a nitrogen source	M	glmS	GO:0003674,GO:0003824,GO:0004360,GO:0005575,GO:0005622,GO:0005623,GO:0005737,GO:0005829,GO:0006002,GO:0006040,GO:0006047,GO:0006139,GO:0006464,GO:0006486,GO:0006487,GO:0006725,GO:0006793,GO:0006796,GO:0006807,GO:0008150,GO:0008152,GO:0008483,GO:0009058,GO:0009059,GO:0009100,GO:0009101,GO:0009225,GO:0009987,GO:0016740,GO:0016769,GO:0019538,GO:0019637,GO:0034641,GO:0034645,GO:0036211,GO:0043170,GO:…	ko:K00820	ko00250,ko00520,ko01100,ko01130,ko04931,map00250,map00520,map01100,map01130,map04931	ko:K00820	ko00250
fig|220668.9.peg.695|lp_0820	86400	1870000	1250000	1680000	4.43586	0.426533	U	NC	7	Catalyzes the conversion of glucosamine-6-phosphate to glucosamine-1-phosphate	G	glmM	-	ko:K03431	ko00520,ko01100,ko01130,map00520,map01100,map01130	ko:K03431	ko00520	2260000	5210000	332000	3790000	1.20496	3.51294	U	U	2	Catalyzes the conversion of glucosamine-6-phosphate to glucosamine-1-phosphate	G	glmM	-	ko:K03431	ko00520,ko01100,ko01130,map00520,map01100,map01130	ko:K03431	ko00520
fig|220668.9.peg.694|lp_0819	4160000	4480000	1810000	2740000	0.106915	0.598186	NC	NC	1	YbbR-like protein	S	ybbR	GO:0008150,GO:0031279,GO:0031281,GO:0043085,GO:0044093,GO:0045761,GO:0045762,GO:0050790,GO:0051339,GO:0051349,GO:0065007,GO:0065009	-	-	-	-	885000	375000	2400000	2220000	-1.23879	-0.112475	D	NC	9	YbbR-like protein	S	ybbR	GO:0008150,GO:0031279,GO:0031281,GO:0043085,GO:0044093,GO:0045761,GO:0045762,GO:0050790,GO:0051339,GO:0051349,GO:0065007,GO:0065009	-	-	-	-
fig|220668.9.peg.683|lp_0807	5360000	4930000	2700000	21900000	-0.120645	3.0199	NC	U	8	phosphate acetyltransferase	C	pta	-	ko:K00625,ko:K02028	ko00430,ko00620,ko00640,ko00680,ko00720,ko01100,ko01120,ko01200,map00430,map00620,map00640,map00680,map00720,map01100,map01120,map01200	ko:K00625	ko00430	2160000	3730000	17500000	12200000	0.788144	-0.520474	NC	NC	1	phosphate acetyltransferase	C	pta	-	ko:K00625,ko:K02028	ko00430,ko00620,ko00640,ko00680,ko00720,ko01100,ko01120,ko01200,map00430,map00620,map00640,map00680,map00720,map01100,map01120,map01200	ko:K00625	ko00430
fig|220668.9.peg.678|lp_0802	3570000	20900000	6200000	5190000	2.54951	-0.256534	U	NC	7	ABC transporter	P	glnP	-	ko:K02029,ko:K02030,ko:K10036	ko02010,map02010	ko:K02029	ko02010	6130000	9820000	2450000	2000000	0.679836	-0.292782	NC	NC	1	ABC transporter	P	glnP	-	ko:K02029,ko:K02030,ko:K10036	ko02010,map02010	ko:K02029	ko02010
fig|220668.9.peg.669|lp_0792	29400000	40700000	119000000	201000000	0.469213	0.756234	NC	NC	1	Catalyzes the reversible conversion of 2- phosphoglycerate into phosphoenolpyruvate. It is essential for the degradation of carbohydrates via glycolysis	G	eno	GO:0001968,GO:0003674,GO:0003824,GO:0004634,GO:0005488,GO:0005515,GO:0005518,GO:0005575,GO:0005576,GO:0005618,GO:0005622,GO:0005623,GO:0005737,GO:0005975,GO:0006082,GO:0006090,GO:0006091,GO:0006096,GO:0006139,GO:0006163,GO:0006164,GO:0006165,GO:0006725,GO:0006732,GO:0006733,GO:0006753,GO:0006754,GO:0006757,GO:0006793,GO:0006796,GO:0006807,GO:0008150,GO:0008152,GO:0009056,GO:0009058,GO:0009108,GO:…	ko:K01689	ko00010,ko00680,ko01100,ko01110,ko01120,ko01130,ko01200,ko01230,ko03018,ko04066,map00010,map00680,map01100,map01110,map01120,map01130,map01200,map01230,map03018,map04066	ko:K01689	ko00010	89400000	57700000	160000000	264000000	-0.631704	0.722466	NC	NC	1	Catalyzes the reversible conversion of 2- phosphoglycerate into phosphoenolpyruvate. It is essential for the degradation of carbohydrates via glycolysis	G	eno	GO:0001968,GO:0003674,GO:0003824,GO:0004634,GO:0005488,GO:0005515,GO:0005518,GO:0005575,GO:0005576,GO:0005618,GO:0005622,GO:0005623,GO:0005737,GO:0005975,GO:0006082,GO:0006090,GO:0006091,GO:0006096,GO:0006139,GO:0006163,GO:0006164,GO:0006165,GO:0006725,GO:0006732,GO:0006733,GO:0006753,GO:0006754,GO:0006757,GO:0006793,GO:0006796,GO:0006807,GO:0008150,GO:0008152,GO:0009056,GO:0009058,GO:0009108,GO:…	ko:K01689	ko00010,ko00680,ko01100,ko01110,ko01120,ko01130,ko01200,ko01230,ko03018,ko04066,map00010,map00680,map01100,map01110,map01120,map01130,map01200,map01230,map03018,map04066	ko:K01689	ko00010
fig|220668.9.peg.668|lp_0791	20700000	20200000	17500000	13800000	-0.0352755	-0.342687	NC	NC	1	Involved in the gluconeogenesis. Catalyzes stereospecifically the conversion of dihydroxyacetone phosphate (DHAP) to D-glyceraldehyde-3-phosphate (G3P)	G	tpiA	GO:0003674,GO:0003824,GO:0004807,GO:0005575,GO:0005622,GO:0005623,GO:0005737,GO:0005829,GO:0005975,GO:0005996,GO:0006006,GO:0006066,GO:0006071,GO:0006081,GO:0006082,GO:0006090,GO:0006091,GO:0006094,GO:0006096,GO:0006139,GO:0006163,GO:0006164,GO:0006165,GO:0006725,GO:0006732,GO:0006733,GO:0006753,GO:0006754,GO:0006757,GO:0006793,GO:0006796,GO:0006807,GO:0008150,GO:0008152,GO:0009056,GO:0009058,GO:…	ko:K01803	ko00010,ko00051,ko00562,ko00710,ko01100,ko01110,ko01120,ko01130,ko01200,ko01230,map00010,map00051,map00562,map00710,map01100,map01110,map01120,map01130,map01200,map01230	ko:K01803	ko00010	28800000	38600000	39800000	68400000	0.422532	0.781228	NC	NC	1	Involved in the gluconeogenesis. Catalyzes stereospecifically the conversion of dihydroxyacetone phosphate (DHAP) to D-glyceraldehyde-3-phosphate (G3P)	G	tpiA	GO:0003674,GO:0003824,GO:0004807,GO:0005575,GO:0005622,GO:0005623,GO:0005737,GO:0005829,GO:0005975,GO:0005996,GO:0006006,GO:0006066,GO:0006071,GO:0006081,GO:0006082,GO:0006090,GO:0006091,GO:0006094,GO:0006096,GO:0006139,GO:0006163,GO:0006164,GO:0006165,GO:0006725,GO:0006732,GO:0006733,GO:0006753,GO:0006754,GO:0006757,GO:0006793,GO:0006796,GO:0006807,GO:0008150,GO:0008152,GO:0009056,GO:0009058,GO:…	ko:K01803	ko00010,ko00051,ko00562,ko00710,ko01100,ko01110,ko01120,ko01130,ko01200,ko01230,map00010,map00051,map00562,map00710,map01100,map01110,map01120,map01130,map01200,map01230	ko:K01803	ko00010
fig|220668.9.peg.667|lp_0790	36400000	54400000	56600000	229000000	0.579668	2.01647	NC	U	8	Belongs to the phosphoglycerate kinase family	F	pgk	GO:0001871,GO:0002020,GO:0003674,GO:0003824,GO:0004618,GO:0005488,GO:0005515,GO:0005575,GO:0005618,GO:0005622,GO:0005623,GO:0005737,GO:0005975,GO:0006082,GO:0006090,GO:0006091,GO:0006096,GO:0006139,GO:0006163,GO:0006164,GO:0006165,GO:0006725,GO:0006732,GO:0006733,GO:0006753,GO:0006754,GO:0006757,GO:0006793,GO:0006796,GO:0006807,GO:0008150,GO:0008152,GO:0009056,GO:0009058,GO:0009108,GO:0009117,GO:…	ko:K00927	ko00010,ko00710,ko01100,ko01110,ko01120,ko01130,ko01200,ko01230,map00010,map00710,map01100,map01110,map01120,map01130,map01200,map01230	ko:K00927	ko00010	71000000	113000000	187000000	275000000	0.670432	0.556393	NC	NC	1	Belongs to the phosphoglycerate kinase family	F	pgk	GO:0001871,GO:0002020,GO:0003674,GO:0003824,GO:0004618,GO:0005488,GO:0005515,GO:0005575,GO:0005618,GO:0005622,GO:0005623,GO:0005737,GO:0005975,GO:0006082,GO:0006090,GO:0006091,GO:0006096,GO:0006139,GO:0006163,GO:0006164,GO:0006165,GO:0006725,GO:0006732,GO:0006733,GO:0006753,GO:0006754,GO:0006757,GO:0006793,GO:0006796,GO:0006807,GO:0008150,GO:0008152,GO:0009056,GO:0009058,GO:0009108,GO:0009117,GO:…	ko:K00927	ko00010,ko00710,ko01100,ko01110,ko01120,ko01130,ko01200,ko01230,map00010,map00710,map01100,map01110,map01120,map01130,map01200,map01230	ko:K00927	ko00010
fig|220668.9.peg.666|lp_0789	1110000000	342000000	611000000	1820000000	-1.69849	1.57469	D	U	9	Belongs to the glyceraldehyde-3-phosphate dehydrogenase family	G	gap	-	ko:K00134	ko00010,ko00710,ko01100,ko01110,ko01120,ko01130,ko01200,ko01230,ko04066,ko05010,map00010,map00710,map01100,map01110,map01120,map01130,map01200,map01230,map04066,map05010	ko:K00134	ko00010	353000000	372000000	615000000	1370000000	0.0756344	1.15552	NC	U	8	Belongs to the glyceraldehyde-3-phosphate dehydrogenase family	G	gap	-	ko:K00134	ko00010,ko00710,ko01100,ko01110,ko01120,ko01130,ko01200,ko01230,ko04066,ko05010,map00010,map00710,map01100,map01110,map01120,map01130,map01200,map01230,map04066,map05010	ko:K00134	ko00010
fig|220668.9.peg.663|lp_0786	12400000	5990000	11200000	19000000	-1.04971	0.762501	D	NC	6	Cleaves peptides in various proteins in a process that requires ATP hydrolysis. Has a chymotrypsin-like activity. Plays a major role in the degradation of misfolded proteins	O	clpP	GO:0003674,GO:0003824,GO:0004176,GO:0005488,GO:0005515,GO:0006355,GO:0006508,GO:0006515,GO:0006807,GO:0008150,GO:0008152,GO:0008233,GO:0009056,GO:0009057,GO:0009889,GO:0009890,GO:0009892,GO:0009987,GO:0010468,GO:0010556,GO:0010558,GO:0010605,GO:0010629,GO:0016462,GO:0016787,GO:0016817,GO:0016818,GO:0016887,GO:0017111,GO:0019219,GO:0019222,GO:0019538,GO:0030163,GO:0031323,GO:0031324,GO:0031326,GO:…	ko:K01358	ko04112,ko04212,map04112,map04212	ko:K01358	ko04112	15800000	20800000	47500000	51900000	0.396659	0.127807	NC	NC	1	Cleaves peptides in various proteins in a process that requires ATP hydrolysis. Has a chymotrypsin-like activity. Plays a major role in the degradation of misfolded proteins	O	clpP	GO:0003674,GO:0003824,GO:0004176,GO:0005488,GO:0005515,GO:0006355,GO:0006508,GO:0006515,GO:0006807,GO:0008150,GO:0008152,GO:0008233,GO:0009056,GO:0009057,GO:0009889,GO:0009890,GO:0009892,GO:0009987,GO:0010468,GO:0010556,GO:0010558,GO:0010605,GO:0010629,GO:0016462,GO:0016787,GO:0016817,GO:0016818,GO:0016887,GO:0017111,GO:0019219,GO:0019222,GO:0019538,GO:0030163,GO:0031323,GO:0031324,GO:0031326,GO:…	ko:K01358	ko04112,ko04212,map04112,map04212	ko:K01358	ko04112
fig|220668.9.peg.661|lp_0783	23300000	32700000	8040000	20500000	0.488961	1.35036	NC	U	8	ABC transporter, substratebinding protein	E	oppA	-	ko:K02035,ko:K15580	ko01501,ko02010,ko02024,map01501,map02010,map02024	ko:K02035	ko01501	19000000	41300000	22600000	26100000	1.12014	0.207727	U	NC	4	ABC transporter, substratebinding protein	E	oppA	-	ko:K02035,ko:K15580	ko01501,ko02010,ko02024,map01501,map02010,map02024	ko:K02035	ko01501
fig|220668.9.peg.654|lp_0774	18400000	17900000	27400000	34900000	-0.0397462	0.349051	NC	NC	1	Involved in the synthesis of autoinducer 2 (AI-2) which is secreted by bacteria and is used to communicate both the cell density and the metabolic potential of the environment. The regulation of gene expression in response to changes in cell density is called quorum sensing. Catalyzes the transformation of S-ribosylhomocysteine (RHC) to homocysteine (HC) and 4,5- dihydroxy-2,3-pentadione (DPD)	H	luxS	-	ko:K07173	ko00270,ko01100,ko01230,ko02024,ko02026,ko05111,map00270,map01100,map01230,map02024,map02026,map05111	ko:K07173	ko00270	24800000	37500000	51800000	41300000	0.59655	-0.32681	NC	NC	1	Involved in the synthesis of autoinducer 2 (AI-2) which is secreted by bacteria and is used to communicate both the cell density and the metabolic potential of the environment. The regulation of gene expression in response to changes in cell density is called quorum sensing. Catalyzes the transformation of S-ribosylhomocysteine (RHC) to homocysteine (HC) and 4,5- dihydroxy-2,3-pentadione (DPD)	H	luxS	-	ko:K07173	ko00270,ko01100,ko01230,ko02024,ko02026,ko05111,map00270,map01100,map01230,map02024,map02026,map05111	ko:K07173	ko00270
fig|220668.9.peg.651|lp_0771	4280000	348000	197000	3730000	-3.62045	4.24291	D	U	9	HD containing hydrolase-like enzyme	S	yfbR	-	ko:K07023	-	ko:K07023	-	429000	203000	7780000	3600000	-1.0795	-1.11177	D	D	3	HD containing hydrolase-like enzyme	S	yfbR	-	ko:K07023	-	ko:K07023	-
fig|220668.9.peg.645|lp_0764	8200000	12800000	9440000	42400000	0.642448	2.16721	NC	U	8	Phosphoglucomutase phosphomannomutase, alpha beta alpha domain	G	pgm	-	ko:K01835	ko00010,ko00030,ko00052,ko00230,ko00500,ko00520,ko00521,ko01100,ko01110,ko01120,ko01130,map00010,map00030,map00052,map00230,map00500,map00520,map00521,map01100,map01110,map01120,map01130	ko:K01835	ko00010	22100000	21300000	62700000	62900000	-0.0531929	0.00459457	NC	NC	1	Phosphoglucomutase phosphomannomutase, alpha beta alpha domain	G	pgm	-	ko:K01835	ko00010,ko00030,ko00052,ko00230,ko00500,ko00520,ko00521,ko01100,ko01110,ko01120,ko01130,map00010,map00030,map00052,map00230,map00500,map00520,map00521,map01100,map01110,map01120,map01130	ko:K01835	ko00010
fig|220668.9.peg.627|lp_0746	2890000	7650000	1040000	2590000	1.40439	1.31637	U	U	2	Phosphate	P	pstS	GO:0003674,GO:0005488,GO:0006810,GO:0006811,GO:0006817,GO:0006820,GO:0008150,GO:0015698,GO:0042301,GO:0043167,GO:0043168,GO:0051179,GO:0051234	ko:K02040	ko02010,ko02020,ko05152,map02010,map02020,map05152	ko:K02040	ko02010	2300000	3970000	1710000	1410000	0.787505	-0.278301	NC	NC	1	Phosphate	P	pstS	GO:0003674,GO:0005488,GO:0006810,GO:0006811,GO:0006817,GO:0006820,GO:0008150,GO:0015698,GO:0042301,GO:0043167,GO:0043168,GO:0051179,GO:0051234	ko:K02040	ko02010,ko02020,ko05152,map02010,map02020,map05152	ko:K02040	ko02010
fig|220668.9.peg.621|lp_0737	22500000	5070000	10100000	43800000	-2.14987	2.11658	D	U	9	Required for dimerization of active 70S ribosomes into 100S ribosomes in stationary phase	J	hpf	GO:0003674,GO:0005488,GO:0005575,GO:0005622,GO:0005623,GO:0005737,GO:0005829,GO:0005840,GO:0006417,GO:0006448,GO:0008150,GO:0009889,GO:0009890,GO:0009892,GO:0010468,GO:0010556,GO:0010558,GO:0010605,GO:0010608,GO:0010629,GO:0015935,GO:0017148,GO:0019222,GO:0022626,GO:0022627,GO:0031323,GO:0031324,GO:0031326,GO:0031327,GO:0032268,GO:0032269,GO:0032991,GO:0034248,GO:0034249,GO:0043021,GO:0043022,GO:…	ko:K05808	-	ko:K05808	-	10400000	9870000	16600000	21300000	-0.0754615	0.35967	NC	NC	1	Required for dimerization of active 70S ribosomes into 100S ribosomes in stationary phase	J	hpf	GO:0003674,GO:0005488,GO:0005575,GO:0005622,GO:0005623,GO:0005737,GO:0005829,GO:0005840,GO:0006417,GO:0006448,GO:0008150,GO:0009889,GO:0009890,GO:0009892,GO:0010468,GO:0010556,GO:0010558,GO:0010605,GO:0010608,GO:0010629,GO:0015935,GO:0017148,GO:0019222,GO:0022626,GO:0022627,GO:0031323,GO:0031324,GO:0031326,GO:0031327,GO:0032268,GO:0032269,GO:0032991,GO:0034248,GO:0034249,GO:0043021,GO:0043022,GO:…	ko:K05808	-	ko:K05808	-
fig|220668.9.peg.613|lp_0728	550000000	243000000	358000000	583000000	-1.17848	0.703536	D	NC	6	Prevents misfolding and promotes the refolding and proper assembly of unfolded polypeptides generated under stress conditions	O	groL	GO:0001817,GO:0001819,GO:0001871,GO:0002791,GO:0002793,GO:0003674,GO:0005488,GO:0005515,GO:0005575,GO:0005622,GO:0005623,GO:0005737,GO:0005829,GO:0006457,GO:0006458,GO:0008150,GO:0009986,GO:0009987,GO:0016465,GO:0030246,GO:0030247,GO:0032677,GO:0032757,GO:0032879,GO:0032880,GO:0032991,GO:0044183,GO:0044424,GO:0044444,GO:0044445,GO:0044464,GO:0044764,GO:0046812,GO:0048518,GO:0048522,GO:0050707,GO:…	ko:K04077	ko03018,ko04212,ko04940,ko05134,ko05152,map03018,map04212,map04940,map05134,map05152	ko:K04077	ko03018	271000000	335000000	577000000	1230000000	0.305868	1.09202	NC	U	8	Prevents misfolding and promotes the refolding and proper assembly of unfolded polypeptides generated under stress conditions	O	groL	GO:0001817,GO:0001819,GO:0001871,GO:0002791,GO:0002793,GO:0003674,GO:0005488,GO:0005515,GO:0005575,GO:0005622,GO:0005623,GO:0005737,GO:0005829,GO:0006457,GO:0006458,GO:0008150,GO:0009986,GO:0009987,GO:0016465,GO:0030246,GO:0030247,GO:0032677,GO:0032757,GO:0032879,GO:0032880,GO:0032991,GO:0044183,GO:0044424,GO:0044444,GO:0044445,GO:0044464,GO:0044764,GO:0046812,GO:0048518,GO:0048522,GO:0050707,GO:…	ko:K04077	ko03018,ko04212,ko04940,ko05134,ko05152,map03018,map04212,map04940,map05134,map05152	ko:K04077	ko03018
fig|220668.9.peg.612|lp_0727	250000000	59000000	108000000	315000000	-2.08314	1.54432	D	U	9	Binds to Cpn60 in the presence of Mg-ATP and suppresses the ATPase activity of the latter	O	groS	GO:0003674,GO:0005488,GO:0005515,GO:0006457,GO:0006458,GO:0006950,GO:0006986,GO:0008150,GO:0009987,GO:0010033,GO:0035966,GO:0042221,GO:0042802,GO:0043167,GO:0043169,GO:0046872,GO:0050896,GO:0051082,GO:0051084,GO:0051085,GO:0051087,GO:0061077	ko:K04078	-	ko:K04078	-	60100000	59500000	123000000	227000000	-0.0144753	0.884034	NC	NC	1	Binds to Cpn60 in the presence of Mg-ATP and suppresses the ATPase activity of the latter	O	groS	GO:0003674,GO:0005488,GO:0005515,GO:0006457,GO:0006458,GO:0006950,GO:0006986,GO:0008150,GO:0009987,GO:0010033,GO:0035966,GO:0042221,GO:0042802,GO:0043167,GO:0043169,GO:0046872,GO:0050896,GO:0051082,GO:0051084,GO:0051085,GO:0051087,GO:0061077	ko:K04078	-	ko:K04078	-
fig|220668.9.peg.591|lp_0704	6420000	467000	31300	6150000	-3.78108	7.61828	D	U	9	Cyclic-di-AMP receptor	S	yaaQ	-	-	-	-	-	595000	492000	5910000	3460000	-0.274231	-0.772386	NC	NC	1	Cyclic-di-AMP receptor	S	yaaQ	-	-	-	-	-
fig|220668.9.peg.583|lp_0694	2840000	34800000	6080000	811000	3.61512	-2.9063	U	D	5	Glutaredoxin	O	nrdH	-	ko:K06191	-	ko:K06191	-	11800000	15000000	723000	119000	0.346176	-2.60303	NC	D	6	Glutaredoxin	O	nrdH	-	ko:K06191	-	ko:K06191	-
fig|220668.9.peg.581|lp_0692	21800000	1710000	785000	17600000	-3.67226	4.48674	D	U	9	Provides the precursors necessary for DNA synthesis. Catalyzes the biosynthesis of deoxyribonucleotides from the corresponding ribonucleotides	F	nrdF	-	ko:K00526	ko00230,ko00240,ko01100,map00230,map00240,map01100	ko:K00526	ko00230	4480000	4220000	46000000	56700000	-0.0862557	0.301715	NC	NC	1	Provides the precursors necessary for DNA synthesis. Catalyzes the biosynthesis of deoxyribonucleotides from the corresponding ribonucleotides	F	nrdF	-	ko:K00526	ko00230,ko00240,ko01100,map00230,map00240,map01100	ko:K00526	ko00230
fig|220668.9.peg.577|lp_0688	5660000	12100000	3020000	3660000	1.09613	0.277295	U	NC	7	DNA/RNA non-specific endonuclease	F	-	-	ko:K15051	-	ko:K15051	-	4220000	4170000	244000	155000	-0.0171956	-0.654613	NC	NC	1	DNA/RNA non-specific endonuclease	F	-	-	ko:K15051	-	ko:K15051	-
fig|220668.9.peg.526|lp_0628	9880000	43900000	11100000	11600000	2.15164	0.0635651	U	NC	7	Host cell surface-exposed lipoprotein	M	-	-	-	-	-	-	13200000	14500000	6050000	5300000	0.135515	-0.190943	NC	NC	1	Host cell surface-exposed lipoprotein	M	-	-	-	-	-	-
fig|220668.9.peg.524|lp_0625	10700000	46300000	22000000	4390000	2.1134	-2.32521	U	D	5	DNA/RNA non-specific endonuclease	S	-	-	ko:K15051	-	ko:K15051	-	22800000	20800000	6580000	3980000	-0.13245	-0.725319	NC	NC	1	DNA/RNA non-specific endonuclease	S	-	-	ko:K15051	-	ko:K15051	-
fig|220668.9.peg.522|lp_0622	296000000	102000000	186000000	440000000	-1.53703	1.2422	D	U	9	Forms part of the ribosomal stalk which helps the ribosome interact with GTP-bound translation factors. Is thus essential for accurate translation	J	rplL	-	ko:K02935	ko03010,map03010	ko:K02935	ko03010	130000000	132000000	163000000	316000000	0.0220263	0.955053	NC	NC	1	Forms part of the ribosomal stalk which helps the ribosome interact with GTP-bound translation factors. Is thus essential for accurate translation	J	rplL	-	ko:K02935	ko03010,map03010	ko:K02935	ko03010
fig|220668.9.peg.521|lp_0621	20600000	16800000	33000000	15000000	-0.294183	-1.1375	NC	D	4	Forms part of the ribosomal stalk, playing a central role in the interaction of the ribosome with GTP-bound translation factors	J	rplJ	GO:0003674,GO:0003735,GO:0005198,GO:0005575,GO:0005622,GO:0005623,GO:0005737,GO:0005829,GO:0005840,GO:0006412,GO:0006518,GO:0006807,GO:0008150,GO:0008152,GO:0009058,GO:0009059,GO:0009987,GO:0010467,GO:0015934,GO:0019538,GO:0022625,GO:0022626,GO:0032991,GO:0034641,GO:0034645,GO:0043043,GO:0043170,GO:0043226,GO:0043228,GO:0043229,GO:0043232,GO:0043603,GO:0043604,GO:0044237,GO:0044238,GO:0044249,GO:…	ko:K02864	ko03010,map03010	ko:K02864	ko03010	21700000	26300000	12700000	20100000	0.277368	0.662367	NC	NC	1	Forms part of the ribosomal stalk, playing a central role in the interaction of the ribosome with GTP-bound translation factors	J	rplJ	GO:0003674,GO:0003735,GO:0005198,GO:0005575,GO:0005622,GO:0005623,GO:0005737,GO:0005829,GO:0005840,GO:0006412,GO:0006518,GO:0006807,GO:0008150,GO:0008152,GO:0009058,GO:0009059,GO:0009987,GO:0010467,GO:0015934,GO:0019538,GO:0022625,GO:0022626,GO:0032991,GO:0034641,GO:0034645,GO:0043043,GO:0043170,GO:0043226,GO:0043228,GO:0043229,GO:0043232,GO:0043603,GO:0043604,GO:0044237,GO:0044238,GO:0044249,GO:…	ko:K02864	ko03010,map03010	ko:K02864	ko03010
fig|220668.9.peg.520|lp_0620	11600000	10100000	20800000	10900000	-0.19977	-0.932255	NC	NC	1	Binds directly to 23S rRNA. The L1 stalk is quite mobile in the ribosome, and is involved in E site tRNA release	J	rplA	GO:0000470,GO:0003674,GO:0003676,GO:0003723,GO:0005488,GO:0005575,GO:0005622,GO:0005623,GO:0005737,GO:0005829,GO:0005840,GO:0006139,GO:0006364,GO:0006396,GO:0006412,GO:0006518,GO:0006725,GO:0006807,GO:0008150,GO:0008152,GO:0009058,GO:0009059,GO:0009987,GO:0010467,GO:0015934,GO:0016070,GO:0016072,GO:0019538,GO:0022613,GO:0022625,GO:0022626,GO:0032991,GO:0034470,GO:0034641,GO:0034645,GO:0034660,GO:…	ko:K02863	ko03010,map03010	ko:K02863	ko03010	21600000	24600000	9850000	12400000	0.187627	0.332144	NC	NC	1	Binds directly to 23S rRNA. The L1 stalk is quite mobile in the ribosome, and is involved in E site tRNA release	J	rplA	GO:0000470,GO:0003674,GO:0003676,GO:0003723,GO:0005488,GO:0005575,GO:0005622,GO:0005623,GO:0005737,GO:0005829,GO:0005840,GO:0006139,GO:0006364,GO:0006396,GO:0006412,GO:0006518,GO:0006725,GO:0006807,GO:0008150,GO:0008152,GO:0009058,GO:0009059,GO:0009987,GO:0010467,GO:0015934,GO:0016070,GO:0016072,GO:0019538,GO:0022613,GO:0022625,GO:0022626,GO:0032991,GO:0034470,GO:0034641,GO:0034645,GO:0034660,GO:…	ko:K02863	ko03010,map03010	ko:K02863	ko03010
fig|220668.9.peg.519|lp_0619	59200000	29100000	55100000	99900000	-1.02458	0.858432	D	NC	6	Forms part of the ribosomal stalk which helps the ribosome interact with GTP-bound translation factors	J	rplK	GO:0000027,GO:0003674,GO:0003676,GO:0003723,GO:0003735,GO:0005198,GO:0005488,GO:0005575,GO:0005622,GO:0005623,GO:0005737,GO:0005829,GO:0005840,GO:0006412,GO:0006518,GO:0006807,GO:0006996,GO:0008150,GO:0008152,GO:0009058,GO:0009059,GO:0009987,GO:0010467,GO:0015934,GO:0016043,GO:0019538,GO:0019843,GO:0022607,GO:0022613,GO:0022618,GO:0022625,GO:0022626,GO:0032991,GO:0034622,GO:0034641,GO:0034645,GO:…	ko:K02867	ko03010,map03010	ko:K02867	ko03010	43400000	39300000	39900000	67800000	-0.143166	0.764897	NC	NC	1	Forms part of the ribosomal stalk which helps the ribosome interact with GTP-bound translation factors	J	rplK	GO:0000027,GO:0003674,GO:0003676,GO:0003723,GO:0003735,GO:0005198,GO:0005488,GO:0005575,GO:0005622,GO:0005623,GO:0005737,GO:0005829,GO:0005840,GO:0006412,GO:0006518,GO:0006807,GO:0006996,GO:0008150,GO:0008152,GO:0009058,GO:0009059,GO:0009987,GO:0010467,GO:0015934,GO:0016043,GO:0019538,GO:0019843,GO:0022607,GO:0022613,GO:0022618,GO:0022625,GO:0022626,GO:0032991,GO:0034622,GO:0034641,GO:0034645,GO:…	ko:K02867	ko03010,map03010	ko:K02867	ko03010
fig|220668.9.peg.515|lp_0615	18800000	76900000	29100000	10400000	2.03225	-1.48444	U	D	5	Belongs to the bacterial ribosomal protein bL33 family	J	rpmG	-	ko:K02913	ko03010,map03010	ko:K02913	ko03010	34900000	51900000	4450000	2800000	0.572508	-0.668379	NC	NC	1	Belongs to the bacterial ribosomal protein bL33 family	J	rpmG	-	ko:K02913	ko03010,map03010	ko:K02913	ko03010
fig|220668.9.peg.509|lp_0609	2390000	993000	554000	1740000	-1.26714	1.65113	D	U	9	Catalyzes the attachment of glutamate to tRNA(Glu) in a two-step reaction glutamate is first activated by ATP to form Glu-AMP and then transferred to the acceptor end of tRNA(Glu)	J	gltX	GO:0001871,GO:0003674,GO:0005488,GO:0005575,GO:0005623,GO:0009986,GO:0030246,GO:0030247,GO:0044464,GO:2001065	ko:K09698	ko00970,ko01100,map00970,map01100	ko:K09698	ko00970	3530000	9500000	15400000	28400000	1.42826	0.882961	U	NC	4	Catalyzes the attachment of glutamate to tRNA(Glu) in a two-step reaction glutamate is first activated by ATP to form Glu-AMP and then transferred to the acceptor end of tRNA(Glu)	J	gltX	GO:0001871,GO:0003674,GO:0005488,GO:0005575,GO:0005623,GO:0009986,GO:0030246,GO:0030247,GO:0044464,GO:2001065	ko:K09698	ko00970,ko01100,map00970,map01100	ko:K09698	ko00970
fig|220668.9.peg.504|lp_0603	1020000	26900000	1660000	8120000	4.72097	2.2903	U	U	2	GCN5-related N-acetyl-transferase	S	yjdJ	-	ko:K06975	-	ko:K06975	-	2870000	6310000	854000	236000	1.13659	-1.85545	U	D	7	GCN5-related N-acetyl-transferase	S	yjdJ	-	ko:K06975	-	ko:K06975	-
fig|220668.9.peg.503|lp_0602	297000	3960000	3190000	4460000	3.73697	0.483487	U	NC	7	Catalyzes the reversible conversion of ribose-5- phosphate to ribulose 5-phosphate	G	rpiA	-	ko:K01807	ko00030,ko00710,ko01100,ko01110,ko01120,ko01130,ko01200,ko01230,map00030,map00710,map01100,map01110,map01120,map01130,map01200,map01230	ko:K01807	ko00030	5600000	2850000	3830000	3560000	-0.974465	-0.105467	NC	NC	1	Catalyzes the reversible conversion of ribose-5- phosphate to ribulose 5-phosphate	G	rpiA	-	ko:K01807	ko00030,ko00710,ko01100,ko01110,ko01120,ko01130,ko01200,ko01230,map00030,map00710,map01100,map01110,map01120,map01130,map01200,map01230	ko:K01807	ko00030
fig|220668.9.peg.502|lp_0601	2420000	5320000	9220000	7340000	1.13642	-0.328987	U	NC	7	Peptidase C1-like family	E	pepC	-	ko:K01372	-	ko:K01372	-	17200000	23300000	63300000	72100000	0.437921	0.187794	NC	NC	1	Peptidase C1-like family	E	pepC	-	ko:K01372	-	ko:K01372	-
fig|220668.9.peg.478|lp_0575	5560000	7690000	3490000	41300000	0.467899	3.56484	NC	U	8	PTS system sorbose subfamily IIB component	G	manL	-	ko:K02769,ko:K02793,ko:K02794	ko00051,ko00520,ko01100,ko01120,ko02060,map00051,map00520,map01100,map01120,map02060	ko:K02769	ko00051	14900000	8520000	4340000	19600000	-0.806387	2.17509	NC	U	8	PTS system sorbose subfamily IIB component	G	manL	-	ko:K02769,ko:K02793,ko:K02794	ko00051,ko00520,ko01100,ko01120,ko02060,map00051,map00520,map01100,map01120,map02060	ko:K02769	ko00051
fig|220668.9.peg.470|lp_0566	34700	656000	47100	2240000	4.24069	5.57163	U	U	2	Catalyzes the ATP-dependent amidation of deamido-NAD to form NAD. Uses ammonia as a nitrogen source	F	nadE	GO:0003674,GO:0003824,GO:0005575,GO:0005622,GO:0005623,GO:0005737,GO:0006139,GO:0006725,GO:0006732,GO:0006733,GO:0006753,GO:0006793,GO:0006796,GO:0006807,GO:0008150,GO:0008152,GO:0008795,GO:0009058,GO:0009108,GO:0009117,GO:0009165,GO:0009435,GO:0009987,GO:0016874,GO:0016879,GO:0016880,GO:0018130,GO:0019359,GO:0019362,GO:0019363,GO:0019438,GO:0019637,GO:0019674,GO:0034641,GO:0034654,GO:0044237,GO:…	ko:K01916	ko00760,ko01100,map00760,map01100	ko:K01916	ko00760	3660000	3080000	23700000	26500000	-0.248913	0.161105	NC	NC	1	Catalyzes the ATP-dependent amidation of deamido-NAD to form NAD. Uses ammonia as a nitrogen source	F	nadE	GO:0003674,GO:0003824,GO:0005575,GO:0005622,GO:0005623,GO:0005737,GO:0006139,GO:0006725,GO:0006732,GO:0006733,GO:0006753,GO:0006793,GO:0006796,GO:0006807,GO:0008150,GO:0008152,GO:0008795,GO:0009058,GO:0009108,GO:0009117,GO:0009165,GO:0009435,GO:0009987,GO:0016874,GO:0016879,GO:0016880,GO:0018130,GO:0019359,GO:0019362,GO:0019363,GO:0019438,GO:0019637,GO:0019674,GO:0034641,GO:0034654,GO:0044237,GO:…	ko:K01916	ko00760,ko01100,map00760,map01100	ko:K01916	ko00760
fig|220668.9.peg.466|lp_0562	1150000	3520000	1480000	14600000	1.61394	3.3023	U	U	2	Belongs to the metallo-dependent hydrolases superfamily. NagA family	G	nagA	GO:0003674,GO:0003824,GO:0005488,GO:0005506,GO:0005515,GO:0006040,GO:0006044,GO:0006046,GO:0008150,GO:0008152,GO:0008448,GO:0009056,GO:0016787,GO:0016810,GO:0016811,GO:0019213,GO:0042802,GO:0042803,GO:0043167,GO:0043169,GO:0046348,GO:0046872,GO:0046914,GO:0046983,GO:0071704,GO:1901071,GO:1901072,GO:1901135,GO:1901136,GO:1901575	ko:K01443	ko00520,ko01130,map00520,map01130	ko:K01443	ko00520	696000	1970000	7260000	6460000	1.50104	-0.168435	U	NC	4	Belongs to the metallo-dependent hydrolases superfamily. NagA family	G	nagA	GO:0003674,GO:0003824,GO:0005488,GO:0005506,GO:0005515,GO:0006040,GO:0006044,GO:0006046,GO:0008150,GO:0008152,GO:0008448,GO:0009056,GO:0016787,GO:0016810,GO:0016811,GO:0019213,GO:0042802,GO:0042803,GO:0043167,GO:0043169,GO:0046348,GO:0046872,GO:0046914,GO:0046983,GO:0071704,GO:1901071,GO:1901072,GO:1901135,GO:1901136,GO:1901575	ko:K01443	ko00520,ko01130,map00520,map01130	ko:K01443	ko00520
fig|220668.9.peg.465|lp_0561	681000	868000	995000	2090000	0.35004	1.07073	NC	U	8	Catalyzes the reduction of 1-pyrroline-5-carboxylate (PCA) to L-proline	E	proC	-	ko:K00286	ko00330,ko01100,ko01110,ko01130,ko01230,map00330,map01100,map01110,map01130,map01230	ko:K00286	ko00330	2240000	1830000	5520000	3630000	-0.291655	-0.604699	NC	NC	1	Catalyzes the reduction of 1-pyrroline-5-carboxylate (PCA) to L-proline	E	proC	-	ko:K00286	ko00330,ko01100,ko01110,ko01130,ko01230,map00330,map01100,map01110,map01130,map01230	ko:K00286	ko00330
fig|220668.9.peg.456|lp_0550	666000	7460000	7270000	30400000	3.48558	2.06404	U	U	2	Belongs to the class-II aminoacyl-tRNA synthetase family	J	lysS	-	ko:K04567	ko00970,map00970	ko:K04567	ko00970	13800000	25200000	48200000	85100000	0.868755	0.820126	NC	NC	1	Belongs to the class-II aminoacyl-tRNA synthetase family	J	lysS	-	ko:K04567	ko00970,map00970	ko:K04567	ko00970
fig|220668.9.peg.453|lp_0547	9390000	2720000	1740000	2300000	-1.78752	0.402547	D	NC	6	Acts as a processive, ATP-dependent zinc metallopeptidase for both cytoplasmic and membrane proteins. Plays a role in the quality control of integral membrane proteins	O	ftsH	GO:0003674,GO:0003824,GO:0004176,GO:0005575,GO:0005623,GO:0006508,GO:0006807,GO:0008150,GO:0008152,GO:0008233,GO:0008237,GO:0009056,GO:0009057,GO:0016462,GO:0016787,GO:0016817,GO:0016818,GO:0016887,GO:0017111,GO:0019538,GO:0030163,GO:0030428,GO:0032502,GO:0042623,GO:0043170,GO:0043934,GO:0044238,GO:0044464,GO:0070011,GO:0071704,GO:0140096,GO:1901564,GO:1901565,GO:1901575	ko:K03798	-	ko:K03798	-	1510000	1330000	2860000	4900000	-0.183122	0.776767	NC	NC	1	Acts as a processive, ATP-dependent zinc metallopeptidase for both cytoplasmic and membrane proteins. Plays a role in the quality control of integral membrane proteins	O	ftsH	GO:0003674,GO:0003824,GO:0004176,GO:0005575,GO:0005623,GO:0006508,GO:0006807,GO:0008150,GO:0008152,GO:0008233,GO:0008237,GO:0009056,GO:0009057,GO:0016462,GO:0016787,GO:0016817,GO:0016818,GO:0016887,GO:0017111,GO:0019538,GO:0030163,GO:0030428,GO:0032502,GO:0042623,GO:0043170,GO:0043934,GO:0044238,GO:0044464,GO:0070011,GO:0071704,GO:0140096,GO:1901564,GO:1901565,GO:1901575	ko:K03798	-	ko:K03798	-
fig|220668.9.peg.449|lp_0542	11300000	13000000	5420000	2800000	0.202189	-0.952866	NC	NC	1	Septum formation initiator	D	divIC	-	ko:K13052	-	ko:K13052	-	6760000	6950000	6790000	3050000	0.0399897	-1.1546	NC	D	6	Septum formation initiator	D	divIC	-	ko:K13052	-	ko:K13052	-
fig|220668.9.peg.448|lp_0541	2280000	1490000	840000	2220000	-0.613721	1.4021	NC	U	8	S4 domain protein	J	yabO	-	-	-	-	-	1570000	3040000	2740000	2740000	0.953307	0	NC	NC	1	S4 domain protein	J	yabO	-	-	-	-	-
fig|220668.9.peg.444|lp_0537	169000000	29300000	62200000	87700000	-2.52805	0.495662	D	NC	6	Belongs to the LDH MDH superfamily. LDH family	C	ldh	-	ko:K00016	ko00010,ko00270,ko00620,ko00640,ko01100,ko01110,ko01120,ko01130,ko04922,map00010,map00270,map00620,map00640,map01100,map01110,map01120,map01130,map04922	ko:K00016	ko00010	30400000	34100000	88300000	64000000	0.1657	-0.464342	NC	NC	1	Belongs to the LDH MDH superfamily. LDH family	C	ldh	-	ko:K00016	ko00010,ko00270,ko00620,ko00640,ko01100,ko01110,ko01120,ko01130,ko04922,map00010,map00270,map00620,map00640,map01100,map01110,map01120,map01130,map04922	ko:K00016	ko00010
fig|220668.9.peg.443|lp_0536	114000	1900000	30500	312000	4.05889	3.35466	U	U	2	Putative peptidoglycan binding domain	S	-	-	-	-	-	-	697000	3980000	4490000	5200000	2.51354	0.211796	U	NC	4	Putative peptidoglycan binding domain	S	-	-	-	-	-	-
fig|220668.9.peg.421|lp_0512	7620000	7020000	3310000	8870000	-0.11832	1.4221	NC	U	8	Ribosomal protein L31	J	rpmE2	-	ko:K02909	ko03010,map03010	ko:K02909	ko03010	2840000	2510000	3570000	3050000	-0.178204	-0.227115	NC	NC	1	Ribosomal protein L31	J	rpmE2	-	ko:K02909	ko03010,map03010	ko:K02909	ko03010
fig|220668.9.peg.395|lp_0481	87200	1460000	1420000	958000	4.0655	-0.567793	U	NC	7	Catalyzes the ATP-dependent amination of UTP to CTP with either L-glutamine or ammonia as the source of nitrogen. Regulates intracellular CTP levels through interactions with the four ribonucleotide triphosphates	F	pyrG	-	ko:K01937	ko00240,ko01100,map00240,map01100	ko:K01937	ko00240	1760000	4090000	358000	4220000	1.21653	3.55921	U	U	2	Catalyzes the ATP-dependent amination of UTP to CTP with either L-glutamine or ammonia as the source of nitrogen. Regulates intracellular CTP levels through interactions with the four ribonucleotide triphosphates	F	pyrG	-	ko:K01937	ko00240,ko01100,map00240,map01100	ko:K01937	ko00240
fig|220668.9.peg.389|lp_0473	48700000	53500000	19900000	12400000	0.135617	-0.682428	NC	NC	1	-	-	-	-	-	-	-	-	28200000	35000000	62800000	27700000	0.31166	-1.18088	NC	D	6	-	-	-	-	-	-	-	-
fig|220668.9.peg.387|lp_0471	7510000	7410000	6500000	21000000	-0.0193394	1.69188	NC	U	8	Involved in the biosynthesis of the central metabolite phospho-alpha-D-ribosyl-1-pyrophosphate (PRPP) via the transfer of pyrophosphoryl group from ATP to 1-hydroxyl of ribose-5-phosphate (Rib-5-P)	F	prs	GO:0003674,GO:0003824,GO:0004749,GO:0006139,GO:0006163,GO:0006164,GO:0006725,GO:0006753,GO:0006793,GO:0006796,GO:0006807,GO:0008150,GO:0008152,GO:0009058,GO:0009117,GO:0009150,GO:0009152,GO:0009165,GO:0009259,GO:0009260,GO:0009987,GO:0016740,GO:0016772,GO:0016778,GO:0018130,GO:0019438,GO:0019637,GO:0019693,GO:0034641,GO:0034654,GO:0044237,GO:0044238,GO:0044249,GO:0044271,GO:0044281,GO:0046390,GO:…	ko:K00948	ko00030,ko00230,ko01100,ko01110,ko01120,ko01130,ko01200,ko01230,map00030,map00230,map01100,map01110,map01120,map01130,map01200,map01230	ko:K00948	ko00030	6440000	7560000	6800000	20000000	0.231326	1.55639	NC	U	8	Involved in the biosynthesis of the central metabolite phospho-alpha-D-ribosyl-1-pyrophosphate (PRPP) via the transfer of pyrophosphoryl group from ATP to 1-hydroxyl of ribose-5-phosphate (Rib-5-P)	F	prs	GO:0003674,GO:0003824,GO:0004749,GO:0006139,GO:0006163,GO:0006164,GO:0006725,GO:0006753,GO:0006793,GO:0006796,GO:0006807,GO:0008150,GO:0008152,GO:0009058,GO:0009117,GO:0009150,GO:0009152,GO:0009165,GO:0009259,GO:0009260,GO:0009987,GO:0016740,GO:0016772,GO:0016778,GO:0018130,GO:0019438,GO:0019637,GO:0019693,GO:0034641,GO:0034654,GO:0044237,GO:0044238,GO:0044249,GO:0044271,GO:0044281,GO:0046390,GO:…	ko:K00948	ko00030,ko00230,ko01100,ko01110,ko01120,ko01130,ko01200,ko01230,map00030,map00230,map01100,map01110,map01120,map01130,map01200,map01230	ko:K00948	ko00030
fig|220668.9.peg.374|lp_0454	2300000	2630000	2790000	15900000	0.193429	2.51069	NC	U	8	Is required not only for elongation of protein synthesis but also for the initiation of all mRNA translation through initiator tRNA(fMet) aminoacylation	J	metG	GO:0003674,GO:0003824,GO:0004812,GO:0004825,GO:0005575,GO:0005622,GO:0005623,GO:0005737,GO:0006082,GO:0006139,GO:0006399,GO:0006412,GO:0006418,GO:0006431,GO:0006518,GO:0006520,GO:0006725,GO:0006807,GO:0008150,GO:0008152,GO:0009058,GO:0009059,GO:0009987,GO:0010467,GO:0016070,GO:0016874,GO:0016875,GO:0019538,GO:0019752,GO:0034641,GO:0034645,GO:0034660,GO:0043038,GO:0043039,GO:0043043,GO:0043170,GO:…	ko:K01874	ko00450,ko00970,map00450,map00970	ko:K01874	ko00450	5950000	7320000	22400000	22800000	0.298954	0.0255351	NC	NC	1	Is required not only for elongation of protein synthesis but also for the initiation of all mRNA translation through initiator tRNA(fMet) aminoacylation	J	metG	GO:0003674,GO:0003824,GO:0004812,GO:0004825,GO:0005575,GO:0005622,GO:0005623,GO:0005737,GO:0006082,GO:0006139,GO:0006399,GO:0006412,GO:0006418,GO:0006431,GO:0006518,GO:0006520,GO:0006725,GO:0006807,GO:0008150,GO:0008152,GO:0009058,GO:0009059,GO:0009987,GO:0010467,GO:0016070,GO:0016874,GO:0016875,GO:0019538,GO:0019752,GO:0034641,GO:0034645,GO:0034660,GO:0043038,GO:0043039,GO:0043043,GO:0043170,GO:…	ko:K01874	ko00450,ko00970,map00450,map00970	ko:K01874	ko00450
fig|220668.9.peg.35|lp_0043	47200000	21400000	9880000	33700000	-1.14118	1.77017	D	U	9	serine protease	O	htrA	GO:0008150,GO:0009266,GO:0009628,GO:0050896	ko:K04771	ko01503,ko02020,map01503,map02020	ko:K04771	ko01503	22300000	22500000	37500000	40500000	0.0128813	0.111031	NC	NC	1	serine protease	O	htrA	GO:0008150,GO:0009266,GO:0009628,GO:0050896	ko:K04771	ko01503,ko02020,map01503,map02020	ko:K04771	ko01503
fig|220668.9.peg.3103|pWCFS103_25	4690000	2010000	281000	3780000	-1.22239	3.74974	D	U	9	-	-	-	-	-	-	-	-	1310000	976000	3130000	2540000	-0.424614	-0.301334	NC	NC	1	-	-	-	-	-	-	-	-
fig|220668.9.peg.3075|lp_3682	144000	486000	612000	1150000	1.75489	0.91003	U	NC	7	Exhibits a very high intrinsic GTPase hydrolysis rate. Involved in the addition of a carboxymethylaminomethyl (cmnm) group at the wobble position (U34) of certain tRNAs, forming tRNA- cmnm(5)s(2)U34	S	mnmE	-	ko:K03650	-	ko:K03650	-	1170000	3770000	16300	1510000	1.68806	6.53353	U	U	2	Exhibits a very high intrinsic GTPase hydrolysis rate. Involved in the addition of a carboxymethylaminomethyl (cmnm) group at the wobble position (U34) of certain tRNAs, forming tRNA- cmnm(5)s(2)U34	S	mnmE	-	ko:K03650	-	ko:K03650	-
fig|220668.9.peg.3073|lp_3679	44700000	5260000	9330000	462000	-3.08714	-4.33591	D	D	3	Cell surface protein	S	-	-	-	-	-	-	6100000	3880000	9080000	1970000	-0.652753	-2.2045	NC	D	6	Cell surface protein	S	-	-	-	-	-	-
fig|220668.9.peg.307|lp_0363	8200000	289000	290000	12700000	-4.82648	5.45263	D	U	9	Nucleoside	F	rihA	-	ko:K01239,ko:K01250,ko:K12700	ko00230,ko00760,ko01100,map00230,map00760,map01100	ko:K01239	ko00230	1260000	1330000	10400000	7050000	0.0780025	-0.560888	NC	NC	1	Nucleoside	F	rihA	-	ko:K01239,ko:K01250,ko:K12700	ko00230,ko00760,ko01100,map00230,map00760,map01100	ko:K01239	ko00230
fig|220668.9.peg.3061|lp_3663	5270000	240000	181000	3160000	-4.4567	4.12586	D	U	9	Universal stress protein family	T	-	-	-	-	-	-	627000	893000	7980000	4470000	0.510195	-0.836114	NC	NC	1	Universal stress protein family	T	-	-	-	-	-	-
fig|220668.9.peg.30|lp_0036	1120000	1100000	1330000	10300000	-0.0259952	2.95315	NC	U	8	response regulator	K	yycF	GO:0006355,GO:0008150,GO:0009889,GO:0010468,GO:0010556,GO:0019219,GO:0019222,GO:0031323,GO:0031326,GO:0050789,GO:0050794,GO:0051171,GO:0051252,GO:0060255,GO:0065007,GO:0080090,GO:1903506,GO:2000112,GO:2001141	ko:K07668	ko02020,map02020	ko:K07668	ko02020	72700	245000	208000	626000	1.75275	1.58958	U	U	2	response regulator	K	yycF	GO:0006355,GO:0008150,GO:0009889,GO:0010468,GO:0010556,GO:0019219,GO:0019222,GO:0031323,GO:0031326,GO:0050789,GO:0050794,GO:0051171,GO:0051252,GO:0060255,GO:0065007,GO:0080090,GO:1903506,GO:2000112,GO:2001141	ko:K07668	ko02020,map02020	ko:K07668	ko02020
fig|220668.9.peg.3|lp_0004	1340000	14100000	1670000	1110000	3.39539	-0.589288	U	NC	7	S4 domain protein YaaA	S	yaaA	-	ko:K14761	-	ko:K14761	-	5990000	11000000	1170000	401000	0.876876	-1.54483	NC	D	6	S4 domain protein YaaA	S	yaaA	-	ko:K14761	-	ko:K14761	-
fig|220668.9.peg.2989|lp_3583	5710000	5490000	10500000	13900000	-0.0566846	0.404696	NC	NC	1	C-terminal, D2-small domain, of ClpB protein	O	clpL	-	ko:K04086	-	ko:K04086	-	29400000	26900000	114000000	46300000	-0.12821	-1.29995	NC	D	6	C-terminal, D2-small domain, of ClpB protein	O	clpL	-	ko:K04086	-	ko:K04086	-
fig|220668.9.peg.2876|lp_3453	11000000	14500000	4290000	2600000	0.398549	-0.722466	NC	NC	1	WxL domain surface cell wall-binding	S	-	-	-	-	-	-	8000000	6640000	6490000	2630000	-0.268817	-1.30316	NC	D	6	WxL domain surface cell wall-binding	S	-	-	-	-	-	-
fig|220668.9.peg.2870|lp_3445	396000	326000	501000	1090000	-0.280628	1.12145	NC	U	8	Peptidase family M13	O	pepO	-	ko:K07386	-	ko:K07386	-	800000	4720000	12800000	7390000	2.56071	-0.792498	U	NC	4	Peptidase family M13	O	pepO	-	ko:K07386	-	ko:K07386	-
fig|220668.9.peg.2864|lp_3437	74000000	22300000	5190000	43200000	-1.73048	3.05722	D	U	9	Thioredoxin-like domain	O	trxA3	-	ko:K03671	ko04621,ko05418,map04621,map05418	ko:K03671	ko04621	23500000	27600000	41700000	54100000	0.232008	0.375581	NC	NC	1	Thioredoxin-like domain	O	trxA3	-	ko:K03671	ko04621,ko05418,map04621,map05418	ko:K03671	ko04621
fig|220668.9.peg.2851|lp_3421	212000000	1950000000	1950000000	185000000	3.20134	-3.39788	U	D	5	PFAM NLP P60 protein	M	-	-	-	-	-	-	957000000	617000000	115000000	136000000	-0.633248	0.241973	NC	NC	1	PFAM NLP P60 protein	M	-	-	-	-	-	-
fig|220668.9.peg.285|lp_0335	6280000	45100000	16100000	19200000	2.84429	0.254046	U	NC	7	-	-	-	-	-	-	-	-	28000000	24600000	3550000	2110000	-0.186769	-0.750576	NC	NC	1	-	-	-	-	-	-	-	-
fig|220668.9.peg.2849	38800000	121000000	110000000	57200000	1.64088	-0.943416	U	NC	7	-	-	-	-	-	-	-	-	104000000	81900000	8990000	25500000	-0.344648	1.5041	NC	U	8	-	-	-	-	-	-	-	-
fig|220668.9.peg.2844|lp_3414	12800000	9690000	7480000	1380000	-0.401575	-2.43837	NC	D	4	WxL domain surface cell wall-binding	S	-	-	-	-	-	-	9350000	6430000	4720000	3710000	-0.540148	-0.347368	NC	NC	1	WxL domain surface cell wall-binding	S	-	-	-	-	-	-
fig|220668.9.peg.2841|lp_3411	18600000	7650000	924000	9790000	-1.28177	3.40534	D	U	9	Protein of unknown function (DUF1002)	S	-	-	-	-	-	-	4250000	5080000	14400000	7220000	0.257366	-0.995998	NC	NC	1	Protein of unknown function (DUF1002)	S	-	-	-	-	-	-
fig|220668.9.peg.2834|lp_3403	33300000	38100000	48800000	37400000	0.194269	-0.383843	NC	NC	1	Aldo keto reductase	C	yvgN	-	-	-	-	-	67600000	95600000	60600000	66300000	0.499987	0.129691	NC	NC	1	Aldo keto reductase	C	yvgN	-	-	-	-	-
fig|220668.9.peg.280|lp_0330	45500000	56000000	84700000	121000000	0.29956	0.514573	NC	NC	1	Fructose-1,6-bisphosphate aldolase, class II	G	fba	-	ko:K01624,ko:K03339	ko00010,ko00030,ko00051,ko00562,ko00680,ko00710,ko01100,ko01110,ko01120,ko01130,ko01200,ko01230,map00010,map00030,map00051,map00562,map00680,map00710,map01100,map01110,map01120,map01130,map01200,map01230	ko:K01624	ko00010	72200000	112000000	111000000	190000000	0.633428	0.77544	NC	NC	1	Fructose-1,6-bisphosphate aldolase, class II	G	fba	-	ko:K01624,ko:K03339	ko00010,ko00030,ko00051,ko00562,ko00680,ko00710,ko01100,ko01110,ko01120,ko01130,ko01200,ko01230,map00010,map00030,map00051,map00562,map00680,map00710,map01100,map01110,map01120,map01130,map01200,map01230	ko:K01624	ko00010
fig|220668.9.peg.2795|lp_3352	134000000	14100000	32400000	99700000	-3.24847	1.6216	D	U	9	Belongs to the small heat shock protein (HSP20) family	O	hsp3	-	ko:K13993	ko04141,map04141	ko:K13993	ko04141	31000000	36200000	75800000	96700000	0.223721	0.351318	NC	NC	1	Belongs to the small heat shock protein (HSP20) family	O	hsp3	-	ko:K13993	ko04141,map04141	ko:K13993	ko04141
fig|220668.9.peg.2791|lp_3348	7670000	147000	124000	4130000	-5.70534	5.05773	D	U	9	-	-	-	-	-	-	-	-	710000	857000	10300000	3190000	0.271476	-1.69102	NC	D	6	-	-	-	-	-	-	-	-
fig|220668.9.peg.2786|lp_3342	0	0	0	1150000		9.96578	NC	U	8	Phosphatidylglycerophosphatase A	I	pgpA	-	-	-	-	-	0	34100	739000	1760000	9.96578	1.25193	U	U	2	Phosphatidylglycerophosphatase A	I	pgpA	-	-	-	-	-
fig|220668.9.peg.2763|lp_3312	0	452000	288000	1290000	9.96578	2.16323	U	U	2	Beta-lactamase	V	-	-	-	-	-	-	2620000	2520000	7530000	7080000	-0.0561431	-0.0889005	NC	NC	1	Beta-lactamase	V	-	-	-	-	-	-
fig|220668.9.peg.2730|lp_3270	2080000	4870000	4280000	26500000	1.22734	2.63031	U	U	2	Plays an important role in the de novo pathway of purine nucleotide biosynthesis. Catalyzes the first committed step in the biosynthesis of AMP from IMP	F	purA	GO:0003674,GO:0003824,GO:0004019,GO:0005575,GO:0005622,GO:0005623,GO:0005737,GO:0006139,GO:0006163,GO:0006164,GO:0006167,GO:0006725,GO:0006753,GO:0006793,GO:0006796,GO:0006807,GO:0008150,GO:0008152,GO:0009058,GO:0009117,GO:0009123,GO:0009124,GO:0009126,GO:0009127,GO:0009150,GO:0009152,GO:0009156,GO:0009161,GO:0009165,GO:0009167,GO:0009168,GO:0009259,GO:0009260,GO:0009987,GO:0016874,GO:0016879,GO:…	ko:K01939	ko00230,ko00250,ko01100,map00230,map00250,map01100	ko:K01939	ko00230	2040000	4910000	1000000	5010000	1.26715	2.32481	U	U	2	Plays an important role in the de novo pathway of purine nucleotide biosynthesis. Catalyzes the first committed step in the biosynthesis of AMP from IMP	F	purA	GO:0003674,GO:0003824,GO:0004019,GO:0005575,GO:0005622,GO:0005623,GO:0005737,GO:0006139,GO:0006163,GO:0006164,GO:0006167,GO:0006725,GO:0006753,GO:0006793,GO:0006796,GO:0006807,GO:0008150,GO:0008152,GO:0009058,GO:0009117,GO:0009123,GO:0009124,GO:0009126,GO:0009127,GO:0009150,GO:0009152,GO:0009156,GO:0009161,GO:0009165,GO:0009167,GO:0009168,GO:0009259,GO:0009260,GO:0009987,GO:0016874,GO:0016879,GO:…	ko:K01939	ko00230,ko00250,ko01100,map00230,map00250,map01100	ko:K01939	ko00230
fig|220668.9.peg.2727|lp_3267	12400000	2520000	2910000	3050000	-2.29884	0.0677901	D	NC	6	Glutathione reductase	C	gshR3	-	ko:K00383	ko00480,ko04918,map00480,map04918	ko:K00383	ko00480	3830000	3310000	13800000	4980000	-0.210513	-1.47045	NC	D	6	Glutathione reductase	C	gshR3	-	ko:K00383	ko00480,ko04918,map00480,map04918	ko:K00383	ko00480
fig|220668.9.peg.2708|lp_3243	2890000	5020000	286000	5880000	0.796618	4.36173	NC	U	8	-	-	-	-	-	-	-	-	1860000	1550000	737000	362000	-0.263034	-1.02567	NC	D	6	-	-	-	-	-	-	-	-
fig|220668.9.peg.2688|lp_3218	4700000	1920000	656000	1720000	-1.29155	1.39064	D	U	9	Putative adhesin	S	-	-	-	-	-	-	2220000	1240000	3200000	1690000	-0.84022	-0.921049	NC	NC	1	Putative adhesin	S	-	-	-	-	-	-
fig|220668.9.peg.2684|lp_3214	3510000	5680000	2350000	944000	0.69442	-1.3158	NC	D	4	Belongs to the bacterial solute-binding protein 3 family	ET	tcyA	-	ko:K02424	ko02010,map02010	ko:K02424	ko02010	8500000	12000000	6420000	5020000	0.4975	-0.354886	NC	NC	1	Belongs to the bacterial solute-binding protein 3 family	ET	tcyA	-	ko:K02424	ko02010,map02010	ko:K02424	ko02010
fig|220668.9.peg.2681|lp_3209	18100000	35700000	12900000	21900000	0.979934	0.76356	NC	NC	1	Belongs to the bacterial solute-binding protein 3 family	ET	tcyA	-	ko:K02424	ko02010,map02010	ko:K02424	ko02010	45100000	69000000	32400000	25500000	0.613469	-0.345497	NC	NC	1	Belongs to the bacterial solute-binding protein 3 family	ET	tcyA	-	ko:K02424	ko02010,map02010	ko:K02424	ko02010
fig|220668.9.peg.2669	28800000	3970000	6010000	27500000	-2.85886	2.19399	D	U	9	Catalyzes the irreversible NADPH-dependent deamination of GMP to IMP. It functions in the conversion of nucleobase, nucleoside and nucleotide derivatives of G to A nucleotides, and in maintaining the intracellular balance of A and G nucleotides	F	guaB	GO:0003674,GO:0003824,GO:0003938,GO:0005575,GO:0005622,GO:0005623,GO:0005737,GO:0006139,GO:0006163,GO:0006164,GO:0006183,GO:0006725,GO:0006753,GO:0006793,GO:0006796,GO:0006807,GO:0008150,GO:0008152,GO:0009058,GO:0009116,GO:0009117,GO:0009119,GO:0009141,GO:0009142,GO:0009144,GO:0009145,GO:0009150,GO:0009152,GO:0009163,GO:0009165,GO:0009199,GO:0009201,GO:0009205,GO:0009206,GO:0009259,GO:0009260,GO:…	ko:K00088	ko00230,ko00983,ko01100,ko01110,map00230,map00983,map01100,map01110	ko:K00088	ko00230	5920000	9910000	23200000	32800000	0.743288	0.499571	NC	NC	1	Catalyzes the irreversible NADPH-dependent deamination of GMP to IMP. It functions in the conversion of nucleobase, nucleoside and nucleotide derivatives of G to A nucleotides, and in maintaining the intracellular balance of A and G nucleotides	F	guaB	GO:0003674,GO:0003824,GO:0003938,GO:0005575,GO:0005622,GO:0005623,GO:0005737,GO:0006139,GO:0006163,GO:0006164,GO:0006183,GO:0006725,GO:0006753,GO:0006793,GO:0006796,GO:0006807,GO:0008150,GO:0008152,GO:0009058,GO:0009116,GO:0009117,GO:0009119,GO:0009141,GO:0009142,GO:0009144,GO:0009145,GO:0009150,GO:0009152,GO:0009163,GO:0009165,GO:0009199,GO:0009201,GO:0009205,GO:0009206,GO:0009259,GO:0009260,GO:…	ko:K00088	ko00230,ko00983,ko01100,ko01110,map00230,map00983,map01100,map01110	ko:K00088	ko00230
fig|220668.9.peg.2668|lp_3193	14200000	32700000	16500000	3400000	1.2034	-2.27886	U	D	5	Plays a major role in protein secretion by helping the post-translocational extracellular folding of several secreted proteins	M	prsA	GO:0000413,GO:0003674,GO:0003755,GO:0003824,GO:0006457,GO:0006464,GO:0006807,GO:0008150,GO:0008152,GO:0009987,GO:0016853,GO:0016859,GO:0018193,GO:0018208,GO:0019538,GO:0036211,GO:0043170,GO:0043412,GO:0044237,GO:0044238,GO:0044260,GO:0044267,GO:0071704,GO:0140096,GO:1901564	ko:K01802,ko:K07533	-	ko:K01802	-	19200000	13100000	6910000	2140000	-0.551539	-1.69107	NC	D	6	Plays a major role in protein secretion by helping the post-translocational extracellular folding of several secreted proteins	M	prsA	GO:0000413,GO:0003674,GO:0003755,GO:0003824,GO:0006457,GO:0006464,GO:0006807,GO:0008150,GO:0008152,GO:0009987,GO:0016853,GO:0016859,GO:0018193,GO:0018208,GO:0019538,GO:0036211,GO:0043170,GO:0043412,GO:0044237,GO:0044238,GO:0044260,GO:0044267,GO:0071704,GO:0140096,GO:1901564	ko:K01802,ko:K07533	-	ko:K01802	-
fig|220668.9.peg.2664|lp_3189	22300000	16600000	3590000	31200000	-0.42586	3.11949	NC	U	8	Belongs to the peptidase S11 family	M	dacA	GO:0003674,GO:0003824,GO:0004175,GO:0004180,GO:0004185,GO:0005575,GO:0005618,GO:0005623,GO:0006508,GO:0006807,GO:0008150,GO:0008152,GO:0008233,GO:0008236,GO:0008238,GO:0009002,GO:0016787,GO:0017171,GO:0019538,GO:0030312,GO:0043170,GO:0044238,GO:0044464,GO:0070008,GO:0070011,GO:0071704,GO:0071944,GO:0140096,GO:1901564	ko:K07258	ko00550,ko01100,map00550,map01100	ko:K07258	ko00550	5720000	7160000	6850000	11400000	0.323944	0.734858	NC	NC	1	Belongs to the peptidase S11 family	M	dacA	GO:0003674,GO:0003824,GO:0004175,GO:0004180,GO:0004185,GO:0005575,GO:0005618,GO:0005623,GO:0006508,GO:0006807,GO:0008150,GO:0008152,GO:0008233,GO:0008236,GO:0008238,GO:0009002,GO:0016787,GO:0017171,GO:0019538,GO:0030312,GO:0043170,GO:0044238,GO:0044464,GO:0070008,GO:0070011,GO:0071704,GO:0071944,GO:0140096,GO:1901564	ko:K07258	ko00550,ko01100,map00550,map01100	ko:K07258	ko00550
fig|220668.9.peg.2652|lp_3173	4660000	708000	322000	3260000	-2.71851	3.33974	D	U	9	-	-	-	-	-	-	-	-	342000	190000	3400000	3550000	-0.847997	0.0622843	NC	NC	1	-	-	-	-	-	-	-	-
fig|220668.9.peg.2649|lp_3170	3340000	44300000	54300000	56500000	3.72939	0.0572987	U	NC	7	Catalyzes the interconversion of 2-phosphoglycerate and 3-phosphoglycerate	G	gpmA	GO:0001871,GO:0003674,GO:0003824,GO:0004619,GO:0005488,GO:0005575,GO:0005622,GO:0005623,GO:0005737,GO:0005829,GO:0005975,GO:0005996,GO:0006006,GO:0006082,GO:0006090,GO:0006091,GO:0006094,GO:0006096,GO:0006109,GO:0006139,GO:0006140,GO:0006163,GO:0006164,GO:0006165,GO:0006725,GO:0006732,GO:0006733,GO:0006753,GO:0006754,GO:0006757,GO:0006793,GO:0006796,GO:0006807,GO:0008150,GO:0008152,GO:0009056,GO:…	ko:K01834	ko00010,ko00260,ko00680,ko01100,ko01110,ko01120,ko01130,ko01200,ko01230,ko04922,ko05230,map00010,map00260,map00680,map01100,map01110,map01120,map01130,map01200,map01230,map04922,map05230	ko:K01834	ko00010	49800000	71100000	108000000	252000000	0.513704	1.22239	NC	U	8	Catalyzes the interconversion of 2-phosphoglycerate and 3-phosphoglycerate	G	gpmA	GO:0001871,GO:0003674,GO:0003824,GO:0004619,GO:0005488,GO:0005575,GO:0005622,GO:0005623,GO:0005737,GO:0005829,GO:0005975,GO:0005996,GO:0006006,GO:0006082,GO:0006090,GO:0006091,GO:0006094,GO:0006096,GO:0006109,GO:0006139,GO:0006140,GO:0006163,GO:0006164,GO:0006165,GO:0006725,GO:0006732,GO:0006733,GO:0006753,GO:0006754,GO:0006757,GO:0006793,GO:0006796,GO:0006807,GO:0008150,GO:0008152,GO:0009056,GO:…	ko:K01834	ko00010,ko00260,ko00680,ko01100,ko01110,ko01120,ko01130,ko01200,ko01230,ko04922,ko05230,map00010,map00260,map00680,map01100,map01110,map01120,map01130,map01200,map01230,map04922,map05230	ko:K01834	ko00010
fig|220668.9.peg.2570|lp_3077	1780000	7360000	2610000	1290000	2.04783	-1.01668	U	D	5	-	-	-	-	-	-	-	-	5660000	7530000	502000	107000	0.411848	-2.23008	NC	D	6	-	-	-	-	-	-	-	-
fig|220668.9.peg.257|lp_0304	68100000	422000000	282000000	25200000	2.63152	-3.4842	U	D	5	LysM domain protein	M	-	-	-	-	-	-	265000000	188000000	37100000	24500000	-0.49526	-0.598637	NC	NC	1	LysM domain protein	M	-	-	-	-	-	-
fig|220668.9.peg.2567|lp_3073	12400000	13400000	14000000	1980000	0.111893	-2.82185	NC	D	4	WxL domain surface cell wall-binding	S	-	-	-	-	-	-	21200000	14500000	11000000	5510000	-0.548011	-0.997379	NC	NC	1	WxL domain surface cell wall-binding	S	-	-	-	-	-	-
fig|220668.9.peg.2562|lp_3067	9300000	1180000	204000	106000	-2.97844	-0.944505	D	NC	6	WxL domain surface cell wall-binding	S	-	-	-	-	-	-	754000	1230000	9420000	430000	0.706022	-4.45332	NC	D	6	WxL domain surface cell wall-binding	S	-	-	-	-	-	-
fig|220668.9.peg.255|lp_0302	18800000	116000000	36200000	9350000	2.62532	-1.95295	U	D	5	Lysin motif	M	-	-	-	-	-	-	49100000	74400000	14400000	11900000	0.59958	-0.275107	NC	NC	1	Lysin motif	M	-	-	-	-	-	-
fig|220668.9.peg.2544|lp_3045	5310000	3310000	28900000	7550000	-0.681881	-1.93652	NC	D	4	KR domain	IQ	yhxD	-	-	-	-	-	18700000	14100000	5240000	8730000	-0.407343	0.736415	NC	NC	1	KR domain	IQ	yhxD	-	-	-	-	-
fig|220668.9.peg.2542|lp_3043	6300000	316000	8870	5090	-4.31736	-0.801268	D	NC	6	protein import	O	-	-	-	-	-	-	780000	834000	4840000	1170000	0.0965733	-2.0485	NC	D	6	protein import	O	-	-	-	-	-	-
fig|220668.9.peg.2518|lp_3015	3380000	13000000	8910000	980000	1.94342	-3.18457	U	D	5	Lysin motif	M	-	-	-	-	-	-	12300000	8800000	1810000	1280000	-0.483083	-0.499846	NC	NC	1	Lysin motif	M	-	-	-	-	-	-
fig|220668.9.peg.2517|lp_3014	151000000	1160000000	724000000	147000000	2.9415	-2.30017	U	D	5	LysM domain	M	-	-	-	-	-	-	701000000	524000000	106000000	158000000	-0.419848	0.57586	NC	NC	1	LysM domain	M	-	-	-	-	-	-
fig|220668.9.peg.2492|lp_2985	4830000	41100000	4920000	11800000	3.08904	1.26206	U	U	2	Receptor family ligand binding region	E	livJ	-	ko:K01999	ko02010,ko02024,map02010,map02024	ko:K01999	ko02010	15700000	53100000	5680000	8700000	1.75795	0.615124	U	NC	4	Receptor family ligand binding region	E	livJ	-	ko:K01999	ko02010,ko02024,map02010,map02024	ko:K01999	ko02010
fig|220668.9.peg.2485|lp_2978	48400000	44200000	28600000	7060000	-0.130961	-2.01828	NC	D	4	WxL domain surface cell wall-binding	S	-	-	-	-	-	-	26300000	28200000	24000000	10100000	0.100632	-1.24868	NC	D	6	WxL domain surface cell wall-binding	S	-	-	-	-	-	-
fig|220668.9.peg.248|lp_0295	24300000	17300000	9970000	15900000	-0.490184	0.673361	NC	NC	1	MMPL family	S	ydgH	-	ko:K06994	-	ko:K06994	-	16000000	13000000	11300000	6000000	-0.29956	-0.913288	NC	NC	1	MMPL family	S	ydgH	-	ko:K06994	-	ko:K06994	-
fig|220668.9.peg.2470	8800000	27300000	15100000	4310000	1.63333	-1.80879	U	D	5	lipolytic protein G-D-S-L family	E	-	-	-	-	-	-	26000000	16500000	14800000	6400000	-0.656046	-1.20945	NC	D	6	lipolytic protein G-D-S-L family	E	-	-	-	-	-	-
fig|220668.9.peg.2450|lp_2934	5200000	4060000	1010000	1080000	-0.357032	0.096676	NC	NC	1	-	-	-	-	-	-	-	-	2500000	3450000	6320000	1800000	0.464668	-1.81193	NC	D	6	-	-	-	-	-	-	-	-
fig|220668.9.peg.243|lp_0290	64200000	3830000	1600000	476000	-4.06716	-1.74904	D	D	3	Cell envelope-like function transcriptional attenuator common domain protein	K	brpA	-	-	-	-	-	3680000	2980000	49000000	1710000	-0.304393	-4.84071	NC	D	6	Cell envelope-like function transcriptional attenuator common domain protein	K	brpA	-	-	-	-	-
fig|220668.9.peg.2427|lp_2906	34200000	48400000	66100000	8020000	0.501011	-3.04298	NC	D	4	DNA RNA non-specific endonuclease	F	endA	-	ko:K15051	-	ko:K15051	-	33300000	31300000	19900000	14200000	-0.0893595	-0.486878	NC	NC	1	DNA RNA non-specific endonuclease	F	endA	-	ko:K15051	-	ko:K15051	-
fig|220668.9.peg.2424|lp_2901	37900000	83500000	27100000	31900000	1.13958	0.235264	U	NC	7	domain protein	V	yhgE	-	ko:K01421	-	ko:K01421	-	23200000	24400000	15100000	8600000	0.0727563	-0.81214	NC	NC	1	domain protein	V	yhgE	-	ko:K01421	-	ko:K01421	-
fig|220668.9.peg.2380|lp_2847	96700000	533000000	365000000	70600000	2.46255	-2.37016	U	D	5	LysM domain	M	-	-	-	-	-	-	303000000	229000000	48800000	44400000	-0.40397	-0.136321	NC	NC	1	LysM domain	M	-	-	-	-	-	-
fig|220668.9.peg.2379|lp_2845	16500000	47800000	23900000	7910000	1.53454	-1.59526	U	D	5	LysM domain protein	M	-	-	-	-	-	-	40600000	37300000	11900000	8060000	-0.122304	-0.56211	NC	NC	1	LysM domain protein	M	-	-	-	-	-	-
fig|220668.9.peg.2360|lp_2822	26400000	19600000	23100000	23600000	-0.429684	0.030894	NC	NC	1	ABC transporter permease	V	-	-	ko:K02004	-	ko:K02004	-	10600000	6270000	9420000	13300000	-0.757527	0.497627	NC	NC	1	ABC transporter permease	V	-	-	ko:K02004	-	ko:K02004	-
fig|220668.9.peg.2353|lp_2812	183000	31700000	8930000	1330000	7.4365	-2.74723	U	D	5	Peptidase_C39 like family	S	-	-	-	-	-	-	13500000	14900000	2110000	1880000	0.142353	-0.16651	NC	NC	1	Peptidase_C39 like family	S	-	-	-	-	-	-
fig|220668.9.peg.2351|lp_2809	8880000	37100000	15700000	3310000	2.06279	-2.24586	U	D	5	-	-	-	-	-	-	-	-	21900000	19000000	6550000	2200000	-0.204931	-1.57399	NC	D	6	-	-	-	-	-	-	-	-
fig|220668.9.peg.2340|lp_2795	624000	4830000	926000	402000	2.95241	-1.20382	U	D	5	Domain of unknown function (DUF5011)	M	-	-	-	-	-	-	3320000	3380000	2560000	1180000	0.02584	-1.11736	NC	D	6	Domain of unknown function (DUF5011)	M	-	-	-	-	-	-
fig|220668.9.peg.2338|lp_2793	28800000	25500000	5760000	18900000	-0.175572	1.71425	NC	U	8	-	-	-	-	ko:K21471	-	ko:K21471	-	9470000	11200000	17200000	13800000	0.242062	-0.31774	NC	NC	1	-	-	-	-	ko:K21471	-	ko:K21471	-
fig|220668.9.peg.2337|lp_2792	938000	345000	250000	1360000	-1.44299	2.44361	D	U	9	NADP oxidoreductase coenzyme F420-dependent	S	-	-	ko:K06988	-	ko:K06988	-	572000	1170000	10100000	6400000	1.03242	-0.658211	U	NC	4	NADP oxidoreductase coenzyme F420-dependent	S	-	-	ko:K06988	-	ko:K06988	-
fig|220668.9.peg.2328|lp_2781	5770000	34800000	2950000	44800000	2.59244	3.92471	U	U	2	PTS system, Lactose/Cellobiose specific IIB subunit	G	pts20B	-	ko:K02760	ko00500,ko02060,map00500,map02060	ko:K02760	ko00500	4240000	5380000	1400000	8690000	0.343542	2.63393	NC	U	8	PTS system, Lactose/Cellobiose specific IIB subunit	G	pts20B	-	ko:K02760	ko00500,ko02060,map00500,map02060	ko:K02760	ko00500
fig|220668.9.peg.2305|lp_2754	8350000	4540000	10600000	7750000	-0.879084	-0.451796	NC	NC	1	-	-	-	-	-	-	-	-	13700000	5180000	4370000	6080000	-1.40315	0.476438	D	NC	9	-	-	-	-	-	-	-	-
fig|220668.9.peg.2290|lp_2737	1450000	2450000	459000	964000	0.756729	1.07054	NC	U	8	Alpha/beta hydrolase of unknown function (DUF915)	S	-	-	-	-	-	-	2030000	1620000	3870000	2000000	-0.325486	-0.952334	NC	NC	1	Alpha/beta hydrolase of unknown function (DUF915)	S	-	-	-	-	-	-
fig|220668.9.peg.2264|lp_2704	5450000	1140000	579000	8850000	-2.25722	3.93404	D	U	9	Also displays a weak uracil phosphoribosyltransferase activity which is not physiologically significant	F	pyrR	GO:0003674,GO:0003700,GO:0006139,GO:0006220,GO:0006221,GO:0006355,GO:0006725,GO:0006753,GO:0006793,GO:0006796,GO:0006807,GO:0008150,GO:0008152,GO:0009058,GO:0009117,GO:0009165,GO:0009218,GO:0009220,GO:0009259,GO:0009260,GO:0009889,GO:0009987,GO:0010468,GO:0010556,GO:0018130,GO:0019219,GO:0019222,GO:0019438,GO:0019637,GO:0019693,GO:0031323,GO:0031326,GO:0034641,GO:0034654,GO:0044237,GO:0044238,GO:…	ko:K02825	ko00240,ko01100,map00240,map01100	ko:K02825	ko00240	1700000	2750000	7410000	6840000	0.693897	-0.115477	NC	NC	1	Also displays a weak uracil phosphoribosyltransferase activity which is not physiologically significant	F	pyrR	GO:0003674,GO:0003700,GO:0006139,GO:0006220,GO:0006221,GO:0006355,GO:0006725,GO:0006753,GO:0006793,GO:0006796,GO:0006807,GO:0008150,GO:0008152,GO:0009058,GO:0009117,GO:0009165,GO:0009218,GO:0009220,GO:0009259,GO:0009260,GO:0009889,GO:0009987,GO:0010468,GO:0010556,GO:0018130,GO:0019219,GO:0019222,GO:0019438,GO:0019637,GO:0019693,GO:0031323,GO:0031326,GO:0034641,GO:0034654,GO:0044237,GO:0044238,GO:…	ko:K02825	ko00240,ko01100,map00240,map01100	ko:K02825	ko00240
fig|220668.9.peg.2245|lp_2681	0	1010000	441000	702000	9.96578	0.670692	U	NC	7	Catalyzes the oxidation of glucose 6-phosphate to 6- phosphogluconolactone	G	zwf	-	ko:K00036	ko00030,ko00480,ko01100,ko01110,ko01120,ko01130,ko01200,ko05230,map00030,map00480,map01100,map01110,map01120,map01130,map01200,map05230	ko:K00036	ko00030	8970000	16300000	50400000	46900000	0.861692	-0.103836	NC	NC	1	Catalyzes the oxidation of glucose 6-phosphate to 6- phosphogluconolactone	G	zwf	-	ko:K00036	ko00030,ko00480,ko01100,ko01110,ko01120,ko01130,ko01200,ko05230,map00030,map00480,map01100,map01110,map01120,map01130,map01200,map05230	ko:K00036	ko00030
fig|220668.9.peg.2235|lp_2667	623000	132000	78100	710000	-2.23869	3.18442	D	U	9	-	-	-	-	-	-	-	-	460000	371000	1450000	556000	-0.310215	-1.3829	NC	D	6	-	-	-	-	-	-	-	-
fig|220668.9.peg.2227|lp_2659	106000000	15600000	21300000	30500000	-2.76445	0.517956	D	NC	6	Phosphoketolase	G	xfp	-	ko:K01621	ko00030,ko00710,ko01100,ko01120,map00030,map00710,map01100,map01120	ko:K01621	ko00030	37900000	46000000	97500000	59700000	0.279436	-0.707671	NC	NC	1	Phosphoketolase	G	xfp	-	ko:K01621	ko00030,ko00710,ko01100,ko01120,map00030,map00710,map01100,map01120	ko:K01621	ko00030
fig|220668.9.peg.2216|lp_2645	15800000	607000000	325000000	30700000	5.2637	-3.40413	U	D	5	Bacterial SH3 domain	NU	acm2	-	ko:K01185	-	ko:K01185	-	458000000	392000000	34100000	51900000	-0.224494	0.605963	NC	NC	1	Bacterial SH3 domain	NU	acm2	-	ko:K01185	-	ko:K01185	-
fig|220668.9.peg.2211|lp_2636	2460000	3250000	2240000	2950000	0.401781	0.397216	NC	NC	1	-	-	-	-	-	-	-	-	4330000	2730000	2490000	3460000	-0.665466	0.474626	NC	NC	1	-	-	-	-	-	-	-	-
fig|220668.9.peg.2208|lp_2633	21500000	39800000	2460000	14100000	0.888432	2.51896	NC	U	8	Thioredoxin	CO	ytpP	GO:0003674,GO:0003824,GO:0004791,GO:0005575,GO:0005622,GO:0005623,GO:0005737,GO:0005829,GO:0006950,GO:0006979,GO:0008150,GO:0008152,GO:0009636,GO:0009987,GO:0015035,GO:0015036,GO:0016209,GO:0016491,GO:0016651,GO:0016667,GO:0016668,GO:0016671,GO:0019725,GO:0033554,GO:0034599,GO:0042221,GO:0042592,GO:0044424,GO:0044444,GO:0044464,GO:0045454,GO:0047134,GO:0050789,GO:0050794,GO:0050896,GO:0051716,GO:…	-	-	-	-	21400000	32300000	15300000	7660000	0.593923	-0.998115	NC	NC	1	Thioredoxin	CO	ytpP	GO:0003674,GO:0003824,GO:0004791,GO:0005575,GO:0005622,GO:0005623,GO:0005737,GO:0005829,GO:0006950,GO:0006979,GO:0008150,GO:0008152,GO:0009636,GO:0009987,GO:0015035,GO:0015036,GO:0016209,GO:0016491,GO:0016651,GO:0016667,GO:0016668,GO:0016671,GO:0019725,GO:0033554,GO:0034599,GO:0042221,GO:0042592,GO:0044424,GO:0044444,GO:0044464,GO:0045454,GO:0047134,GO:0050789,GO:0050794,GO:0050896,GO:0051716,GO:…	-	-	-	-
fig|220668.9.peg.2206|lp_2629	218000	0	38000	2430000	-13.2877	5.99881	D	U	9	Belongs to the TPP enzyme family	EH	spxB	-	ko:K00158	ko00620,ko01100,map00620,map01100	ko:K00158	ko00620	2410000	1200000	1380000	2610000	-1.006	0.919382	D	NC	9	Belongs to the TPP enzyme family	EH	spxB	-	ko:K00158	ko00620,ko01100,map00620,map01100	ko:K00158	ko00620
fig|220668.9.peg.2172|lp_2588	8580000	0	0	0	-13.2877		D	NC	6	domain, Protein	S	-	-	-	-	-	-	43500	26300	15200000	319000	-0.725953	-5.57437	NC	D	6	domain, Protein	S	-	-	-	-	-	-
fig|220668.9.peg.2160|lp_2570	36700000	13700000	7950000	87300000	-1.4216	3.45695	D	U	9	Catalyzes the NADPH-dependent formation of L-aspartate- semialdehyde (L-ASA) by the reductive dephosphorylation of L- aspartyl-4-phosphate	E	asd	-	ko:K00133	ko00260,ko00261,ko00270,ko00300,ko01100,ko01110,ko01120,ko01130,ko01210,ko01230,map00260,map00261,map00270,map00300,map01100,map01110,map01120,map01130,map01210,map01230	ko:K00133	ko00260	8940000	22300000	48300000	64300000	1.3187	0.412796	U	NC	4	Catalyzes the NADPH-dependent formation of L-aspartate- semialdehyde (L-ASA) by the reductive dephosphorylation of L- aspartyl-4-phosphate	E	asd	-	ko:K00133	ko00260,ko00261,ko00270,ko00300,ko01100,ko01110,ko01120,ko01130,ko01210,ko01230,map00260,map00261,map00270,map00300,map01100,map01110,map01120,map01130,map01210,map01230	ko:K00133	ko00260
fig|220668.9.peg.2136|lp_2541	2380000	8080000	719000	4090000	1.76339	2.50804	U	U	2	ABC transporter	S	ABC-SBP	-	ko:K01989	-	ko:K01989	-	3090000	8060000	7660000	7470000	1.38317	-0.0362361	U	NC	4	ABC transporter	S	ABC-SBP	-	ko:K01989	-	ko:K01989	-
fig|220668.9.peg.211|lp_0255	1810000	728000	309000	1420000	-1.31398	2.20021	D	U	9	cystathionine	E	mccB	GO:0000096,GO:0000098,GO:0003674,GO:0003824,GO:0003962,GO:0004123,GO:0005575,GO:0005622,GO:0005623,GO:0005737,GO:0006082,GO:0006520,GO:0006790,GO:0006807,GO:0008150,GO:0008152,GO:0008284,GO:0009056,GO:0009063,GO:0009987,GO:0016054,GO:0016740,GO:0016765,GO:0016829,GO:0016846,GO:0019752,GO:0042127,GO:0043418,GO:0043436,GO:0044237,GO:0044238,GO:0044248,GO:0044273,GO:0044281,GO:0044282,GO:0044424,GO:…	ko:K01760,ko:K17217	ko00260,ko00270,ko00450,ko00920,ko01100,ko01110,ko01130,ko01230,map00260,map00270,map00450,map00920,map01100,map01110,map01130,map01230	ko:K01760	ko00260	1360000	1890000	6190000	10900000	0.47478	0.816317	NC	NC	1	cystathionine	E	mccB	GO:0000096,GO:0000098,GO:0003674,GO:0003824,GO:0003962,GO:0004123,GO:0005575,GO:0005622,GO:0005623,GO:0005737,GO:0006082,GO:0006520,GO:0006790,GO:0006807,GO:0008150,GO:0008152,GO:0008284,GO:0009056,GO:0009063,GO:0009987,GO:0016054,GO:0016740,GO:0016765,GO:0016829,GO:0016846,GO:0019752,GO:0042127,GO:0043418,GO:0043436,GO:0044237,GO:0044238,GO:0044248,GO:0044273,GO:0044281,GO:0044282,GO:0044424,GO:…	ko:K01760,ko:K17217	ko00260,ko00270,ko00450,ko00920,ko01100,ko01110,ko01130,ko01230,map00260,map00270,map00450,map00920,map01100,map01110,map01130,map01230	ko:K01760	ko00260
fig|220668.9.peg.2107|lp_2502	97100000	14100000	9520000	114000000	-2.78378	3.58193	D	U	9	Belongs to the GPI family	G	pgi	GO:0003674,GO:0003824,GO:0004347,GO:0005575,GO:0005622,GO:0005623,GO:0005737,GO:0005975,GO:0005996,GO:0006006,GO:0006082,GO:0006090,GO:0006091,GO:0006094,GO:0006096,GO:0006139,GO:0006163,GO:0006164,GO:0006165,GO:0006725,GO:0006732,GO:0006733,GO:0006753,GO:0006754,GO:0006757,GO:0006793,GO:0006796,GO:0006807,GO:0008150,GO:0008152,GO:0009056,GO:0009058,GO:0009108,GO:0009117,GO:0009123,GO:0009124,GO:…	ko:K01810	ko00010,ko00030,ko00500,ko00520,ko01100,ko01110,ko01120,ko01130,ko01200,map00010,map00030,map00500,map00520,map01100,map01110,map01120,map01130,map01200	ko:K01810	ko00010	18100000	30800000	96600000	115000000	0.766941	0.251539	NC	NC	1	Belongs to the GPI family	G	pgi	GO:0003674,GO:0003824,GO:0004347,GO:0005575,GO:0005622,GO:0005623,GO:0005737,GO:0005975,GO:0005996,GO:0006006,GO:0006082,GO:0006090,GO:0006091,GO:0006094,GO:0006096,GO:0006139,GO:0006163,GO:0006164,GO:0006165,GO:0006725,GO:0006732,GO:0006733,GO:0006753,GO:0006754,GO:0006757,GO:0006793,GO:0006796,GO:0006807,GO:0008150,GO:0008152,GO:0009056,GO:0009058,GO:0009108,GO:0009117,GO:0009123,GO:0009124,GO:…	ko:K01810	ko00010,ko00030,ko00500,ko00520,ko01100,ko01110,ko01120,ko01130,ko01200,map00010,map00030,map00500,map00520,map01100,map01110,map01120,map01130,map01200	ko:K01810	ko00010
fig|220668.9.peg.2014|lp_2384	44900	117000	67500	9800000	1.38172	7.18175	U	U	2	mannose-6-phosphate isomerase	G	manA	-	ko:K01809	ko00051,ko00520,ko01100,ko01110,ko01130,map00051,map00520,map01100,map01110,map01130	ko:K01809	ko00051	1120000	609000	1020000	1460000	-0.878985	0.517399	NC	NC	1	mannose-6-phosphate isomerase	G	manA	-	ko:K01809	ko00051,ko00520,ko01100,ko01110,ko01130,map00051,map00520,map01100,map01110,map01130	ko:K01809	ko00051
fig|220668.9.peg.201|lp_0244	20000000	7450000	7100000	43500000	-1.42469	2.61512	D	U	9	NADPH-dependent FMN reductase	S	-	-	ko:K19784	-	ko:K19784	-	14100000	20100000	31000000	82700000	0.5115	1.41562	NC	U	8	NADPH-dependent FMN reductase	S	-	-	ko:K19784	-	ko:K19784	-
fig|220668.9.peg.2007|lp_2375	21700000	6450000	8270000	32400000	-1.75032	1.97003	D	U	9	Catalyzes the reversible interconversion of serine and glycine with tetrahydrofolate (THF) serving as the one-carbon carrier. This reaction serves as the major source of one-carbon groups required for the biosynthesis of purines, thymidylate, methionine, and other important biomolecules. Also exhibits THF- independent aldolase activity toward beta-hydroxyamino acids, producing glycine and aldehyd…	E	glyA	-	ko:K00600	ko00260,ko00460,ko00630,ko00670,ko00680,ko01100,ko01110,ko01120,ko01130,ko01200,ko01230,ko01523,map00260,map00460,map00630,map00670,map00680,map01100,map01110,map01120,map01130,map01200,map01230,map01523	ko:K00600	ko00260	13300000	18600000	84700000	68500000	0.483876	-0.306258	NC	NC	1	Catalyzes the reversible interconversion of serine and glycine with tetrahydrofolate (THF) serving as the one-carbon carrier. This reaction serves as the major source of one-carbon groups required for the biosynthesis of purines, thymidylate, methionine, and other important biomolecules. Also exhibits THF- independent aldolase activity toward beta-hydroxyamino acids, producing glycine and aldehyd…	E	glyA	-	ko:K00600	ko00260,ko00460,ko00630,ko00670,ko00680,ko01100,ko01110,ko01120,ko01130,ko01200,ko01230,ko01523,map00260,map00460,map00630,map00670,map00680,map01100,map01110,map01120,map01130,map01200,map01230,map01523	ko:K00600	ko00260
fig|220668.9.peg.2006|lp_2374	318000	3110000	3800000	5510000	3.28982	0.536053	U	NC	7	Catalyzes the conversion of uracil and 5-phospho-alpha- D-ribose 1-diphosphate (PRPP) to UMP and diphosphate	F	upp	GO:0003674,GO:0003824,GO:0004849,GO:0005575,GO:0005622,GO:0005623,GO:0005737,GO:0005829,GO:0006139,GO:0006206,GO:0006213,GO:0006220,GO:0006221,GO:0006222,GO:0006725,GO:0006753,GO:0006793,GO:0006796,GO:0006807,GO:0008150,GO:0008152,GO:0008655,GO:0009058,GO:0009112,GO:0009116,GO:0009117,GO:0009119,GO:0009123,GO:0009124,GO:0009129,GO:0009130,GO:0009156,GO:0009161,GO:0009163,GO:0009165,GO:0009173,GO:…	ko:K00761	ko00240,ko01100,map00240,map01100	ko:K00761	ko00240	4850000	6140000	717000	1410000	0.340254	0.97565	NC	NC	1	Catalyzes the conversion of uracil and 5-phospho-alpha- D-ribose 1-diphosphate (PRPP) to UMP and diphosphate	F	upp	GO:0003674,GO:0003824,GO:0004849,GO:0005575,GO:0005622,GO:0005623,GO:0005737,GO:0005829,GO:0006139,GO:0006206,GO:0006213,GO:0006220,GO:0006221,GO:0006222,GO:0006725,GO:0006753,GO:0006793,GO:0006796,GO:0006807,GO:0008150,GO:0008152,GO:0008655,GO:0009058,GO:0009112,GO:0009116,GO:0009117,GO:0009119,GO:0009123,GO:0009124,GO:0009129,GO:0009130,GO:0009156,GO:0009161,GO:0009163,GO:0009165,GO:0009173,GO:…	ko:K00761	ko00240,ko01100,map00240,map01100	ko:K00761	ko00240
fig|220668.9.peg.2001|lp_2368	7160000	10900000	4750000	3370000	0.606297	-0.495179	NC	NC	1	Component of the F(0) channel, it forms part of the peripheral stalk, linking F(1) to F(0)	C	atpF	-	ko:K02109	ko00190,ko00195,ko01100,map00190,map00195,map01100	ko:K02109	ko00190	12300000	6850000	4960000	4540000	-0.844482	-0.127648	NC	NC	1	Component of the F(0) channel, it forms part of the peripheral stalk, linking F(1) to F(0)	C	atpF	-	ko:K02109	ko00190,ko00195,ko01100,map00190,map00195,map01100	ko:K02109	ko00190
fig|220668.9.peg.2|lp_0002	1000000	988000	1040000	1790000	-0.0174171	0.783376	NC	NC	1	Confers DNA tethering and processivity to DNA polymerases and other proteins. Acts as a clamp, forming a ring around DNA (a reaction catalyzed by the clamp-loading complex) which diffuses in an ATP-independent manner freely and bidirectionally along dsDNA. Initially characterized for its ability to contact the catalytic subunit of DNA polymerase III (Pol III), a complex, multichain enzyme respons…	L	dnaN	-	ko:K02338	ko00230,ko00240,ko01100,ko03030,ko03430,ko03440,map00230,map00240,map01100,map03030,map03430,map03440	ko:K02338	ko00230	0	0	126000	9260		-3.76627	NC	D	6	Confers DNA tethering and processivity to DNA polymerases and other proteins. Acts as a clamp, forming a ring around DNA (a reaction catalyzed by the clamp-loading complex) which diffuses in an ATP-independent manner freely and bidirectionally along dsDNA. Initially characterized for its ability to contact the catalytic subunit of DNA polymerase III (Pol III), a complex, multichain enzyme respons…	L	dnaN	-	ko:K02338	ko00230,ko00240,ko01100,ko03030,ko03430,ko03440,map00230,map00240,map01100,map03030,map03430,map03440	ko:K02338	ko00230
fig|220668.9.peg.1999|lp_2366	30600000	4250000	5500000	85800000	-2.848	3.96347	D	U	9	Produces ATP from ADP in the presence of a proton gradient across the membrane. The alpha chain is a regulatory subunit	C	atpA	-	ko:K02111	ko00190,ko00195,ko01100,map00190,map00195,map01100	ko:K02111	ko00190	3840000	6270000	23800000	27700000	0.707359	0.218924	NC	NC	1	Produces ATP from ADP in the presence of a proton gradient across the membrane. The alpha chain is a regulatory subunit	C	atpA	-	ko:K02111	ko00190,ko00195,ko01100,map00190,map00195,map01100	ko:K02111	ko00190
fig|220668.9.peg.1998|lp_2365	4390000	450000	152000	14200000	-3.28622	6.54568	D	U	9	Produces ATP from ADP in the presence of a proton gradient across the membrane. The gamma chain is believed to be important in regulating ATPase activity and the flow of protons through the CF(0) complex	C	atpG	-	ko:K02115	ko00190,ko00195,ko01100,map00190,map00195,map01100	ko:K02115	ko00190	1520000	897000	3030000	2820000	-0.760891	-0.103623	NC	NC	1	Produces ATP from ADP in the presence of a proton gradient across the membrane. The gamma chain is believed to be important in regulating ATPase activity and the flow of protons through the CF(0) complex	C	atpG	-	ko:K02115	ko00190,ko00195,ko01100,map00190,map00195,map01100	ko:K02115	ko00190
fig|220668.9.peg.1997|lp_2364	38600000	6390000	9510000	103000000	-2.59471	3.43706	D	U	9	Produces ATP from ADP in the presence of a proton gradient across the membrane. The catalytic sites are hosted primarily by the beta subunits	C	atpD	-	ko:K02112	ko00190,ko00195,ko01100,map00190,map00195,map01100	ko:K02112	ko00190	8330000	8880000	28200000	28400000	0.0922432	0.0101958	NC	NC	1	Produces ATP from ADP in the presence of a proton gradient across the membrane. The catalytic sites are hosted primarily by the beta subunits	C	atpD	-	ko:K02112	ko00190,ko00195,ko01100,map00190,map00195,map01100	ko:K02112	ko00190
fig|220668.9.peg.1991|lp_2357	15600000	140000000	9220000	23600000	3.16581	1.35595	U	U	2	Protein of unknown function (DUF2969)	S	-	-	-	-	-	-	21700000	49500000	7720000	8480000	1.18973	0.135463	U	NC	4	Protein of unknown function (DUF2969)	S	-	-	-	-	-	-
fig|220668.9.peg.1989|lp_2353	13500000	44700000	4200000	14100000	1.72732	1.74723	U	U	2	glycine cleavage	E	gcsH2	-	ko:K02437	ko00260,ko00630,ko01100,ko01110,ko01130,ko01200,map00260,map00630,map01100,map01110,map01130,map01200	ko:K02437	ko00260	18500000	31500000	11100000	9310000	0.767827	-0.253707	NC	NC	1	glycine cleavage	E	gcsH2	-	ko:K02437	ko00260,ko00630,ko01100,ko01110,ko01130,ko01200,map00260,map00630,map01100,map01110,map01130,map01200	ko:K02437	ko00260
fig|220668.9.peg.1986|lp_2350	2200000	6550000	159000	1170000	1.57399	2.87941	U	U	2	Belongs to the nlpA lipoprotein family	M	metQ	-	ko:K02072,ko:K02073	ko02010,map02010	ko:K02072	ko02010	3400000	4990000	3200000	1870000	0.553505	-0.775034	NC	NC	1	Belongs to the nlpA lipoprotein family	M	metQ	-	ko:K02072,ko:K02073	ko02010,map02010	ko:K02072	ko02010
fig|220668.9.peg.1982|lp_2345	4030000	5690000	6770000	6580000	0.497649	-0.0410682	NC	NC	1	Belongs to the D-alanine--D-alanine ligase family	F	ddl	-	ko:K01921	ko00473,ko00550,ko01100,ko01502,map00473,map00550,map01100,map01502	ko:K01921	ko00473	12200000	15800000	20100000	29200000	0.373043	0.538773	NC	NC	1	Belongs to the D-alanine--D-alanine ligase family	F	ddl	-	ko:K01921	ko00473,ko00550,ko01100,ko01502,map00473,map00550,map01100,map01502	ko:K01921	ko00473
fig|220668.9.peg.1978|lp_2340	3070000	3150000	3420000	15000000	0.0371132	2.13289	NC	U	8	universal stress protein	T	uspA	-	-	-	-	-	6490000	5210000	11100000	7960000	-0.316935	-0.479719	NC	NC	1	universal stress protein	T	uspA	-	-	-	-	-
fig|220668.9.peg.1970|lp_2331	2260000	3730000	5850000	4160000	0.722853	-0.491853	NC	NC	1	One of the primary rRNA binding proteins, it binds directly to 16S rRNA where it nucleates assembly of the body of the 30S subunit	J	rpsD	GO:0003674,GO:0003676,GO:0003723,GO:0003735,GO:0005198,GO:0005488,GO:0005575,GO:0005622,GO:0005623,GO:0005737,GO:0005840,GO:0006417,GO:0006450,GO:0008150,GO:0009889,GO:0009891,GO:0009893,GO:0010468,GO:0010556,GO:0010557,GO:0010604,GO:0010608,GO:0010628,GO:0015935,GO:0019222,GO:0019843,GO:0031323,GO:0031325,GO:0031326,GO:0031328,GO:0032268,GO:0032270,GO:0032991,GO:0034248,GO:0034250,GO:0043226,GO:…	ko:K02986	ko03010,map03010	ko:K02986	ko03010	6390000	11200000	1550000	2930000	0.809611	0.918632	NC	NC	1	One of the primary rRNA binding proteins, it binds directly to 16S rRNA where it nucleates assembly of the body of the 30S subunit	J	rpsD	GO:0003674,GO:0003676,GO:0003723,GO:0003735,GO:0005198,GO:0005488,GO:0005575,GO:0005622,GO:0005623,GO:0005737,GO:0005840,GO:0006417,GO:0006450,GO:0008150,GO:0009889,GO:0009891,GO:0009893,GO:0010468,GO:0010556,GO:0010557,GO:0010604,GO:0010608,GO:0010628,GO:0015935,GO:0019222,GO:0019843,GO:0031323,GO:0031325,GO:0031326,GO:0031328,GO:0032268,GO:0032270,GO:0032991,GO:0034248,GO:0034250,GO:0043226,GO:…	ko:K02986	ko03010,map03010	ko:K02986	ko03010
fig|220668.9.peg.1964|lp_2323	2410000	4120000	2020000	4500000	0.773611	1.15557	NC	U	8	Thiol-specific peroxidase that catalyzes the reduction of hydrogen peroxide and organic hydroperoxides to water and alcohols, respectively. Plays a role in cell protection against oxidative stress by detoxifying peroxides	O	tpx	-	ko:K11065	-	ko:K11065	-	3880000	3910000	5290000	2200000	0.011112	-1.26576	NC	D	6	Thiol-specific peroxidase that catalyzes the reduction of hydrogen peroxide and organic hydroperoxides to water and alcohols, respectively. Plays a role in cell protection against oxidative stress by detoxifying peroxides	O	tpx	-	ko:K11065	-	ko:K11065	-
fig|220668.9.peg.1963|lp_2322	520000	905000	649000	2740000	0.799406	2.07789	NC	U	8	amino acids such as threonine, to avoid such errors, it has a posttransfer editing activity that hydrolyzes mischarged Thr-tRNA(Val) in a tRNA-dependent manner	J	valS	GO:0003674,GO:0003824,GO:0004812,GO:0004832,GO:0006082,GO:0006139,GO:0006399,GO:0006412,GO:0006418,GO:0006438,GO:0006518,GO:0006520,GO:0006725,GO:0006807,GO:0008150,GO:0008152,GO:0009058,GO:0009059,GO:0009987,GO:0010467,GO:0016070,GO:0016874,GO:0016875,GO:0019538,GO:0019752,GO:0034641,GO:0034645,GO:0034660,GO:0043038,GO:0043039,GO:0043043,GO:0043170,GO:0043436,GO:0043603,GO:0043604,GO:0044237,GO:…	ko:K01873	ko00970,map00970	ko:K01873	ko00970	8330000	11200000	39900000	43500000	0.42711	0.124627	NC	NC	1	amino acids such as threonine, to avoid such errors, it has a posttransfer editing activity that hydrolyzes mischarged Thr-tRNA(Val) in a tRNA-dependent manner	J	valS	GO:0003674,GO:0003824,GO:0004812,GO:0004832,GO:0006082,GO:0006139,GO:0006399,GO:0006412,GO:0006418,GO:0006438,GO:0006518,GO:0006520,GO:0006725,GO:0006807,GO:0008150,GO:0008152,GO:0009058,GO:0009059,GO:0009987,GO:0010467,GO:0016070,GO:0016874,GO:0016875,GO:0019538,GO:0019752,GO:0034641,GO:0034645,GO:0034660,GO:0043038,GO:0043039,GO:0043043,GO:0043170,GO:0043436,GO:0043603,GO:0043604,GO:0044237,GO:…	ko:K01873	ko00970,map00970	ko:K01873	ko00970
fig|220668.9.peg.1959|lp_2318	22600000	14600000	4640000	20100000	-0.630354	2.115	NC	U	8	Involved in formation and maintenance of cell shape	M	mreC	GO:0003674,GO:0005488,GO:0005515,GO:0005575,GO:0005623,GO:0005886,GO:0008150,GO:0008360,GO:0009273,GO:0009987,GO:0016020,GO:0022603,GO:0022604,GO:0030428,GO:0042546,GO:0043621,GO:0044085,GO:0044464,GO:0050789,GO:0050793,GO:0050794,GO:0051128,GO:0065007,GO:0065008,GO:0071554,GO:0071840,GO:0071944	ko:K03570	-	ko:K03570	-	11000000	10300000	15600000	16800000	-0.0948592	0.106915	NC	NC	1	Involved in formation and maintenance of cell shape	M	mreC	GO:0003674,GO:0005488,GO:0005515,GO:0005575,GO:0005623,GO:0005886,GO:0008150,GO:0008360,GO:0009273,GO:0009987,GO:0016020,GO:0022603,GO:0022604,GO:0030428,GO:0042546,GO:0043621,GO:0044085,GO:0044464,GO:0050789,GO:0050793,GO:0050794,GO:0051128,GO:0065007,GO:0065008,GO:0071554,GO:0071840,GO:0071944	ko:K03570	-	ko:K03570	-
fig|220668.9.peg.1948|lp_2304	2640000	543000	444000	703000	-2.28151	0.662965	D	NC	6	Helix-turn-helix domain	S	ymfM	-	ko:K15539	-	ko:K15539	-	5110000	2660000	4240000	2290000	-0.941897	-0.888717	NC	NC	1	Helix-turn-helix domain	S	ymfM	-	ko:K15539	-	ko:K15539	-
fig|220668.9.peg.1945|lp_2301	3180000	2090000	496000	1510000	-0.605524	1.60614	NC	U	8	Can catalyze the hydrolysis of ATP in the presence of single-stranded DNA, the ATP-dependent uptake of single-stranded DNA by duplex DNA, and the ATP-dependent hybridization of homologous single-stranded DNAs. It interacts with LexA causing its activation and leading to its autocatalytic cleavage	L	recA	GO:0005575,GO:0005622,GO:0005623,GO:0005737,GO:0005829,GO:0006950,GO:0006974,GO:0007154,GO:0008150,GO:0009292,GO:0009294,GO:0009432,GO:0009605,GO:0009987,GO:0009991,GO:0030420,GO:0031668,GO:0033554,GO:0044424,GO:0044444,GO:0044464,GO:0044764,GO:0050896,GO:0051704,GO:0051716,GO:0071496	ko:K03553	ko03440,map03440	ko:K03553	ko03440	2060000	4820000	2900000	4830000	1.22639	0.73597	U	NC	4	Can catalyze the hydrolysis of ATP in the presence of single-stranded DNA, the ATP-dependent uptake of single-stranded DNA by duplex DNA, and the ATP-dependent hybridization of homologous single-stranded DNAs. It interacts with LexA causing its activation and leading to its autocatalytic cleavage	L	recA	GO:0005575,GO:0005622,GO:0005623,GO:0005737,GO:0005829,GO:0006950,GO:0006974,GO:0007154,GO:0008150,GO:0009292,GO:0009294,GO:0009432,GO:0009605,GO:0009987,GO:0009991,GO:0030420,GO:0031668,GO:0033554,GO:0044424,GO:0044444,GO:0044464,GO:0044764,GO:0050896,GO:0051704,GO:0051716,GO:0071496	ko:K03553	ko03440,map03440	ko:K03553	ko03440
fig|220668.9.peg.1938|lp_2290	4000000	2480000	739000	3480000	-0.68966	2.23544	NC	U	8	Bacterial membrane protein YfhO	S	yfhO	-	-	-	-	-	2010000	1780000	2630000	3390000	-0.175318	0.366222	NC	NC	1	Bacterial membrane protein YfhO	S	yfhO	-	-	-	-	-
fig|220668.9.peg.1931|lp_2281	8680000	3750000	224000	1940000	-1.2108	3.11449	D	U	9	Preprotein translocase	U	yajC	-	ko:K03210	ko02024,ko03060,ko03070,map02024,map03060,map03070	ko:K03210	ko02024	2500000	4050000	4410000	3920000	0.695994	-0.169925	NC	NC	1	Preprotein translocase	U	yajC	-	ko:K03210	ko02024,ko03060,ko03070,map02024,map03060,map03070	ko:K03210	ko02024
fig|220668.9.peg.1926|lp_2275	8710000	321000	255000	8180000	-4.76203	5.00353	D	U	9	Belongs to the UPF0297 family	S	yrzL	-	-	-	-	-	369000	1070000	10700000	8640000	1.53592	-0.308508	U	NC	4	Belongs to the UPF0297 family	S	yrzL	-	-	-	-	-
fig|220668.9.peg.1921|lp_2270	85500000	120000000	26500000	99300000	0.489038	1.9058	NC	U	8	Belongs to the thioredoxin family	O	trxA	GO:0003674,GO:0003824,GO:0004791,GO:0005575,GO:0005622,GO:0005623,GO:0005737,GO:0005829,GO:0006950,GO:0006979,GO:0008150,GO:0008152,GO:0009636,GO:0009987,GO:0015035,GO:0015036,GO:0016209,GO:0016491,GO:0016651,GO:0016667,GO:0016668,GO:0016671,GO:0019725,GO:0033554,GO:0034599,GO:0042221,GO:0042592,GO:0044424,GO:0044444,GO:0044464,GO:0045454,GO:0047134,GO:0050789,GO:0050794,GO:0050896,GO:0051716,GO:…	ko:K03671	ko04621,ko05418,map04621,map05418	ko:K03671	ko04621	73900000	74800000	71900000	106000000	0.0174639	0.560001	NC	NC	1	Belongs to the thioredoxin family	O	trxA	GO:0003674,GO:0003824,GO:0004791,GO:0005575,GO:0005622,GO:0005623,GO:0005737,GO:0005829,GO:0006950,GO:0006979,GO:0008150,GO:0008152,GO:0009636,GO:0009987,GO:0015035,GO:0015036,GO:0016209,GO:0016491,GO:0016651,GO:0016667,GO:0016668,GO:0016671,GO:0019725,GO:0033554,GO:0034599,GO:0042221,GO:0042592,GO:0044424,GO:0044444,GO:0044464,GO:0045454,GO:0047134,GO:0050789,GO:0050794,GO:0050896,GO:0051716,GO:…	ko:K03671	ko04621,ko05418,map04621,map05418	ko:K03671	ko04621
fig|220668.9.peg.1915|lp_2264	8220000	8710000	9320000	21600000	0.0835343	1.21263	NC	U	8	Catalyzes the transfer of an acetyl group from acetyl- CoA to tetrahydrodipicolinate	E	dapH	-	ko:K00674,ko:K05822	ko00300,ko01100,ko01110,ko01120,ko01230,map00300,map01100,map01110,map01120,map01230	ko:K00674	ko00300	11500000	13800000	3780000	3220000	0.263034	-0.231326	NC	NC	1	Catalyzes the transfer of an acetyl group from acetyl- CoA to tetrahydrodipicolinate	E	dapH	-	ko:K00674,ko:K05822	ko00300,ko01100,ko01110,ko01120,ko01230,map00300,map01100,map01110,map01120,map01230	ko:K00674	ko00300
fig|220668.9.peg.1911|lp_2260	22000000	40500000	23100000	15000000	0.880418	-0.62293	NC	NC	1	-	-	-	-	-	-	-	-	34700000	27000000	14700000	10500000	-0.361976	-0.485427	NC	NC	1	-	-	-	-	-	-	-	-
fig|220668.9.peg.1905|lp_2253	15600000	12200000	11800000	42300000	-0.354665	1.84187	NC	U	8	Transcriptional regulatory protein	K	yebC	GO:0005575,GO:0005622,GO:0005623,GO:0005737,GO:0005829,GO:0044424,GO:0044444,GO:0044464	-	-	-	-	15500000	22300000	18500000	12800000	0.524775	-0.531381	NC	NC	1	Transcriptional regulatory protein	K	yebC	GO:0005575,GO:0005622,GO:0005623,GO:0005737,GO:0005829,GO:0044424,GO:0044444,GO:0044464	-	-	-	-
fig|220668.9.peg.1888|lp_2231c	3120000	3850000	1130000	4770000	0.303312	2.07767	NC	U	8	PPIases accelerate the folding of proteins. It catalyzes the cis-trans isomerization of proline imidic peptide bonds in oligopeptides	G	ppiB	-	ko:K03768	-	ko:K03768	-	2090000	4960000	8520000	2840000	1.24684	-1.58496	U	D	7	PPIases accelerate the folding of proteins. It catalyzes the cis-trans isomerization of proline imidic peptide bonds in oligopeptides	G	ppiB	-	ko:K03768	-	ko:K03768	-
fig|220668.9.peg.1885|lp_2230	6500000	4230000	4040000	9330000	-0.619782	1.20752	NC	U	8	enzyme involved in biosynthesis of extracellular polysaccharides	S	traP	GO:0005575,GO:0016020	ko:K21481	-	ko:K21481	-	8550000	8190000	32900000	21900000	-0.062061	-0.587157	NC	NC	1	enzyme involved in biosynthesis of extracellular polysaccharides	S	traP	GO:0005575,GO:0016020	ko:K21481	-	ko:K21481	-
fig|220668.9.peg.188|lp_0226	1910000	3590000	323000	4790000	0.910411	3.89042	NC	U	8	Catalyzes the reversible isomerization-deamination of glucosamine 6-phosphate (GlcN6P) to form fructose 6-phosphate (Fru6P) and ammonium ion	G	nagB	GO:0005575,GO:0005622,GO:0005623,GO:0005737,GO:0005829,GO:0006040,GO:0008150,GO:0008152,GO:0044424,GO:0044444,GO:0044464,GO:0071704,GO:1901135	ko:K02564	ko00520,ko01100,map00520,map01100	ko:K02564	ko00520	591000	1730000	2840000	412000	1.54954	-2.78517	U	D	7	Catalyzes the reversible isomerization-deamination of glucosamine 6-phosphate (GlcN6P) to form fructose 6-phosphate (Fru6P) and ammonium ion	G	nagB	GO:0005575,GO:0005622,GO:0005623,GO:0005737,GO:0005829,GO:0006040,GO:0008150,GO:0008152,GO:0044424,GO:0044444,GO:0044464,GO:0071704,GO:1901135	ko:K02564	ko00520,ko01100,map00520,map01100	ko:K02564	ko00520
fig|220668.9.peg.1878|lp_2223	2960000	0	0	1600000	-13.2877	9.96578	D	U	9	RelA SpoT domain protein	S	yjbM	GO:0003674,GO:0003824,GO:0005575,GO:0005618,GO:0005623,GO:0005886,GO:0006139,GO:0006163,GO:0006725,GO:0006753,GO:0006793,GO:0006796,GO:0006807,GO:0006950,GO:0008150,GO:0008152,GO:0008728,GO:0008893,GO:0009116,GO:0009117,GO:0009119,GO:0009150,GO:0009259,GO:0009605,GO:0009987,GO:0009991,GO:0015969,GO:0016020,GO:0016740,GO:0016772,GO:0016778,GO:0016787,GO:0016788,GO:0016794,GO:0019637,GO:0019693,GO:…	ko:K07816	ko00230,map00230	ko:K07816	ko00230	48700	57600	4050000	2160000	0.242147	-0.906891	NC	NC	1	RelA SpoT domain protein	S	yjbM	GO:0003674,GO:0003824,GO:0005575,GO:0005618,GO:0005623,GO:0005886,GO:0006139,GO:0006163,GO:0006725,GO:0006753,GO:0006793,GO:0006796,GO:0006807,GO:0006950,GO:0008150,GO:0008152,GO:0008728,GO:0008893,GO:0009116,GO:0009117,GO:0009119,GO:0009150,GO:0009259,GO:0009605,GO:0009987,GO:0009991,GO:0015969,GO:0016020,GO:0016740,GO:0016772,GO:0016778,GO:0016787,GO:0016788,GO:0016794,GO:0019637,GO:0019693,GO:…	ko:K07816	ko00230,map00230	ko:K07816	ko00230
fig|220668.9.peg.1849|lp_2189	8590000	1030000	1360000	3280000	-3.06001	1.27009	D	U	9	DivIVA domain protein	D	divIVA	GO:0003674,GO:0005488,GO:0005515,GO:0042802	ko:K04074	-	ko:K04074	-	1750000	1640000	5320000	1570000	-0.0936591	-1.76066	NC	D	6	DivIVA domain protein	D	divIVA	GO:0003674,GO:0005488,GO:0005515,GO:0042802	ko:K04074	-	ko:K04074	-
fig|220668.9.peg.1848|lp_2187	1570000	3850000	3160000	14000000	1.29409	2.14743	U	U	2	amino acids such as valine, to avoid such errors it has two additional distinct tRNA(Ile)-dependent editing activities. One activity is designated as 'pretransfer' editing and involves the hydrolysis of activated Val-AMP. The other activity is designated 'posttransfer' editing and involves deacylation of mischarged Val-tRNA(Ile)	J	ileS	-	ko:K01870	ko00970,map00970	ko:K01870	ko00970	540000	3140000	3970000	11300000	2.53973	1.50911	U	U	2	amino acids such as valine, to avoid such errors it has two additional distinct tRNA(Ile)-dependent editing activities. One activity is designated as 'pretransfer' editing and involves the hydrolysis of activated Val-AMP. The other activity is designated 'posttransfer' editing and involves deacylation of mischarged Val-tRNA(Ile)	J	ileS	-	ko:K01870	ko00970,map00970	ko:K01870	ko00970
fig|220668.9.peg.1847|lp_2185	255000	5480000	3420000	5160000	4.42561	0.593375	U	NC	7	Catalyzes the stereoinversion of LL-2,6- diaminoheptanedioate (L,L-DAP) to meso-diaminoheptanedioate (meso- DAP), a precursor of L-lysine and an essential component of the bacterial peptidoglycan	E	dapF	GO:0003674,GO:0003824,GO:0005575,GO:0005622,GO:0005623,GO:0005737,GO:0005829,GO:0006082,GO:0006520,GO:0006553,GO:0006807,GO:0008150,GO:0008152,GO:0008652,GO:0008837,GO:0009058,GO:0009066,GO:0009067,GO:0009085,GO:0009089,GO:0009987,GO:0016053,GO:0016853,GO:0016854,GO:0016855,GO:0019752,GO:0036361,GO:0043436,GO:0043648,GO:0044237,GO:0044238,GO:0044249,GO:0044281,GO:0044283,GO:0044424,GO:0044444,GO:…	ko:K01778	ko00300,ko01100,ko01110,ko01120,ko01130,ko01230,map00300,map01100,map01110,map01120,map01130,map01230	ko:K01778	ko00300	1980000	4270000	24700	303000	1.10874	3.61673	U	U	2	Catalyzes the stereoinversion of LL-2,6- diaminoheptanedioate (L,L-DAP) to meso-diaminoheptanedioate (meso- DAP), a precursor of L-lysine and an essential component of the bacterial peptidoglycan	E	dapF	GO:0003674,GO:0003824,GO:0005575,GO:0005622,GO:0005623,GO:0005737,GO:0005829,GO:0006082,GO:0006520,GO:0006553,GO:0006807,GO:0008150,GO:0008152,GO:0008652,GO:0008837,GO:0009058,GO:0009066,GO:0009067,GO:0009085,GO:0009089,GO:0009987,GO:0016053,GO:0016853,GO:0016854,GO:0016855,GO:0019752,GO:0036361,GO:0043436,GO:0043648,GO:0044237,GO:0044238,GO:0044249,GO:0044281,GO:0044283,GO:0044424,GO:0044444,GO:…	ko:K01778	ko00300,ko01100,ko01110,ko01120,ko01130,ko01230,map00300,map01100,map01110,map01120,map01130,map01230	ko:K01778	ko00300
fig|220668.9.peg.1842|lp_2179	2430000	56300000	5330000	4180000	4.53411	-0.350633	U	NC	7	Putative amino acid metabolism	S	XK27_04120	-	-	-	-	-	29100000	44500000	17600000	7790000	0.612786	-1.17588	NC	D	6	Putative amino acid metabolism	S	XK27_04120	-	-	-	-	-
fig|220668.9.peg.184|lp_0221	74500	40700	138000	339000	-0.872212	1.29662	NC	U	8	reductase	S	dkgB	-	-	-	-	-	8540000	2730000	4020000	7730000	-1.64534	0.943273	D	NC	9	reductase	S	dkgB	-	-	-	-	-
fig|220668.9.peg.1838|lp_2175	13100000	768000	479000	162000	-4.09232	-1.56403	D	D	3	WxL domain surface cell wall-binding	N	-	-	-	-	-	-	1400000	29700	10800000	1830000	-5.55882	-2.56112	D	D	3	WxL domain surface cell wall-binding	N	-	-	-	-	-	-
fig|220668.9.peg.1830|lp_2162	50200000	253000000	135000000	27800000	2.33338	-2.2798	U	D	5	NlpC P60 family protein	M	-	-	ko:K21471	-	ko:K21471	-	136000000	106000000	32100000	27800000	-0.359542	-0.207488	NC	NC	1	NlpC P60 family protein	M	-	-	ko:K21471	-	ko:K21471	-
fig|220668.9.peg.183|lp_0220	1220000	29400	0	633000	-5.37492	9.96578	D	U	9	Belongs to the glutathione peroxidase family	O	gpo	-	ko:K00432	ko00480,ko00590,ko04918,map00480,map00590,map04918	ko:K00432	ko00480	1230000	1070000	1840000	1130000	-0.201048	-0.703383	NC	NC	1	Belongs to the glutathione peroxidase family	O	gpo	-	ko:K00432	ko00480,ko00590,ko04918,map00480,map00590,map04918	ko:K00432	ko00480
fig|220668.9.peg.1826|lp_2157	2700000	3550000	624000	3360000	0.39486	2.42884	NC	U	8	Belongs to the UPF0356 family	S	ykzG	-	-	-	-	-	5290000	3860000	1590000	1020000	-0.454667	-0.640458	NC	NC	1	Belongs to the UPF0356 family	S	ykzG	-	-	-	-	-
fig|220668.9.peg.1815|lp_2145	2420000	29900000	13900000	3180000	3.62707	-2.12799	U	D	5	-	-	-	-	-	-	-	-	8240000	4900000	1320000	991000	-0.749863	-0.413581	NC	NC	1	-	-	-	-	-	-	-	-
fig|220668.9.peg.1801|lp_2126	14900000	2540000	2320000	80700000	-2.55241	5.12037	D	U	9	Binds directly to 16S ribosomal RNA	J	rpsT	-	ko:K02968	ko03010,map03010	ko:K02968	ko03010	3450000	4900000	4580000	8490000	0.506185	0.890417	NC	NC	1	Binds directly to 16S ribosomal RNA	J	rpsT	-	ko:K02968	ko03010,map03010	ko:K02968	ko03010
fig|220668.9.peg.1800|lp_2125	3720000	4680000	3440000	10100000	0.331206	1.55387	NC	U	8	Forms an intersubunit bridge (bridge B4) with the 23S rRNA of the 50S subunit in the ribosome	J	rpsO	GO:0005575,GO:0005622,GO:0005623,GO:0005737,GO:0005829,GO:0005840,GO:0015935,GO:0022626,GO:0022627,GO:0032991,GO:0043226,GO:0043228,GO:0043229,GO:0043232,GO:0044391,GO:0044422,GO:0044424,GO:0044444,GO:0044445,GO:0044446,GO:0044464,GO:1990904	ko:K02956	ko03010,map03010	ko:K02956	ko03010	3980000	6940000	536000	3110000	0.802167	2.53661	NC	U	8	Forms an intersubunit bridge (bridge B4) with the 23S rRNA of the 50S subunit in the ribosome	J	rpsO	GO:0005575,GO:0005622,GO:0005623,GO:0005737,GO:0005829,GO:0005840,GO:0015935,GO:0022626,GO:0022627,GO:0032991,GO:0043226,GO:0043228,GO:0043229,GO:0043232,GO:0044391,GO:0044422,GO:0044424,GO:0044444,GO:0044445,GO:0044446,GO:0044464,GO:1990904	ko:K02956	ko03010,map03010	ko:K02956	ko03010
fig|220668.9.peg.1798|lp_2123	1970000	1650000	1710000	1970000	-0.25573	0.204199	NC	NC	1	Catalyzes the condensation of (S)-aspartate-beta- semialdehyde (S)-ASA and pyruvate to 4-hydroxy- tetrahydrodipicolinate (HTPA)	E	dapA	-	ko:K01714	ko00261,ko00300,ko01100,ko01110,ko01120,ko01130,ko01230,map00261,map00300,map01100,map01110,map01120,map01130,map01230	ko:K01714	ko00261	1600000	2820000	6190000	5850000	0.817623	-0.0815028	NC	NC	1	Catalyzes the condensation of (S)-aspartate-beta- semialdehyde (S)-ASA and pyruvate to 4-hydroxy- tetrahydrodipicolinate (HTPA)	E	dapA	-	ko:K01714	ko00261,ko00300,ko01100,ko01110,ko01120,ko01130,ko01230,map00261,map00300,map01100,map01110,map01120,map01130,map01230	ko:K01714	ko00261
fig|220668.9.peg.1795|lp_2119	19900000	240000000	428000000	291000000	3.59219	-0.556592	U	NC	7	This protein promotes the GTP-dependent binding of aminoacyl-tRNA to the A-site of ribosomes during protein biosynthesis	J	tuf	GO:0001817,GO:0001819,GO:0002791,GO:0002793,GO:0005575,GO:0005618,GO:0005622,GO:0005623,GO:0005737,GO:0005886,GO:0008150,GO:0009274,GO:0009275,GO:0009986,GO:0010339,GO:0016020,GO:0022610,GO:0030312,GO:0032677,GO:0032757,GO:0032879,GO:0032880,GO:0035821,GO:0044003,GO:0044068,GO:0044403,GO:0044406,GO:0044419,GO:0044424,GO:0044426,GO:0044462,GO:0044464,GO:0044650,GO:0044651,GO:0048518,GO:0048522,GO:…	ko:K02358,ko:K15771	ko02010,map02010	ko:K02358	ko02010	296000000	320000000	30100000	87000000	0.112475	1.53125	NC	U	8	This protein promotes the GTP-dependent binding of aminoacyl-tRNA to the A-site of ribosomes during protein biosynthesis	J	tuf	GO:0001817,GO:0001819,GO:0002791,GO:0002793,GO:0005575,GO:0005618,GO:0005622,GO:0005623,GO:0005737,GO:0005886,GO:0008150,GO:0009274,GO:0009275,GO:0009986,GO:0010339,GO:0016020,GO:0022610,GO:0030312,GO:0032677,GO:0032757,GO:0032879,GO:0032880,GO:0035821,GO:0044003,GO:0044068,GO:0044403,GO:0044406,GO:0044419,GO:0044424,GO:0044426,GO:0044462,GO:0044464,GO:0044650,GO:0044651,GO:0048518,GO:0048522,GO:…	ko:K02358,ko:K15771	ko02010,map02010	ko:K02358	ko02010
fig|220668.9.peg.1794|lp_2118	93400000	27900000	44900000	107000000	-1.74316	1.25282	D	U	9	Involved in protein export. Acts as a chaperone by maintaining the newly synthesized protein in an open conformation. Functions as a peptidyl-prolyl cis-trans isomerase	D	tig	GO:0005575,GO:0005622,GO:0005623,GO:0005737,GO:0044424,GO:0044464	ko:K03545	-	ko:K03545	-	37000000	48100000	54700000	28500000	0.378512	-0.940579	NC	NC	1	Involved in protein export. Acts as a chaperone by maintaining the newly synthesized protein in an open conformation. Functions as a peptidyl-prolyl cis-trans isomerase	D	tig	GO:0005575,GO:0005622,GO:0005623,GO:0005737,GO:0044424,GO:0044464	ko:K03545	-	ko:K03545	-
fig|220668.9.peg.1790|lp_2113	75600000	49500000	13400000	88800000	-0.610958	2.72833	NC	U	8	Iron-sulphur cluster biosynthesis	S	-	-	-	-	-	-	27000000	44400000	69900000	46300000	0.7176	-0.59428	NC	NC	1	Iron-sulphur cluster biosynthesis	S	-	-	-	-	-	-
fig|220668.9.peg.1789|lp_2112	6410000	42800000	11100000	4290000	2.73921	-1.37151	U	D	5	-	-	-	-	-	-	-	-	22300000	24900000	2620000	2080000	0.159102	-0.332983	NC	NC	1	-	-	-	-	-	-	-	-
fig|220668.9.peg.1765|lp_2086	6330000	2400000	2110000	11500000	-1.39917	2.44632	D	U	9	Catalyzes a salvage reaction resulting in the formation of AMP, that is energically less costly than de novo synthesis	F	apt	GO:0003674,GO:0003824,GO:0003999,GO:0005575,GO:0005622,GO:0005623,GO:0005737,GO:0006139,GO:0006144,GO:0006168,GO:0006725,GO:0006807,GO:0008150,GO:0008152,GO:0009058,GO:0009112,GO:0009113,GO:0009987,GO:0016740,GO:0016757,GO:0016763,GO:0018130,GO:0019438,GO:0034641,GO:0034654,GO:0042440,GO:0043094,GO:0043096,GO:0043101,GO:0044237,GO:0044238,GO:0044249,GO:0044271,GO:0044281,GO:0044424,GO:0044464,GO:…	ko:K00759	ko00230,ko01100,map00230,map01100	ko:K00759	ko00230	3680000	6170000	11200000	9630000	0.745565	-0.217891	NC	NC	1	Catalyzes a salvage reaction resulting in the formation of AMP, that is energically less costly than de novo synthesis	F	apt	GO:0003674,GO:0003824,GO:0003999,GO:0005575,GO:0005622,GO:0005623,GO:0005737,GO:0006139,GO:0006144,GO:0006168,GO:0006725,GO:0006807,GO:0008150,GO:0008152,GO:0009058,GO:0009112,GO:0009113,GO:0009987,GO:0016740,GO:0016757,GO:0016763,GO:0018130,GO:0019438,GO:0034641,GO:0034654,GO:0042440,GO:0043094,GO:0043096,GO:0043101,GO:0044237,GO:0044238,GO:0044249,GO:0044271,GO:0044281,GO:0044424,GO:0044464,GO:…	ko:K00759	ko00230,ko01100,map00230,map01100	ko:K00759	ko00230
fig|220668.9.peg.1742|lp_2057	9160000	44600000	45300000	30100000	2.28362	-0.589748	U	NC	7	Belongs to the D-isomer specific 2-hydroxyacid dehydrogenase family	CH	ldhD	-	ko:K03778	ko00620,ko01120,map00620,map01120	ko:K03778	ko00620	60600000	87200000	42000000	109000000	0.52501	1.37587	NC	U	8	Belongs to the D-isomer specific 2-hydroxyacid dehydrogenase family	CH	ldhD	-	ko:K03778	ko00620,ko01120,map00620,map01120	ko:K03778	ko00620
fig|220668.9.peg.1740|lp_2055	7160000	9910000	13100000	34300000	0.468925	1.38864	NC	U	8	Belongs to the universal ribosomal protein uS2 family	J	rpsB	GO:0003674,GO:0003735,GO:0005198,GO:0005575,GO:0005622,GO:0005623,GO:0005737,GO:0005829,GO:0005840,GO:0006412,GO:0006518,GO:0006807,GO:0008150,GO:0008152,GO:0009058,GO:0009059,GO:0009987,GO:0010467,GO:0015935,GO:0019538,GO:0022626,GO:0022627,GO:0032991,GO:0034641,GO:0034645,GO:0043043,GO:0043170,GO:0043226,GO:0043228,GO:0043229,GO:0043232,GO:0043603,GO:0043604,GO:0044237,GO:0044238,GO:0044249,GO:…	ko:K02967	ko03010,map03010	ko:K02967	ko03010	13500000	22000000	5080000	22100000	0.704544	2.12115	NC	U	8	Belongs to the universal ribosomal protein uS2 family	J	rpsB	GO:0003674,GO:0003735,GO:0005198,GO:0005575,GO:0005622,GO:0005623,GO:0005737,GO:0005829,GO:0005840,GO:0006412,GO:0006518,GO:0006807,GO:0008150,GO:0008152,GO:0009058,GO:0009059,GO:0009987,GO:0010467,GO:0015935,GO:0019538,GO:0022626,GO:0022627,GO:0032991,GO:0034641,GO:0034645,GO:0043043,GO:0043170,GO:0043226,GO:0043228,GO:0043229,GO:0043232,GO:0043603,GO:0043604,GO:0044237,GO:0044238,GO:0044249,GO:…	ko:K02967	ko03010,map03010	ko:K02967	ko03010
fig|220668.9.peg.174|lp_0210	5600000	396000	1430000	2790000	-3.82185	0.96425	D	NC	6	Catalyzes the formation of acetyl phosphate from acetate and ATP. Can also catalyze the reverse reaction	F	ackA	-	ko:K00925	ko00430,ko00620,ko00640,ko00680,ko00720,ko01100,ko01120,ko01200,map00430,map00620,map00640,map00680,map00720,map01100,map01120,map01200	ko:K00925	ko00430	2790000	685000	32700000	10300000	-2.02609	-1.66665	D	D	3	Catalyzes the formation of acetyl phosphate from acetate and ATP. Can also catalyze the reverse reaction	F	ackA	-	ko:K00925	ko00430,ko00620,ko00640,ko00680,ko00720,ko01100,ko01120,ko01200,map00430,map00620,map00640,map00680,map00720,map01100,map01120,map01200	ko:K00925	ko00430
fig|220668.9.peg.1739|lp_2054	82800000	27400000	31700000	113000000	-1.59545	1.83377	D	U	9	Associates with the EF-Tu.GDP complex and induces the exchange of GDP to GTP. It remains bound to the aminoacyl-tRNA.EF- Tu.GTP complex up to the GTP hydrolysis stage on the ribosome	J	tsf	GO:0001871,GO:0003674,GO:0003676,GO:0003723,GO:0003746,GO:0005488,GO:0005575,GO:0005623,GO:0006412,GO:0006414,GO:0006518,GO:0006807,GO:0008135,GO:0008150,GO:0008152,GO:0009058,GO:0009059,GO:0009986,GO:0009987,GO:0010467,GO:0019538,GO:0030246,GO:0030247,GO:0034641,GO:0034645,GO:0043043,GO:0043170,GO:0043603,GO:0043604,GO:0044237,GO:0044238,GO:0044249,GO:0044260,GO:0044267,GO:0044271,GO:0044464,GO:…	ko:K02357	-	ko:K02357	-	38000000	52400000	85600000	81200000	0.463567	-0.0761311	NC	NC	1	Associates with the EF-Tu.GDP complex and induces the exchange of GDP to GTP. It remains bound to the aminoacyl-tRNA.EF- Tu.GTP complex up to the GTP hydrolysis stage on the ribosome	J	tsf	GO:0001871,GO:0003674,GO:0003676,GO:0003723,GO:0003746,GO:0005488,GO:0005575,GO:0005623,GO:0006412,GO:0006414,GO:0006518,GO:0006807,GO:0008135,GO:0008150,GO:0008152,GO:0009058,GO:0009059,GO:0009986,GO:0009987,GO:0010467,GO:0019538,GO:0030246,GO:0030247,GO:0034641,GO:0034645,GO:0043043,GO:0043170,GO:0043603,GO:0043604,GO:0044237,GO:0044238,GO:0044249,GO:0044260,GO:0044267,GO:0044271,GO:0044464,GO:…	ko:K02357	-	ko:K02357	-
fig|220668.9.peg.1738|lp_2053	12800000	4270000	2420000	24600000	-1.58384	3.34558	D	U	9	Catalyzes the reversible phosphorylation of UMP to UDP	F	pyrH	-	ko:K09903	ko00240,ko01100,map00240,map01100	ko:K09903	ko00240	3860000	6610000	13600000	13400000	0.776049	-0.0213737	NC	NC	1	Catalyzes the reversible phosphorylation of UMP to UDP	F	pyrH	-	ko:K09903	ko00240,ko01100,map00240,map01100	ko:K09903	ko00240
fig|220668.9.peg.1737|lp_2052	70500000	26900000	22100000	108000000	-1.39002	2.28891	D	U	9	Responsible for the release of ribosomes from messenger RNA at the termination of protein biosynthesis. May increase the efficiency of translation by recycling ribosomes from one round of translation to another	J	frr	GO:0002181,GO:0002184,GO:0003674,GO:0005488,GO:0005575,GO:0005622,GO:0005623,GO:0005737,GO:0006412,GO:0006415,GO:0006518,GO:0006807,GO:0008150,GO:0008152,GO:0009058,GO:0009059,GO:0009987,GO:0010467,GO:0016043,GO:0019538,GO:0022411,GO:0032984,GO:0034641,GO:0034645,GO:0043021,GO:0043023,GO:0043043,GO:0043170,GO:0043603,GO:0043604,GO:0043624,GO:0043933,GO:0044237,GO:0044238,GO:0044249,GO:0044260,GO:…	ko:K02838	-	ko:K02838	-	22700000	25400000	51400000	63900000	0.162136	0.314048	NC	NC	1	Responsible for the release of ribosomes from messenger RNA at the termination of protein biosynthesis. May increase the efficiency of translation by recycling ribosomes from one round of translation to another	J	frr	GO:0002181,GO:0002184,GO:0003674,GO:0005488,GO:0005575,GO:0005622,GO:0005623,GO:0005737,GO:0006412,GO:0006415,GO:0006518,GO:0006807,GO:0008150,GO:0008152,GO:0009058,GO:0009059,GO:0009987,GO:0010467,GO:0016043,GO:0019538,GO:0022411,GO:0032984,GO:0034641,GO:0034645,GO:0043021,GO:0043023,GO:0043043,GO:0043170,GO:0043603,GO:0043604,GO:0043624,GO:0043933,GO:0044237,GO:0044238,GO:0044249,GO:0044260,GO:…	ko:K02838	-	ko:K02838	-
fig|220668.9.peg.1733|lp_2048	122000	1330000	1180000	11100000	3.44647	3.2337	U	U	2	Catalyzes the attachment of proline to tRNA(Pro) in a two-step reaction proline is first activated by ATP to form Pro- AMP and then transferred to the acceptor end of tRNA(Pro). As ProRS can inadvertently accommodate and process non-cognate amino acids such as alanine and cysteine, to avoid such errors it has two additional distinct editing activities against alanine. One activity is designated a…	J	proS	-	ko:K01881	ko00970,map00970	ko:K01881	ko00970	1560000	7260000	21300000	15500000	2.21842	-0.458585	U	NC	4	Catalyzes the attachment of proline to tRNA(Pro) in a two-step reaction proline is first activated by ATP to form Pro- AMP and then transferred to the acceptor end of tRNA(Pro). As ProRS can inadvertently accommodate and process non-cognate amino acids such as alanine and cysteine, to avoid such errors it has two additional distinct editing activities against alanine. One activity is designated a…	J	proS	-	ko:K01881	ko00970,map00970	ko:K01881	ko00970
fig|220668.9.peg.1727|lp_2042	3420000	1620000	180000	4470000	-1.078	4.63421	D	U	9	Protein of unknown function (DUF448)	K	ylxR	-	ko:K07742	-	ko:K07742	-	2110000	1630000	1140000	1100000	-0.372371	-0.0515303	NC	NC	1	Protein of unknown function (DUF448)	K	ylxR	-	ko:K07742	-	ko:K07742	-
fig|220668.9.peg.1724|lp_2039	17800000	6810000	4550000	15700000	-1.38615	1.78683	D	U	9	One of several proteins that assist in the late maturation steps of the functional core of the 30S ribosomal subunit. Associates with free 30S ribosomal subunits (but not with 30S subunits that are part of 70S ribosomes or polysomes). Required for efficient processing of 16S rRNA. May interact with the 5'-terminal helix region of 16S rRNA	J	rbfA	-	ko:K02834	-	ko:K02834	-	6200000	7160000	12800000	9740000	0.207691	-0.39415	NC	NC	1	One of several proteins that assist in the late maturation steps of the functional core of the 30S ribosomal subunit. Associates with free 30S ribosomal subunits (but not with 30S subunits that are part of 70S ribosomes or polysomes). Required for efficient processing of 16S rRNA. May interact with the 5'-terminal helix region of 16S rRNA	J	rbfA	-	ko:K02834	-	ko:K02834	-
fig|220668.9.peg.1713|lp_2028	27200000	5950000	4770000	48900000	-2.19265	3.35777	D	U	9	Participates actively in the response to hyperosmotic and heat shock by preventing the aggregation of stress-denatured proteins, in association with DnaK and GrpE. It is the nucleotide exchange factor for DnaK and may function as a thermosensor. Unfolded proteins bind initially to DnaJ	O	grpE	GO:0000166,GO:0000774,GO:0001871,GO:0003674,GO:0005488,GO:0005515,GO:0005575,GO:0005623,GO:0008150,GO:0009986,GO:0017076,GO:0030234,GO:0030246,GO:0030247,GO:0030554,GO:0036094,GO:0044464,GO:0050790,GO:0051082,GO:0060589,GO:0060590,GO:0065007,GO:0065009,GO:0097159,GO:0098772,GO:1901265,GO:1901363,GO:2001065	ko:K03687	-	ko:K03687	-	7330000	12100000	15900000	15400000	0.723122	-0.0460964	NC	NC	1	Participates actively in the response to hyperosmotic and heat shock by preventing the aggregation of stress-denatured proteins, in association with DnaK and GrpE. It is the nucleotide exchange factor for DnaK and may function as a thermosensor. Unfolded proteins bind initially to DnaJ	O	grpE	GO:0000166,GO:0000774,GO:0001871,GO:0003674,GO:0005488,GO:0005515,GO:0005575,GO:0005623,GO:0008150,GO:0009986,GO:0017076,GO:0030234,GO:0030246,GO:0030247,GO:0030554,GO:0036094,GO:0044464,GO:0050790,GO:0051082,GO:0060589,GO:0060590,GO:0065007,GO:0065009,GO:0097159,GO:0098772,GO:1901265,GO:1901363,GO:2001065	ko:K03687	-	ko:K03687	-
fig|220668.9.peg.1712|lp_2027	74200000	96100000	109000000	229000000	0.373117	1.07102	NC	U	8	Heat shock 70 kDa protein	O	dnaK	GO:0001871,GO:0003674,GO:0005488,GO:0005575,GO:0005623,GO:0008150,GO:0009986,GO:0030246,GO:0030247,GO:0044464,GO:0051704,GO:0098630,GO:0098743,GO:2001065	ko:K04043	ko03018,ko04212,ko05152,map03018,map04212,map05152	ko:K04043	ko03018	104000000	152000000	67200000	85400000	0.547488	0.345775	NC	NC	1	Heat shock 70 kDa protein	O	dnaK	GO:0001871,GO:0003674,GO:0005488,GO:0005575,GO:0005623,GO:0008150,GO:0009986,GO:0030246,GO:0030247,GO:0044464,GO:0051704,GO:0098630,GO:0098743,GO:2001065	ko:K04043	ko03018,ko04212,ko05152,map03018,map04212,map05152	ko:K04043	ko03018
fig|220668.9.peg.1708|lp_2021	502000	2760000	543000	325000	2.45891	-0.740512	U	NC	7	Beta-lactamase	V	pbpX2	-	-	-	-	-	389000	1260000	88800	53800	1.69558	-0.722954	U	NC	4	Beta-lactamase	V	pbpX2	-	-	-	-	-
fig|220668.9.peg.1665|lp_1972	19000000	1660000	2170000	13200000	-3.51674	2.60477	D	U	9	YqeY-like protein	S	yqeY	-	ko:K09117	-	ko:K09117	-	1500000	1810000	15800000	8790000	0.271027	-0.845989	NC	NC	1	YqeY-like protein	S	yqeY	-	ko:K09117	-	ko:K09117	-
fig|220668.9.peg.164|lp_0200	13400000	843000	398000	307000	-3.99056	-0.37453	D	NC	6	ABC transporter, substratebinding protein	E	oppA	-	ko:K02035,ko:K15580	ko01501,ko02010,ko02024,map01501,map02010,map02024	ko:K02035	ko01501	168000	559000	10900000	183000	1.73439	-5.89634	U	D	7	ABC transporter, substratebinding protein	E	oppA	-	ko:K02035,ko:K15580	ko01501,ko02010,ko02024,map01501,map02010,map02024	ko:K02035	ko01501
fig|220668.9.peg.1614|lp_1915	199000	438000	0	18000	1.13816	9.96578	U	U	2	-	-	-	-	-	-	-	-	1130000	1400000	1070000	432000	0.309104	-1.30851	NC	D	6	-	-	-	-	-	-	-	-
fig|220668.9.peg.1603|lp_1903	2930000	4970000	3180000	19400000	0.762345	2.60896	NC	U	8	Part of a stress-induced multi-chaperone system, it is involved in the recovery of the cell from heat-induced damage, in cooperation with DnaK, DnaJ and GrpE	O	clpB	GO:0006508,GO:0006807,GO:0008150,GO:0008152,GO:0019538,GO:0043170,GO:0044238,GO:0071704,GO:1901564	ko:K03695	ko04213,map04213	ko:K03695	ko04213	28500000	16500000	10200000	40700000	-0.788496	1.99646	NC	U	8	Part of a stress-induced multi-chaperone system, it is involved in the recovery of the cell from heat-induced damage, in cooperation with DnaK, DnaJ and GrpE	O	clpB	GO:0006508,GO:0006807,GO:0008150,GO:0008152,GO:0019538,GO:0043170,GO:0044238,GO:0071704,GO:1901564	ko:K03695	ko04213,map04213	ko:K03695	ko04213
fig|220668.9.peg.16|lp_0018	16000000	8060000	276000	4720000	-0.98922	4.09605	NC	U	8	ABC transporter, substratebinding protein	E	oppA	-	ko:K02035,ko:K15580	ko01501,ko02010,ko02024,map01501,map02010,map02024	ko:K02035	ko01501	958000	6150000	5980000	5030000	2.68249	-0.249587	U	NC	4	ABC transporter, substratebinding protein	E	oppA	-	ko:K02035,ko:K15580	ko01501,ko02010,ko02024,map01501,map02010,map02024	ko:K02035	ko01501
fig|220668.9.peg.1598|lp_1897	8510000	150000000	143000000	77700000	4.13966	-0.880029	U	NC	7	Belongs to the pyruvate kinase family	G	pyk	GO:0001871,GO:0003674,GO:0003824,GO:0004743,GO:0005488,GO:0005575,GO:0005622,GO:0005623,GO:0005737,GO:0005829,GO:0005975,GO:0006082,GO:0006090,GO:0006091,GO:0006096,GO:0006116,GO:0006139,GO:0006163,GO:0006164,GO:0006165,GO:0006725,GO:0006732,GO:0006733,GO:0006734,GO:0006753,GO:0006754,GO:0006757,GO:0006793,GO:0006796,GO:0006807,GO:0008150,GO:0008152,GO:0009056,GO:0009058,GO:0009108,GO:0009117,GO:…	ko:K00873	ko00010,ko00230,ko00620,ko01100,ko01110,ko01120,ko01130,ko01200,ko01230,ko04922,ko04930,ko05165,ko05203,ko05230,map00010,map00230,map00620,map01100,map01110,map01120,map01130,map01200,map01230,map04922,map04930,map05165,map05203,map05230	ko:K00873	ko00010	145000000	218000000	35300000	253000000	0.588275	2.8414	NC	U	8	Belongs to the pyruvate kinase family	G	pyk	GO:0001871,GO:0003674,GO:0003824,GO:0004743,GO:0005488,GO:0005575,GO:0005622,GO:0005623,GO:0005737,GO:0005829,GO:0005975,GO:0006082,GO:0006090,GO:0006091,GO:0006096,GO:0006116,GO:0006139,GO:0006163,GO:0006164,GO:0006165,GO:0006725,GO:0006732,GO:0006733,GO:0006734,GO:0006753,GO:0006754,GO:0006757,GO:0006793,GO:0006796,GO:0006807,GO:0008150,GO:0008152,GO:0009056,GO:0009058,GO:0009108,GO:0009117,GO:…	ko:K00873	ko00010,ko00230,ko00620,ko01100,ko01110,ko01120,ko01130,ko01200,ko01230,ko04922,ko04930,ko05165,ko05203,ko05230,map00010,map00230,map00620,map01100,map01110,map01120,map01130,map01200,map01230,map04922,map04930,map05165,map05203,map05230	ko:K00873	ko00010
fig|220668.9.peg.1587|lp_1884	16800000	14000000	6440000	8880000	-0.263034	0.463499	NC	NC	1	Lysin motif	M	-	-	-	-	-	-	8220000	7650000	12700000	9820000	-0.103679	-0.371034	NC	NC	1	Lysin motif	M	-	-	-	-	-	-
fig|220668.9.peg.1585|lp_1882	95600000	72000000	82400000	259000000	-0.409014	1.65224	NC	U	8	Ribosomal protein S1	J	rpsA	-	ko:K02945	ko03010,map03010	ko:K02945	ko03010	80900000	114000000	163000000	205000000	0.494822	0.330752	NC	NC	1	Ribosomal protein S1	J	rpsA	-	ko:K02945	ko03010,map03010	ko:K02945	ko03010
fig|220668.9.peg.1583|lp_1879	68800000	17800000	34800000	126000000	-1.95053	1.85626	D	U	9	Histone-like DNA-binding protein which is capable of wrapping DNA to stabilize it, and thus to prevent its denaturation under extreme environmental conditions	L	hup	-	ko:K03530	-	ko:K03530	-	52900000	56800000	61300000	110000000	0.102623	0.843545	NC	NC	1	Histone-like DNA-binding protein which is capable of wrapping DNA to stabilize it, and thus to prevent its denaturation under extreme environmental conditions	L	hup	-	ko:K03530	-	ko:K03530	-
fig|220668.9.peg.1580|lp_1874	219000	857000	375000	6930000	1.96836	4.20789	U	U	2	Catalyzes the conversion of 4-hydroxy- tetrahydrodipicolinate (HTPA) to tetrahydrodipicolinate	E	dapB	GO:0003674,GO:0003824,GO:0005575,GO:0005622,GO:0005623,GO:0005737,GO:0005829,GO:0006082,GO:0006520,GO:0006807,GO:0008150,GO:0008152,GO:0008652,GO:0008839,GO:0009058,GO:0009987,GO:0016053,GO:0016491,GO:0016627,GO:0016628,GO:0019752,GO:0019877,GO:0043436,GO:0043648,GO:0043650,GO:0044237,GO:0044238,GO:0044249,GO:0044281,GO:0044283,GO:0044424,GO:0044444,GO:0044464,GO:0046394,GO:0046451,GO:0055114,GO:…	ko:K00215	ko00261,ko00300,ko01100,ko01110,ko01120,ko01130,ko01230,map00261,map00300,map01100,map01110,map01120,map01130,map01230	ko:K00215	ko00261	255000	1390000	285000	2570000	2.44652	3.17273	U	U	2	Catalyzes the conversion of 4-hydroxy- tetrahydrodipicolinate (HTPA) to tetrahydrodipicolinate	E	dapB	GO:0003674,GO:0003824,GO:0005575,GO:0005622,GO:0005623,GO:0005737,GO:0005829,GO:0006082,GO:0006520,GO:0006807,GO:0008150,GO:0008152,GO:0008652,GO:0008839,GO:0009058,GO:0009987,GO:0016053,GO:0016491,GO:0016627,GO:0016628,GO:0019752,GO:0019877,GO:0043436,GO:0043648,GO:0043650,GO:0044237,GO:0044238,GO:0044249,GO:0044281,GO:0044283,GO:0044424,GO:0044444,GO:0044464,GO:0046394,GO:0046451,GO:0055114,GO:…	ko:K00215	ko00261,ko00300,ko01100,ko01110,ko01120,ko01130,ko01230,map00261,map00300,map01100,map01110,map01120,map01130,map01230	ko:K00215	ko00261
fig|220668.9.peg.1578|lp_1872	10700000	1440000	1010000	17700000	-2.89347	4.13132	D	U	9	-	-	-	-	-	-	-	-	1070000	2610000	10100000	6700000	1.28644	-0.592122	U	NC	4	-	-	-	-	-	-	-	-
fig|220668.9.peg.1574|lp_1868	63200	575000	129000	1420000	3.18557	3.46045	U	U	2	EDD domain protein, DegV family	S	WQ51_01275	-	-	-	-	-	2110000	2980000	4720000	8310000	0.498069	0.816062	NC	NC	1	EDD domain protein, DegV family	S	WQ51_01275	-	-	-	-	-
fig|220668.9.peg.1570|lp_1864	1270000	3330000	1690000	10400000	1.39069	2.62149	U	U	2	Belongs to the peptidase S41A family	M	ctpA	-	ko:K03797	-	ko:K03797	-	102000	377000	1690000	5030000	1.886	1.57354	U	U	2	Belongs to the peptidase S41A family	M	ctpA	-	ko:K03797	-	ko:K03797	-
fig|220668.9.peg.1556|lp_1846	910000	987000	716000	3230000	0.117184	2.1735	NC	U	8	Protease subunit of a proteasome-like degradation complex believed to be a general protein degrading machinery	O	hslV	-	ko:K01419	-	ko:K01419	-	793000	753000	1080000	1190000	-0.074671	0.13993	NC	NC	1	Protease subunit of a proteasome-like degradation complex believed to be a general protein degrading machinery	O	hslV	-	ko:K01419	-	ko:K01419	-
fig|220668.9.peg.1555|lp_1845	5190000	370000	0	477000	-3.81014	9.96578	D	U	9	this subunit has chaperone activity. The binding of ATP and its subsequent hydrolysis by HslU are essential for unfolding of protein substrates subsequently hydrolyzed by HslV. HslU recognizes the N-terminal part of its protein substrates and unfolds these before they are guided to HslV for hydrolysis	O	hslU	-	ko:K03667	-	ko:K03667	-	4820000	4320000	8000000	3250000	-0.158002	-1.29956	NC	D	6	this subunit has chaperone activity. The binding of ATP and its subsequent hydrolysis by HslU are essential for unfolding of protein substrates subsequently hydrolyzed by HslV. HslU recognizes the N-terminal part of its protein substrates and unfolds these before they are guided to HslV for hydrolysis	O	hslU	-	ko:K03667	-	ko:K03667	-
fig|220668.9.peg.1549|lp_1837	4910000	25000000	24500000	38200000	2.34813	0.640791	U	NC	7	inorganic pyrophosphatase	C	ppaC	GO:0003674,GO:0003824,GO:0004427,GO:0005575,GO:0005622,GO:0005623,GO:0005737,GO:0006793,GO:0008150,GO:0008152,GO:0009987,GO:0016462,GO:0016787,GO:0016817,GO:0016818,GO:0044237,GO:0044424,GO:0044464	ko:K15986	ko00190,map00190	ko:K15986	ko00190	24700000	36500000	8740000	15300000	0.563385	0.807826	NC	NC	1	inorganic pyrophosphatase	C	ppaC	GO:0003674,GO:0003824,GO:0004427,GO:0005575,GO:0005622,GO:0005623,GO:0005737,GO:0006793,GO:0008150,GO:0008152,GO:0009987,GO:0016462,GO:0016787,GO:0016817,GO:0016818,GO:0044237,GO:0044424,GO:0044464	ko:K15986	ko00190,map00190	ko:K15986	ko00190
fig|220668.9.peg.1530|lp_1812	12200000	13900000	6850000	7660000	0.188204	0.16124	NC	NC	1	-	-	-	-	-	-	-	-	17800000	14400000	33900000	17100000	-0.305808	-0.987289	NC	NC	1	-	-	-	-	-	-	-	-
fig|220668.9.peg.1480|lp_1754	14800000	704000	4360000	14200000	-4.39388	1.70349	D	U	9	Divisome component that associates with the complex late in its assembly, after the Z-ring is formed, and is dependent on DivIC and PBP2B for its recruitment to the divisome. Together with EzrA, is a key component of the system that regulates PBP1 localization during cell cycle progression. Its main role could be the removal of PBP1 from the cell pole after pole maturation is completed. Also cont…	D	gpsB	-	-	-	-	-	2330000	2660000	9520000	5390000	0.191096	-0.820676	NC	NC	1	Divisome component that associates with the complex late in its assembly, after the Z-ring is formed, and is dependent on DivIC and PBP2B for its recruitment to the divisome. Together with EzrA, is a key component of the system that regulates PBP1 localization during cell cycle progression. Its main role could be the removal of PBP1 from the cell pole after pole maturation is completed. Also cont…	D	gpsB	-	-	-	-	-
fig|220668.9.peg.1477|lp_1751	3280000	8240000	2230000	1630000	1.32895	-0.452172	U	NC	7	penicillin-binding protein 1A	M	ponA	GO:0005575,GO:0005576	ko:K05366	ko00550,ko01100,ko01501,map00550,map01100,map01501	ko:K05366	ko00550	6780000	6730000	6950000	2900000	-0.0106788	-1.26096	NC	D	6	penicillin-binding protein 1A	M	ponA	GO:0005575,GO:0005576	ko:K05366	ko00550,ko01100,ko01501,map00550,map01100,map01501	ko:K05366	ko00550
fig|220668.9.peg.1468|lp_1740	84900	3690000	3430000	24600000	5.44171	2.84238	U	U	2	Asparaginyl-tRNA synthetase	J	asnS	GO:0005575,GO:0005622,GO:0005623,GO:0005737,GO:0044424,GO:0044464	ko:K01893	ko00970,map00970	ko:K01893	ko00970	3280000	5800000	496000	1070000	0.822357	1.1092	NC	U	8	Asparaginyl-tRNA synthetase	J	asnS	GO:0005575,GO:0005622,GO:0005623,GO:0005737,GO:0044424,GO:0044464	ko:K01893	ko00970,map00970	ko:K01893	ko00970
fig|220668.9.peg.1467|lp_1739	319000	1540000	1350000	10900000	2.2713	3.0133	U	U	2	Aminotransferase	E	aspB	GO:0003674,GO:0003824,GO:0008483,GO:0016740,GO:0016769,GO:0047297	ko:K00812,ko:K22457	ko00220,ko00250,ko00270,ko00330,ko00350,ko00360,ko00400,ko00401,ko00950,ko00960,ko01100,ko01110,ko01130,ko01210,ko01230,map00220,map00250,map00270,map00330,map00350,map00360,map00400,map00401,map00950,map00960,map01100,map01110,map01130,map01210,map01230	ko:K00812	ko00220	2890000	5880000	4590000	13300000	1.02475	1.53486	U	U	2	Aminotransferase	E	aspB	GO:0003674,GO:0003824,GO:0008483,GO:0016740,GO:0016769,GO:0047297	ko:K00812,ko:K22457	ko00220,ko00250,ko00270,ko00330,ko00350,ko00360,ko00400,ko00401,ko00950,ko00960,ko01100,ko01110,ko01130,ko01210,ko01230,map00220,map00250,map00270,map00330,map00350,map00360,map00400,map00401,map00950,map00960,map01100,map01110,map01130,map01210,map01230	ko:K00812	ko00220
fig|220668.9.peg.1457|lp_1726	2390000	270000	30400	673000	-3.14598	4.46846	D	U	9	Domain of unknown function (DUF4767)	S	-	-	-	-	-	-	242000	194000	3590000	1830000	-0.31895	-0.97214	NC	NC	1	Domain of unknown function (DUF4767)	S	-	-	-	-	-	-
fig|220668.9.peg.1446|lp_1712	29900000	4750000	149000	4310000	-2.65415	4.8543	D	U	9	Belongs to the 4-oxalocrotonate tautomerase family	G	dmpI	GO:0003674,GO:0003824,GO:0006725,GO:0008150,GO:0008152,GO:0009987,GO:0016853,GO:0044237	ko:K01821	ko00362,ko00621,ko00622,ko01100,ko01120,ko01220,map00362,map00621,map00622,map01100,map01120,map01220	ko:K01821	ko00362	1440000	2220000	5330000	1600000	0.624491	-1.73606	NC	D	6	Belongs to the 4-oxalocrotonate tautomerase family	G	dmpI	GO:0003674,GO:0003824,GO:0006725,GO:0008150,GO:0008152,GO:0009987,GO:0016853,GO:0044237	ko:K01821	ko00362,ko00621,ko00622,ko01100,ko01120,ko01220,map00362,map00621,map00622,map01100,map01120,map01220	ko:K01821	ko00362
fig|220668.9.peg.1443|lp_1708	116000000	660000000	150000000	251000000	2.50834	0.742725	U	NC	7	CsbD-like	S	-	-	-	-	-	-	177000000	177000000	28000000	38800000	0	0.47063	NC	NC	1	CsbD-like	S	-	-	-	-	-	-
fig|220668.9.peg.143|lp_0175	8790000	4100000	3260000	17000000	-1.10024	2.38259	D	U	9	Bacterial extracellular solute-binding protein	G	mdxE	-	ko:K02027,ko:K15770,ko:K17237	ko02010,map02010	ko:K02027	ko02010	3450000	2010000	3830000	5360000	-0.779401	0.484889	NC	NC	1	Bacterial extracellular solute-binding protein	G	mdxE	-	ko:K02027,ko:K15770,ko:K17237	ko02010,map02010	ko:K02027	ko02010
fig|220668.9.peg.1424|lp_1686	3930000	4090000	2490000	1130000	0.0575715	-1.13982	NC	D	4	Thioesterase superfamily	I	ykhA	-	-	-	-	-	1880000	3400000	4040000	1440000	0.854802	-1.48829	NC	D	6	Thioesterase superfamily	I	ykhA	-	-	-	-	-
fig|220668.9.peg.1420|lp_1681	3490000	6000000	23100000	6660000	0.781735	-1.7943	NC	D	4	Enoyl- acyl-carrier-protein reductase NADH	I	fabI	GO:0000166,GO:0003674,GO:0003824,GO:0004312,GO:0004318,GO:0005488,GO:0006082,GO:0006629,GO:0006631,GO:0006633,GO:0006950,GO:0008150,GO:0008152,GO:0008610,GO:0009058,GO:0009266,GO:0009409,GO:0009628,GO:0009987,GO:0016043,GO:0016053,GO:0016491,GO:0016627,GO:0016628,GO:0016740,GO:0016746,GO:0016747,GO:0019752,GO:0022607,GO:0030497,GO:0032787,GO:0033554,GO:0036094,GO:0043436,GO:0043933,GO:0044085,GO:…	ko:K00208	ko00061,ko00333,ko00780,ko01100,ko01130,ko01212,map00061,map00333,map00780,map01100,map01130,map01212	ko:K00208	ko00061	32200000	34700000	18700000	11100000	0.107875	-0.752479	NC	NC	1	Enoyl- acyl-carrier-protein reductase NADH	I	fabI	GO:0000166,GO:0003674,GO:0003824,GO:0004312,GO:0004318,GO:0005488,GO:0006082,GO:0006629,GO:0006631,GO:0006633,GO:0006950,GO:0008150,GO:0008152,GO:0008610,GO:0009058,GO:0009266,GO:0009409,GO:0009628,GO:0009987,GO:0016043,GO:0016053,GO:0016491,GO:0016627,GO:0016628,GO:0016740,GO:0016746,GO:0016747,GO:0019752,GO:0022607,GO:0030497,GO:0032787,GO:0033554,GO:0036094,GO:0043436,GO:0043933,GO:0044085,GO:…	ko:K00208	ko00061,ko00333,ko00780,ko01100,ko01130,ko01212,map00061,map00333,map00780,map01100,map01130,map01212	ko:K00208	ko00061
fig|220668.9.peg.1415|lp_1676	7070000	1150000	886000	2120000	-2.62008	1.25869	D	U	9	first, biotin carboxylase catalyzes the carboxylation of the carrier protein and then the transcarboxylase transfers the carboxyl group to form malonyl-CoA	I	accB	-	ko:K02160	ko00061,ko00620,ko00640,ko00720,ko01100,ko01110,ko01120,ko01130,ko01200,ko01212,map00061,map00620,map00640,map00720,map01100,map01110,map01120,map01130,map01200,map01212	ko:K02160	ko00061	4170000	5000000	11200000	4190000	0.261881	-1.41848	NC	D	6	first, biotin carboxylase catalyzes the carboxylation of the carrier protein and then the transcarboxylase transfers the carboxyl group to form malonyl-CoA	I	accB	-	ko:K02160	ko00061,ko00620,ko00640,ko00720,ko01100,ko01110,ko01120,ko01130,ko01200,ko01212,map00061,map00620,map00640,map00720,map01100,map01110,map01120,map01130,map01200,map01212	ko:K02160	ko00061
fig|220668.9.peg.1414|lp_1675	3960000	8820000	15500000	14400000	1.15528	-0.106199	U	NC	7	Catalyzes the condensation reaction of fatty acid synthesis by the addition to an acyl acceptor of two carbons from malonyl-ACP	I	fabF	-	ko:K09458	ko00061,ko00780,ko01100,ko01212,map00061,map00780,map01100,map01212	ko:K09458	ko00061	27600000	25600000	8000000	10300000	-0.108524	0.364572	NC	NC	1	Catalyzes the condensation reaction of fatty acid synthesis by the addition to an acyl acceptor of two carbons from malonyl-ACP	I	fabF	-	ko:K09458	ko00061,ko00780,ko01100,ko01212,map00061,map00780,map01100,map01212	ko:K09458	ko00061
fig|220668.9.peg.1413|lp_1674	700000	1120000	538000	876000	0.678072	0.703325	NC	NC	1	reductase	IQ	fabG	GO:0000166,GO:0003674,GO:0003824,GO:0004312,GO:0004316,GO:0005488,GO:0006082,GO:0006629,GO:0006631,GO:0006633,GO:0008150,GO:0008152,GO:0008610,GO:0009058,GO:0009987,GO:0016053,GO:0016491,GO:0016614,GO:0016616,GO:0016740,GO:0016746,GO:0016747,GO:0019752,GO:0030497,GO:0032787,GO:0036094,GO:0043436,GO:0044237,GO:0044238,GO:0044249,GO:0044255,GO:0044281,GO:0044283,GO:0046394,GO:0048037,GO:0050661,GO:…	ko:K00059	ko00061,ko00333,ko00780,ko01040,ko01100,ko01130,ko01212,map00061,map00333,map00780,map01040,map01100,map01130,map01212	ko:K00059	ko00061	4400000	5680000	4750000	4170000	0.368387	-0.18788	NC	NC	1	reductase	IQ	fabG	GO:0000166,GO:0003674,GO:0003824,GO:0004312,GO:0004316,GO:0005488,GO:0006082,GO:0006629,GO:0006631,GO:0006633,GO:0008150,GO:0008152,GO:0008610,GO:0009058,GO:0009987,GO:0016053,GO:0016491,GO:0016614,GO:0016616,GO:0016740,GO:0016746,GO:0016747,GO:0019752,GO:0030497,GO:0032787,GO:0036094,GO:0043436,GO:0044237,GO:0044238,GO:0044249,GO:0044255,GO:0044281,GO:0044283,GO:0046394,GO:0048037,GO:0050661,GO:…	ko:K00059	ko00061,ko00333,ko00780,ko01040,ko01100,ko01130,ko01212,map00061,map00333,map00780,map01040,map01100,map01130,map01212	ko:K00059	ko00061
fig|220668.9.peg.1411|lp_1672	99600000	212000000	40300000	112000000	1.08985	1.47465	U	U	2	Carrier of the growing fatty acid chain in fatty acid biosynthesis	IQ	acpP	GO:0000035,GO:0000036,GO:0003674,GO:0005488,GO:0005575,GO:0005622,GO:0005623,GO:0005737,GO:0005829,GO:0005975,GO:0006082,GO:0006629,GO:0006631,GO:0006633,GO:0006643,GO:0006644,GO:0006664,GO:0006793,GO:0006796,GO:0008150,GO:0008152,GO:0008610,GO:0008654,GO:0009058,GO:0009245,GO:0009247,GO:0009311,GO:0009312,GO:0009987,GO:0016051,GO:0016053,GO:0019637,GO:0019752,GO:0019842,GO:0031177,GO:0032787,GO:…	ko:K02078	-	ko:K02078	-	102000000	103000000	52600000	41600000	0.0140752	-0.338479	NC	NC	1	Carrier of the growing fatty acid chain in fatty acid biosynthesis	IQ	acpP	GO:0000035,GO:0000036,GO:0003674,GO:0005488,GO:0005575,GO:0005622,GO:0005623,GO:0005737,GO:0005829,GO:0005975,GO:0006082,GO:0006629,GO:0006631,GO:0006633,GO:0006643,GO:0006644,GO:0006664,GO:0006793,GO:0006796,GO:0008150,GO:0008152,GO:0008610,GO:0008654,GO:0009058,GO:0009245,GO:0009247,GO:0009311,GO:0009312,GO:0009987,GO:0016051,GO:0016053,GO:0019637,GO:0019752,GO:0019842,GO:0031177,GO:0032787,GO:…	ko:K02078	-	ko:K02078	-
fig|220668.9.peg.1409|lp_1670	1600000	342000	569000	656000	-2.226	0.205267	D	NC	6	Involved in unsaturated fatty acids biosynthesis. Catalyzes the dehydration of short chain beta-hydroxyacyl-ACPs and long chain saturated and unsaturated beta-hydroxyacyl-ACPs	I	fabZ	-	ko:K02372	ko00061,ko00780,ko01100,ko01212,map00061,map00780,map01100,map01212	ko:K02372	ko00061	797000	741000	1920000	1040000	-0.105106	-0.884523	NC	NC	1	Involved in unsaturated fatty acids biosynthesis. Catalyzes the dehydration of short chain beta-hydroxyacyl-ACPs and long chain saturated and unsaturated beta-hydroxyacyl-ACPs	I	fabZ	-	ko:K02372	ko00061,ko00780,ko01100,ko01212,map00061,map00780,map01100,map01212	ko:K02372	ko00061
fig|220668.9.peg.1387|lp_1640	6610000	9580000	13000000	7550000	0.535375	-0.783963	NC	NC	1	This protein is located at the 30S-50S ribosomal subunit interface and may play a role in the structure and function of the aminoacyl-tRNA binding site	J	rplS	GO:0003674,GO:0003735,GO:0005198,GO:0005575,GO:0005622,GO:0005623,GO:0005737,GO:0005829,GO:0005840,GO:0015934,GO:0022625,GO:0022626,GO:0032991,GO:0043226,GO:0043228,GO:0043229,GO:0043232,GO:0044391,GO:0044422,GO:0044424,GO:0044444,GO:0044445,GO:0044446,GO:0044464,GO:1990904	ko:K02884	ko03010,map03010	ko:K02884	ko03010	11900000	17800000	4590000	10800000	0.580916	1.23447	NC	U	8	This protein is located at the 30S-50S ribosomal subunit interface and may play a role in the structure and function of the aminoacyl-tRNA binding site	J	rplS	GO:0003674,GO:0003735,GO:0005198,GO:0005575,GO:0005622,GO:0005623,GO:0005737,GO:0005829,GO:0005840,GO:0015934,GO:0022625,GO:0022626,GO:0032991,GO:0043226,GO:0043228,GO:0043229,GO:0043232,GO:0044391,GO:0044422,GO:0044424,GO:0044444,GO:0044445,GO:0044446,GO:0044464,GO:1990904	ko:K02884	ko03010,map03010	ko:K02884	ko03010
fig|220668.9.peg.1383|lp_1636	8540000	5660000	4470000	37800000	-0.593434	3.08004	NC	U	8	Belongs to the bacterial ribosomal protein bS16 family	J	rpsP	GO:0003674,GO:0003735,GO:0005198,GO:0005575,GO:0005622,GO:0005623,GO:0005737,GO:0005840,GO:0006412,GO:0006518,GO:0006807,GO:0008150,GO:0008152,GO:0009058,GO:0009059,GO:0009987,GO:0010467,GO:0015935,GO:0019538,GO:0032991,GO:0034641,GO:0034645,GO:0043043,GO:0043170,GO:0043226,GO:0043228,GO:0043229,GO:0043232,GO:0043603,GO:0043604,GO:0044237,GO:0044238,GO:0044249,GO:0044260,GO:0044267,GO:0044271,GO:…	ko:K02959	ko03010,map03010	ko:K02959	ko03010	5720000	6940000	6070000	10700000	0.278921	0.817842	NC	NC	1	Belongs to the bacterial ribosomal protein bS16 family	J	rpsP	GO:0003674,GO:0003735,GO:0005198,GO:0005575,GO:0005622,GO:0005623,GO:0005737,GO:0005840,GO:0006412,GO:0006518,GO:0006807,GO:0008150,GO:0008152,GO:0009058,GO:0009059,GO:0009987,GO:0010467,GO:0015935,GO:0019538,GO:0032991,GO:0034641,GO:0034645,GO:0043043,GO:0043170,GO:0043226,GO:0043228,GO:0043229,GO:0043232,GO:0043603,GO:0043604,GO:0044237,GO:0044238,GO:0044249,GO:0044260,GO:0044267,GO:0044271,GO:…	ko:K02959	ko03010,map03010	ko:K02959	ko03010
fig|220668.9.peg.1380|lp_1633	504000	428000	71900	1900000	-0.235813	4.72386	NC	U	8	Involved in targeting and insertion of nascent membrane proteins into the cytoplasmic membrane. Acts as a receptor for the complex formed by the signal recognition particle (SRP) and the ribosome-nascent chain (RNC)	U	ftsY	-	ko:K03110	ko02024,ko03060,ko03070,map02024,map03060,map03070	ko:K03110	ko02024	1350000	2040000	5620000	5490000	0.59561	-0.033764	NC	NC	1	Involved in targeting and insertion of nascent membrane proteins into the cytoplasmic membrane. Acts as a receptor for the complex formed by the signal recognition particle (SRP) and the ribosome-nascent chain (RNC)	U	ftsY	-	ko:K03110	ko02024,ko03060,ko03070,map02024,map03060,map03070	ko:K03110	ko02024
fig|220668.9.peg.1377|lp_1629	7980000	7010000	0	7010000	-0.186974	9.96578	NC	U	8	Carrier of the growing fatty acid chain in fatty acid biosynthesis	IQ	acpP	GO:0000035,GO:0000036,GO:0003674,GO:0005488,GO:0005575,GO:0005622,GO:0005623,GO:0005737,GO:0005829,GO:0005975,GO:0006082,GO:0006629,GO:0006631,GO:0006633,GO:0006643,GO:0006644,GO:0006664,GO:0006793,GO:0006796,GO:0008150,GO:0008152,GO:0008610,GO:0008654,GO:0009058,GO:0009245,GO:0009247,GO:0009311,GO:0009312,GO:0009987,GO:0016051,GO:0016053,GO:0019637,GO:0019752,GO:0019842,GO:0031177,GO:0032787,GO:…	ko:K02078	-	ko:K02078	-	1140000	4340000	3630000	2590000	1.92866	-0.487017	U	NC	4	Carrier of the growing fatty acid chain in fatty acid biosynthesis	IQ	acpP	GO:0000035,GO:0000036,GO:0003674,GO:0005488,GO:0005575,GO:0005622,GO:0005623,GO:0005737,GO:0005829,GO:0005975,GO:0006082,GO:0006629,GO:0006631,GO:0006633,GO:0006643,GO:0006644,GO:0006664,GO:0006793,GO:0006796,GO:0008150,GO:0008152,GO:0008610,GO:0008654,GO:0009058,GO:0009245,GO:0009247,GO:0009311,GO:0009312,GO:0009987,GO:0016051,GO:0016053,GO:0019637,GO:0019752,GO:0019842,GO:0031177,GO:0032787,GO:…	ko:K02078	-	ko:K02078	-
fig|220668.9.peg.1361|lp_1613	2440000	9390000	3980000	6700000	1.94424	0.751393	U	NC	7	Promotes RNA polymerase assembly. Latches the N- and C- terminal regions of the beta' subunit thereby facilitating its interaction with the beta and alpha subunits	K	rpoZ	-	ko:K03060	ko00230,ko00240,ko01100,ko03020,map00230,map00240,map01100,map03020	ko:K03060	ko00230	2730000	2250000	874000	1090000	-0.278976	0.318623	NC	NC	1	Promotes RNA polymerase assembly. Latches the N- and C- terminal regions of the beta' subunit thereby facilitating its interaction with the beta and alpha subunits	K	rpoZ	-	ko:K03060	ko00230,ko00240,ko01100,ko03020,map00230,map00240,map01100,map03020	ko:K03060	ko00230
fig|220668.9.peg.1357|lp_1609	136000	5850000	715000	821000	5.42676	0.199439	U	NC	7	Periplasmic glycine betaine choline-binding (lipo)protein of an ABC-type transport system (osmoprotectant binding protein)	M	opuCC	GO:0003674,GO:0005215,GO:0005575,GO:0005623,GO:0005886,GO:0006810,GO:0006811,GO:0006812,GO:0008150,GO:0015695,GO:0015696,GO:0015697,GO:0015838,GO:0016020,GO:0031460,GO:0044464,GO:0051179,GO:0051234,GO:0071702,GO:0071705,GO:0071944,GO:0072337	ko:K05845	ko02010,map02010	ko:K05845	ko02010	3280000	3120000	3820000	1800000	-0.0721498	-1.08558	NC	D	6	Periplasmic glycine betaine choline-binding (lipo)protein of an ABC-type transport system (osmoprotectant binding protein)	M	opuCC	GO:0003674,GO:0005215,GO:0005575,GO:0005623,GO:0005886,GO:0006810,GO:0006811,GO:0006812,GO:0008150,GO:0015695,GO:0015696,GO:0015697,GO:0015838,GO:0016020,GO:0031460,GO:0044464,GO:0051179,GO:0051234,GO:0071702,GO:0071705,GO:0071944,GO:0072337	ko:K05845	ko02010,map02010	ko:K05845	ko02010
fig|220668.9.peg.1347|lp_1598	6100000	3180000	2490000	5990000	-0.939782	1.26641	NC	U	8	Involved in transcription antitermination. Required for transcription of ribosomal RNA (rRNA) genes. Binds specifically to the boxA antiterminator sequence of the ribosomal RNA (rrn) operons	K	nusB	-	ko:K03625	-	ko:K03625	-	1250000	2470000	4860000	1790000	0.982583	-1.441	NC	D	6	Involved in transcription antitermination. Required for transcription of ribosomal RNA (rRNA) genes. Binds specifically to the boxA antiterminator sequence of the ribosomal RNA (rrn) operons	K	nusB	-	ko:K03625	-	ko:K03625	-
fig|220668.9.peg.1345|lp_1596	4080000	10100000	16100000	25700000	1.30771	0.674708	U	NC	7	Involved in peptide bond synthesis. Stimulates efficient translation and peptide-bond synthesis on native or reconstituted 70S ribosomes in vitro. Probably functions indirectly by altering the affinity of the ribosome for aminoacyl-tRNA, thus increasing their reactivity as acceptors for peptidyl transferase	J	efp	GO:0003674,GO:0003676,GO:0003723,GO:0003746,GO:0005488,GO:0005575,GO:0005622,GO:0005623,GO:0005737,GO:0006412,GO:0006414,GO:0006518,GO:0006807,GO:0008135,GO:0008150,GO:0008152,GO:0009058,GO:0009059,GO:0009987,GO:0010467,GO:0019538,GO:0034641,GO:0034645,GO:0043043,GO:0043170,GO:0043603,GO:0043604,GO:0044237,GO:0044238,GO:0044249,GO:0044260,GO:0044267,GO:0044271,GO:0044424,GO:0044464,GO:0071704,GO:…	ko:K02356	-	ko:K02356	-	15500000	15500000	16800000	10100000	0	-0.734106	NC	NC	1	Involved in peptide bond synthesis. Stimulates efficient translation and peptide-bond synthesis on native or reconstituted 70S ribosomes in vitro. Probably functions indirectly by altering the affinity of the ribosome for aminoacyl-tRNA, thus increasing their reactivity as acceptors for peptidyl transferase	J	efp	GO:0003674,GO:0003676,GO:0003723,GO:0003746,GO:0005488,GO:0005575,GO:0005622,GO:0005623,GO:0005737,GO:0006412,GO:0006414,GO:0006518,GO:0006807,GO:0008135,GO:0008150,GO:0008152,GO:0009058,GO:0009059,GO:0009987,GO:0010467,GO:0019538,GO:0034641,GO:0034645,GO:0043043,GO:0043170,GO:0043603,GO:0043604,GO:0044237,GO:0044238,GO:0044249,GO:0044260,GO:0044267,GO:0044271,GO:0044424,GO:0044464,GO:0071704,GO:…	ko:K02356	-	ko:K02356	-
fig|220668.9.peg.1343|lp_1594	27200000	15700000	20300000	46800000	-0.792842	1.20503	NC	U	8	Belongs to the bacterial ribosomal protein bL27 family	J	rpmA	GO:0003674,GO:0003735,GO:0005198,GO:0005575,GO:0005622,GO:0005623,GO:0005737,GO:0005829,GO:0005840,GO:0015934,GO:0022625,GO:0022626,GO:0032991,GO:0043226,GO:0043228,GO:0043229,GO:0043232,GO:0044391,GO:0044422,GO:0044424,GO:0044444,GO:0044445,GO:0044446,GO:0044464,GO:1990904	ko:K02899	ko03010,map03010	ko:K02899	ko03010	28900000	15500000	6970000	18800000	-0.898801	1.4315	NC	U	8	Belongs to the bacterial ribosomal protein bL27 family	J	rpmA	GO:0003674,GO:0003735,GO:0005198,GO:0005575,GO:0005622,GO:0005623,GO:0005737,GO:0005829,GO:0005840,GO:0015934,GO:0022625,GO:0022626,GO:0032991,GO:0043226,GO:0043228,GO:0043229,GO:0043232,GO:0044391,GO:0044422,GO:0044424,GO:0044444,GO:0044445,GO:0044446,GO:0044464,GO:1990904	ko:K02899	ko03010,map03010	ko:K02899	ko03010
fig|220668.9.peg.1341|lp_1592	14000000	6850000	8890000	19900000	-1.03125	1.16251	D	U	9	This protein binds to 23S rRNA in the presence of protein L20	J	rplU	GO:0003674,GO:0003735,GO:0005198	ko:K02888	ko03010,map03010	ko:K02888	ko03010	10200000	13400000	9330000	20900000	0.393664	1.16355	NC	U	8	This protein binds to 23S rRNA in the presence of protein L20	J	rplU	GO:0003674,GO:0003735,GO:0005198	ko:K02888	ko03010,map03010	ko:K02888	ko03010
fig|220668.9.peg.1332|lp_1581	45000000	2300000	3940000	25500000	-4.29022	2.69423	D	U	9	glutamine synthetase	E	glnA	-	ko:K01915	ko00220,ko00250,ko00630,ko00910,ko01100,ko01120,ko01230,ko02020,ko04217,ko04724,ko04727,map00220,map00250,map00630,map00910,map01100,map01120,map01230,map02020,map04217,map04724,map04727	ko:K01915	ko00220	2830000	6580000	20500000	21100000	1.21729	0.0416191	U	NC	4	glutamine synthetase	E	glnA	-	ko:K01915	ko00220,ko00250,ko00630,ko00910,ko01100,ko01120,ko01230,ko02020,ko04217,ko04724,ko04727,map00220,map00250,map00630,map00910,map01100,map01120,map01230,map02020,map04217,map04724,map04727	ko:K01915	ko00220
fig|220668.9.peg.1325|lp_1573	55100	3890000	5050000	632000	6.14157	-2.99829	U	D	5	Glucokinase	G	glcK	GO:0003674,GO:0003824,GO:0004340,GO:0004396,GO:0005575,GO:0005622,GO:0005623,GO:0005737,GO:0005975,GO:0006793,GO:0006796,GO:0008150,GO:0008152,GO:0009987,GO:0016301,GO:0016310,GO:0016740,GO:0016772,GO:0016773,GO:0019200,GO:0019637,GO:0044237,GO:0044238,GO:0044262,GO:0044424,GO:0044464,GO:0046835,GO:0051156,GO:0071704,GO:1901135	ko:K00845	ko00010,ko00052,ko00500,ko00520,ko00521,ko00524,ko01100,ko01110,ko01120,ko01130,ko01200,map00010,map00052,map00500,map00520,map00521,map00524,map01100,map01110,map01120,map01130,map01200	ko:K00845	ko00010	10400000	14700000	1840000	2240000	0.499233	0.283793	NC	NC	1	Glucokinase	G	glcK	GO:0003674,GO:0003824,GO:0004340,GO:0004396,GO:0005575,GO:0005622,GO:0005623,GO:0005737,GO:0005975,GO:0006793,GO:0006796,GO:0008150,GO:0008152,GO:0009987,GO:0016301,GO:0016310,GO:0016740,GO:0016772,GO:0016773,GO:0019200,GO:0019637,GO:0044237,GO:0044238,GO:0044262,GO:0044424,GO:0044464,GO:0046835,GO:0051156,GO:0071704,GO:1901135	ko:K00845	ko00010,ko00052,ko00500,ko00520,ko00521,ko00524,ko01100,ko01110,ko01120,ko01130,ko01200,map00010,map00052,map00500,map00520,map00521,map00524,map01100,map01110,map01120,map01130,map01200	ko:K00845	ko00010
fig|220668.9.peg.1321	6050000	68800000	27300000	16300000	3.5074	-0.744029	U	NC	7	Belongs to the bacterial ribosomal protein bL33 family	J	rpmG	-	ko:K02913	ko03010,map03010	ko:K02913	ko03010	20500000	26200000	2650000	3150000	0.353943	0.249359	NC	NC	1	Belongs to the bacterial ribosomal protein bL33 family	J	rpmG	-	ko:K02913	ko03010,map03010	ko:K02913	ko03010
fig|220668.9.peg.1320|lp_1568	17100000	33500000	11800000	15400000	0.970165	0.384143	NC	NC	1	Penicillin-binding Protein	M	pbp2b	-	ko:K00687,ko:K12553,ko:K21465,ko:K21466	ko00550,ko01100,ko01501,map00550,map01100,map01501	ko:K00687	ko00550	13700000	12600000	9180000	6470000	-0.120752	-0.504728	NC	NC	1	Penicillin-binding Protein	M	pbp2b	-	ko:K00687,ko:K12553,ko:K21465,ko:K21466	ko00550,ko01100,ko01501,map00550,map01100,map01501	ko:K00687	ko00550
fig|220668.9.peg.1315|lp_1563	20100000	17700000	6160000	27200000	-0.183446	2.1426	NC	U	8	Necessary for efficient RNA polymerase transcription elongation past template-encoded arresting sites. The arresting sites in DNA have the property of trapping a certain fraction of elongating RNA polymerases that pass through, resulting in locked ternary complexes. Cleavage of the nascent transcript by cleavage factors such as GreA or GreB allows the resumption of elongation from the new 3'termi…	K	greA	GO:0006139,GO:0006351,GO:0006354,GO:0006725,GO:0006807,GO:0008150,GO:0008152,GO:0009058,GO:0009059,GO:0009987,GO:0010467,GO:0016070,GO:0018130,GO:0019438,GO:0032774,GO:0034641,GO:0034645,GO:0034654,GO:0043170,GO:0044237,GO:0044238,GO:0044249,GO:0044260,GO:0044271,GO:0046483,GO:0071704,GO:0090304,GO:0097659,GO:1901360,GO:1901362,GO:1901576	ko:K03624	-	ko:K03624	-	8150000	15200000	14600000	8160000	0.899199	-0.839327	NC	NC	1	Necessary for efficient RNA polymerase transcription elongation past template-encoded arresting sites. The arresting sites in DNA have the property of trapping a certain fraction of elongating RNA polymerases that pass through, resulting in locked ternary complexes. Cleavage of the nascent transcript by cleavage factors such as GreA or GreB allows the resumption of elongation from the new 3'termi…	K	greA	GO:0006139,GO:0006351,GO:0006354,GO:0006725,GO:0006807,GO:0008150,GO:0008152,GO:0009058,GO:0009059,GO:0009987,GO:0010467,GO:0016070,GO:0018130,GO:0019438,GO:0032774,GO:0034641,GO:0034645,GO:0034654,GO:0043170,GO:0044237,GO:0044238,GO:0044249,GO:0044260,GO:0044271,GO:0046483,GO:0071704,GO:0090304,GO:0097659,GO:1901360,GO:1901362,GO:1901576	ko:K03624	-	ko:K03624	-
fig|220668.9.peg.1313|lp_1561	7250000	4360000	2000000	7230000	-0.733653	1.854	NC	U	8	Functions as a peptidoglycan terminase that cleaves nascent peptidoglycan strands endolytically to terminate their elongation	S	mltG	-	ko:K07082	-	ko:K07082	-	10600000	7650000	14400000	39900000	-0.470533	1.47032	NC	U	8	Functions as a peptidoglycan terminase that cleaves nascent peptidoglycan strands endolytically to terminate their elongation	S	mltG	-	ko:K07082	-	ko:K07082	-
fig|220668.9.peg.1307|lp_1554	849000	34800000	1180000	1500000	5.35718	0.346176	U	NC	7	Belongs to the acylphosphatase family	C	acyP	GO:0003674,GO:0003824,GO:0003998,GO:0006950,GO:0008150,GO:0009266,GO:0009408,GO:0009628,GO:0016787,GO:0016817,GO:0016818,GO:0050896	ko:K01512	ko00620,ko00627,ko01120,map00620,map00627,map01120	ko:K01512	ko00620	4880000	8550000	0	35300	0.809043	9.96578	NC	U	8	Belongs to the acylphosphatase family	C	acyP	GO:0003674,GO:0003824,GO:0003998,GO:0006950,GO:0008150,GO:0009266,GO:0009408,GO:0009628,GO:0016787,GO:0016817,GO:0016818,GO:0050896	ko:K01512	ko00620,ko00627,ko01120,map00620,map00627,map01120	ko:K01512	ko00620
fig|220668.9.peg.1300|lp_1544	1570000	6030000	4220000	12100000	1.94139	1.51969	U	U	2	response regulator	K	csrR	-	-	-	-	-	4760000	5640000	4810000	2920000	0.244734	-0.720069	NC	NC	1	response regulator	K	csrR	-	-	-	-	-
fig|220668.9.peg.1298|lp_1541	3700000	16900000	20000000	12900000	2.19143	-0.632629	U	NC	7	Catalyzes the oxidative decarboxylation of 6- phosphogluconate to ribulose 5-phosphate and CO(2), with concomitant reduction of NADP to NADPH	H	gnd	-	ko:K00033	ko00030,ko00480,ko01100,ko01110,ko01120,ko01130,ko01200,map00030,map00480,map01100,map01110,map01120,map01130,map01200	ko:K00033	ko00030	32000000	43200000	161000000	185000000	0.432959	0.200465	NC	NC	1	Catalyzes the oxidative decarboxylation of 6- phosphogluconate to ribulose 5-phosphate and CO(2), with concomitant reduction of NADP to NADPH	H	gnd	-	ko:K00033	ko00030,ko00480,ko01100,ko01110,ko01120,ko01130,ko01200,map00030,map00480,map01100,map01110,map01120,map01130,map01200	ko:K00033	ko00030
fig|220668.9.peg.1296|lp_1539	2140000	501000	86100	863000	-2.09473	3.32528	D	U	9	Peptidase propeptide and YPEB domain	S	-	-	-	-	-	-	327000	569000	2320000	453000	0.799138	-2.35654	NC	D	6	Peptidase propeptide and YPEB domain	S	-	-	-	-	-	-
fig|220668.9.peg.1277|lp_1517	7110000	5340000	10400000	18300000	-0.41301	0.81526	NC	NC	1	Binds directly to 23S ribosomal RNA and is necessary for the in vitro assembly process of the 50S ribosomal subunit. It is not involved in the protein synthesizing functions of that subunit	J	rplT	GO:0000027,GO:0003674,GO:0003735,GO:0005198,GO:0005575,GO:0005622,GO:0005623,GO:0005737,GO:0005829,GO:0005840,GO:0006996,GO:0008150,GO:0009987,GO:0015934,GO:0016043,GO:0022607,GO:0022613,GO:0022618,GO:0022625,GO:0022626,GO:0032991,GO:0034622,GO:0042254,GO:0042255,GO:0042273,GO:0043226,GO:0043228,GO:0043229,GO:0043232,GO:0043933,GO:0044085,GO:0044391,GO:0044422,GO:0044424,GO:0044444,GO:0044445,GO:…	ko:K02887	ko03010,map03010	ko:K02887	ko03010	9050000	13400000	4830000	17500000	0.566243	1.85726	NC	U	8	Binds directly to 23S ribosomal RNA and is necessary for the in vitro assembly process of the 50S ribosomal subunit. It is not involved in the protein synthesizing functions of that subunit	J	rplT	GO:0000027,GO:0003674,GO:0003735,GO:0005198,GO:0005575,GO:0005622,GO:0005623,GO:0005737,GO:0005829,GO:0005840,GO:0006996,GO:0008150,GO:0009987,GO:0015934,GO:0016043,GO:0022607,GO:0022613,GO:0022618,GO:0022625,GO:0022626,GO:0032991,GO:0034622,GO:0042254,GO:0042255,GO:0042273,GO:0043226,GO:0043228,GO:0043229,GO:0043232,GO:0043933,GO:0044085,GO:0044391,GO:0044422,GO:0044424,GO:0044444,GO:0044445,GO:…	ko:K02887	ko03010,map03010	ko:K02887	ko03010
fig|220668.9.peg.1275|lp_1515	5610000	875000	483000	9200000	-2.68065	4.25154	D	U	9	IF-3 binds to the 30S ribosomal subunit and shifts the equilibrum between 70S ribosomes and their 50S and 30S subunits in favor of the free subunits, thus enhancing the availability of 30S subunits on which protein synthesis initiation begins	J	infC	GO:0003674,GO:0003676,GO:0003723,GO:0003743,GO:0005488,GO:0005575,GO:0005622,GO:0005623,GO:0005737,GO:0005829,GO:0006412,GO:0006413,GO:0006518,GO:0006807,GO:0006996,GO:0008135,GO:0008150,GO:0008152,GO:0009058,GO:0009059,GO:0009987,GO:0010467,GO:0016020,GO:0016043,GO:0019538,GO:0022411,GO:0032790,GO:0032984,GO:0032988,GO:0034641,GO:0034645,GO:0043021,GO:0043022,GO:0043043,GO:0043170,GO:0043603,GO:…	ko:K02520	-	ko:K02520	-	881000	2950000	7110000	12100000	1.7435	0.767086	U	NC	4	IF-3 binds to the 30S ribosomal subunit and shifts the equilibrum between 70S ribosomes and their 50S and 30S subunits in favor of the free subunits, thus enhancing the availability of 30S subunits on which protein synthesis initiation begins	J	infC	GO:0003674,GO:0003676,GO:0003723,GO:0003743,GO:0005488,GO:0005575,GO:0005622,GO:0005623,GO:0005737,GO:0005829,GO:0006412,GO:0006413,GO:0006518,GO:0006807,GO:0006996,GO:0008135,GO:0008150,GO:0008152,GO:0009058,GO:0009059,GO:0009987,GO:0010467,GO:0016020,GO:0016043,GO:0019538,GO:0022411,GO:0032790,GO:0032984,GO:0032988,GO:0034641,GO:0034645,GO:0043021,GO:0043022,GO:0043043,GO:0043170,GO:0043603,GO:…	ko:K02520	-	ko:K02520	-
fig|220668.9.peg.1215|lp_1452	29300000	23300000	6940000	61100000	-0.330571	3.13816	NC	U	8	Plays a major role in protein secretion by helping the post-translocational extracellular folding of several secreted proteins	M	prsA	GO:0000413,GO:0003674,GO:0003755,GO:0003824,GO:0006457,GO:0006464,GO:0006807,GO:0008150,GO:0008152,GO:0009987,GO:0016853,GO:0016859,GO:0018193,GO:0018208,GO:0019538,GO:0036211,GO:0043170,GO:0043412,GO:0044237,GO:0044238,GO:0044260,GO:0044267,GO:0071704,GO:0140096,GO:1901564	ko:K01802,ko:K07533	-	ko:K01802	-	13700000	23400000	15800000	35900000	0.772333	1.18406	NC	U	8	Plays a major role in protein secretion by helping the post-translocational extracellular folding of several secreted proteins	M	prsA	GO:0000413,GO:0003674,GO:0003755,GO:0003824,GO:0006457,GO:0006464,GO:0006807,GO:0008150,GO:0008152,GO:0009987,GO:0016853,GO:0016859,GO:0018193,GO:0018208,GO:0019538,GO:0036211,GO:0043170,GO:0043412,GO:0044237,GO:0044238,GO:0044260,GO:0044267,GO:0071704,GO:0140096,GO:1901564	ko:K01802,ko:K07533	-	ko:K01802	-
fig|220668.9.peg.1186|lp_1415	8450000	1530000	761000	12100000	-2.46542	3.99097	D	U	9	Belongs to the UPF0342 family	S	yheA	-	-	-	-	-	1590000	3310000	5130000	793000	1.0578	-2.69357	U	D	7	Belongs to the UPF0342 family	S	yheA	-	-	-	-	-
fig|220668.9.peg.1165|lp_1391	1190000	2550000	1520000	7680000	1.09954	2.33703	U	U	2	Arginyl-tRNA synthetase	J	argS	GO:0003674,GO:0003824,GO:0004812,GO:0004814,GO:0005575,GO:0005622,GO:0005623,GO:0005737,GO:0006082,GO:0006139,GO:0006399,GO:0006412,GO:0006418,GO:0006420,GO:0006518,GO:0006520,GO:0006725,GO:0006807,GO:0008150,GO:0008152,GO:0009058,GO:0009059,GO:0009987,GO:0010467,GO:0016070,GO:0016874,GO:0016875,GO:0019538,GO:0019752,GO:0034641,GO:0034645,GO:0034660,GO:0043038,GO:0043039,GO:0043043,GO:0043170,GO:…	ko:K01887	ko00970,map00970	ko:K01887	ko00970	4500000	11600000	44500000	42300000	1.36613	-0.0731477	U	NC	4	Arginyl-tRNA synthetase	J	argS	GO:0003674,GO:0003824,GO:0004812,GO:0004814,GO:0005575,GO:0005622,GO:0005623,GO:0005737,GO:0006082,GO:0006139,GO:0006399,GO:0006412,GO:0006418,GO:0006420,GO:0006518,GO:0006520,GO:0006725,GO:0006807,GO:0008150,GO:0008152,GO:0009058,GO:0009059,GO:0009987,GO:0010467,GO:0016070,GO:0016874,GO:0016875,GO:0019538,GO:0019752,GO:0034641,GO:0034645,GO:0034660,GO:0043038,GO:0043039,GO:0043043,GO:0043170,GO:…	ko:K01887	ko00970,map00970	ko:K01887	ko00970
fig|220668.9.peg.1163|lp_1388	2350000	14800000	33900	791000	2.65486	4.54432	U	U	2	-	-	-	-	-	-	-	-	3630000	11700000	2320000	691000	1.68847	-1.74737	U	D	7	-	-	-	-	-	-	-	-
fig|220668.9.peg.116|lp_0141	5680000	1450000	1700000	225000	-1.96984	-2.91754	D	D	3	-	-	-	-	-	-	-	-	906000	1500000	3830000	343000	0.72738	-3.48106	NC	D	6	-	-	-	-	-	-	-	-
fig|220668.9.peg.113|lp_0137	3640000	1040000	1310000	8130000	-1.80735	2.63369	D	U	9	Aldo keto reductase	C	-	-	ko:K05275	ko00750,ko01100,ko01120,map00750,map01100,map01120	ko:K05275	ko00750	1510000	5650000	18100000	37900000	1.9037	1.06621	U	U	2	Aldo keto reductase	C	-	-	ko:K05275	ko00750,ko01100,ko01120,map00750,map01100,map01120	ko:K05275	ko00750
fig|220668.9.peg.1115|lp_1322	514000	56700	89700	2510000	-3.18035	4.80644	D	U	9	Belongs to the universal stress protein A family	T	-	-	-	-	-	-	300000	1600000	4310000	1830000	2.41504	-1.23584	U	D	7	Belongs to the universal stress protein A family	T	-	-	-	-	-	-
fig|220668.9.peg.1114|lp_1321	2770000	8160000	2980000	13100000	1.55868	2.13618	U	U	2	dipeptidase PepV	E	pepV	-	ko:K01270,ko:K01274,ko:K01439	ko00300,ko00480,ko01100,ko01120,ko01230,map00300,map00480,map01100,map01120,map01230	ko:K01270	ko00300	4440000	14000000	7550000	11400000	1.6568	0.594485	U	NC	4	dipeptidase PepV	E	pepV	-	ko:K01270,ko:K01274,ko:K01439	ko00300,ko00480,ko01100,ko01120,ko01230,map00300,map00480,map01100,map01120,map01230	ko:K01270	ko00300
fig|220668.9.peg.1101|lp_1301	6330000	1090000	2110000	5580000	-2.53788	1.40302	D	U	9	Catalyzes the formation of S-adenosylmethionine (AdoMet) from methionine and ATP. The overall synthetic reaction is composed of two sequential steps, AdoMet formation and the subsequent tripolyphosphate hydrolysis which occurs prior to release of AdoMet from the enzyme	H	metK	GO:0003674,GO:0003824,GO:0004478,GO:0005575,GO:0005622,GO:0005623,GO:0005737,GO:0005829,GO:0016740,GO:0016765,GO:0044424,GO:0044444,GO:0044464	ko:K00789	ko00270,ko01100,ko01110,ko01230,map00270,map01100,map01110,map01230	ko:K00789	ko00270	1810000	4470000	12800000	7810000	1.30429	-0.712749	U	NC	4	Catalyzes the formation of S-adenosylmethionine (AdoMet) from methionine and ATP. The overall synthetic reaction is composed of two sequential steps, AdoMet formation and the subsequent tripolyphosphate hydrolysis which occurs prior to release of AdoMet from the enzyme	H	metK	GO:0003674,GO:0003824,GO:0004478,GO:0005575,GO:0005622,GO:0005623,GO:0005737,GO:0005829,GO:0016740,GO:0016765,GO:0044424,GO:0044444,GO:0044464	ko:K00789	ko00270,ko01100,ko01110,ko01230,map00270,map01100,map01110,map01230	ko:K00789	ko00270
fig|220668.9.peg.11|lp_0013	56500000	11900000	15800000	67600000	-2.24729	2.0971	D	U	9	Binds to the 23S rRNA	J	rplI	GO:0003674,GO:0003676,GO:0003723,GO:0005488,GO:0005575,GO:0005622,GO:0005623,GO:0005737,GO:0005829,GO:0005840,GO:0006412,GO:0006518,GO:0006807,GO:0008150,GO:0008152,GO:0009058,GO:0009059,GO:0009987,GO:0010467,GO:0015934,GO:0019538,GO:0022625,GO:0022626,GO:0032991,GO:0034641,GO:0034645,GO:0043043,GO:0043170,GO:0043226,GO:0043228,GO:0043229,GO:0043232,GO:0043603,GO:0043604,GO:0044237,GO:0044238,GO:…	ko:K02939	ko03010,map03010	ko:K02939	ko03010	13900000	21500000	31900000	59200000	0.629252	0.892041	NC	NC	1	Binds to the 23S rRNA	J	rplI	GO:0003674,GO:0003676,GO:0003723,GO:0005488,GO:0005575,GO:0005622,GO:0005623,GO:0005737,GO:0005829,GO:0005840,GO:0006412,GO:0006518,GO:0006807,GO:0008150,GO:0008152,GO:0009058,GO:0009059,GO:0009987,GO:0010467,GO:0015934,GO:0019538,GO:0022625,GO:0022626,GO:0032991,GO:0034641,GO:0034645,GO:0043043,GO:0043170,GO:0043226,GO:0043228,GO:0043229,GO:0043232,GO:0043603,GO:0043604,GO:0044237,GO:0044238,GO:…	ko:K02939	ko03010,map03010	ko:K02939	ko03010
fig|220668.9.peg.1093|lp_1292	142000	2930000	829000	1410000	4.36694	0.766251	U	NC	7	Acetyltransferase (GNAT) domain	K	-	-	-	-	-	-	3060000	6500000	6100000	2680000	1.08691	-1.18658	U	D	7	Acetyltransferase (GNAT) domain	K	-	-	-	-	-	-
fig|220668.9.peg.1087|lp_1281	2100000	1650000	673000	4040000	-0.347923	2.58568	NC	U	8	Protein of unknown function (DUF1797)	S	ykuJ	-	-	-	-	-	1190000	2080000	1730000	1160000	0.805622	-0.576647	NC	NC	1	Protein of unknown function (DUF1797)	S	ykuJ	-	-	-	-	-
fig|220668.9.peg.1086|lp_1280	247000	13300	60900	484000	-4.21501	2.99049	D	U	9	Aminotransferase	E	araT	-	ko:K00841	ko00300,ko01100,ko01110,ko01230,map00300,map01100,map01110,map01230	ko:K00841	ko00300	4570000	3020000	6810000	4460000	-0.597646	-0.610611	NC	NC	1	Aminotransferase	E	araT	-	ko:K00841	ko00300,ko01100,ko01110,ko01230,map00300,map01100,map01110,map01230	ko:K00841	ko00300
fig|220668.9.peg.1081|lp_1274	2400000	10700000	9300000	17400000	2.1565	0.903785	U	NC	7	General (non sugar-specific) component of the phosphoenolpyruvate-dependent sugar phosphotransferase system (sugar PTS). This major carbohydrate active-transport system catalyzes the phosphorylation of incoming sugar substrates concomitantly with their translocation across the cell membrane. Enzyme I transfers the phosphoryl group from phosphoenolpyruvate (PEP) to the phosphoryl carrier protein (…	G	ptsI	GO:0006810,GO:0008150,GO:0008643,GO:0009401,GO:0051179,GO:0051234,GO:0071702	ko:K08483	ko02060,map02060	ko:K08483	ko02060	14400000	25400000	23900000	35300000	0.81876	0.562658	NC	NC	1	General (non sugar-specific) component of the phosphoenolpyruvate-dependent sugar phosphotransferase system (sugar PTS). This major carbohydrate active-transport system catalyzes the phosphorylation of incoming sugar substrates concomitantly with their translocation across the cell membrane. Enzyme I transfers the phosphoryl group from phosphoenolpyruvate (PEP) to the phosphoryl carrier protein (…	G	ptsI	GO:0006810,GO:0008150,GO:0008643,GO:0009401,GO:0051179,GO:0051234,GO:0071702	ko:K08483	ko02060,map02060	ko:K08483	ko02060
fig|220668.9.peg.1080|lp_1273	48700000	356000000	159000000	80800000	2.86988	-0.9766	U	NC	7	phosphocarrier protein HPR	G	ptsH	GO:0005575,GO:0005622,GO:0005623,GO:0005737,GO:0008150,GO:0043610,GO:0044424,GO:0044464,GO:0050789,GO:0065007	ko:K11189	-	ko:K11189	-	124000000	123000000	18500000	36000000	-0.0116818	0.960472	NC	NC	1	phosphocarrier protein HPR	G	ptsH	GO:0005575,GO:0005622,GO:0005623,GO:0005737,GO:0008150,GO:0043610,GO:0044424,GO:0044464,GO:0050789,GO:0065007	ko:K11189	-	ko:K11189	-
fig|220668.9.peg.1078|lp_1269	3650000	4930000	4350000	8770000	0.433691	1.01156	NC	U	8	Belongs to the ClpA ClpB family	O	clpE	-	ko:K03697	-	ko:K03697	-	22900000	45600000	14600000	65600000	0.993686	2.16773	NC	U	8	Belongs to the ClpA ClpB family	O	clpE	-	ko:K03697	-	ko:K03697	-
fig|220668.9.peg.1071|lp_1261	117000000	430000000	152000000	107000000	1.87783	-0.506461	U	NC	7	ABC transporter, substratebinding protein	E	oppA	-	ko:K02035,ko:K15580	ko01501,ko02010,ko02024,map01501,map02010,map02024	ko:K02035	ko01501	210000000	347000000	162000000	116000000	0.724546	-0.481869	NC	NC	1	ABC transporter, substratebinding protein	E	oppA	-	ko:K02035,ko:K15580	ko01501,ko02010,ko02024,map01501,map02010,map02024	ko:K02035	ko01501
fig|220668.9.peg.1065|lp_1256	9570000	274000	382000	261000	-5.12627	-0.549523	D	NC	6	-	-	-	-	-	-	-	-	236000	78500	11300000	98200	-1.58802	-6.84638	D	D	3	-	-	-	-	-	-	-	-
fig|220668.9.peg.1063|lp_1253	19800000	4860000	4180000	8970000	-2.02647	1.10161	D	U	9	Glutathione reductase	C	gshR3	-	ko:K00383	ko00480,ko04918,map00480,map04918	ko:K00383	ko00480	6130000	6050000	14400000	6860000	-0.0189519	-1.06979	NC	D	6	Glutathione reductase	C	gshR3	-	ko:K00383	ko00480,ko04918,map00480,map04918	ko:K00383	ko00480
fig|220668.9.peg.106|lp_0129	136000000	13900000	21600000	60200000	-3.29045	1.47873	D	U	9	Belongs to the small heat shock protein (HSP20) family	O	hsp1	-	ko:K13993	ko04141,map04141	ko:K13993	ko04141	24600000	26600000	48400000	72100000	0.112768	0.574992	NC	NC	1	Belongs to the small heat shock protein (HSP20) family	O	hsp1	-	ko:K13993	ko04141,map04141	ko:K13993	ko04141
fig|220668.9.peg.1057|lp_1245	1640000	123000	161000	2280000	-3.73697	3.8239	D	U	9	Belongs to the LDH MDH superfamily	C	hdhL	-	ko:K00016	ko00010,ko00270,ko00620,ko00640,ko01100,ko01110,ko01120,ko01130,ko04922,map00010,map00270,map00620,map00640,map01100,map01110,map01120,map01130,map04922	ko:K00016	ko00010	1120000	1640000	8010000	5440000	0.550197	-0.558196	NC	NC	1	Belongs to the LDH MDH superfamily	C	hdhL	-	ko:K00016	ko00010,ko00270,ko00620,ko00640,ko01100,ko01110,ko01120,ko01130,ko04922,map00010,map00270,map00620,map00640,map01100,map01110,map01120,map01130,map04922	ko:K00016	ko00010
fig|220668.9.peg.1000|lp_1182	11000000	13600000	4050000	12800000	0.306103	1.66015	NC	U	8	-	-	-	-	-	-	-	-	5410000	8090000	8100000	10600000	0.580511	0.38807	NC	NC	1	-	-	-	-	-	-	-	-

## Sheet: Lp10_Sa240_CP_173
proteinID	Field2	Field3	Field4	Field5	Field6	Field7	Field8	Field9	EP_group	Description	COG_category	Preferred_name	GOs	KEGG_ko	KEGG_Pathway	KEGG_ko_R	KEGG_Pathway_R
fig|220668.9.peg.360|lp_0440	176000000	105000000	253000000	107000000	-0.745186	-1.24153	NC	D	6	Belongs to the glycosyl hydrolase 1 family	G	-	-	ko:K01223	ko00010,ko00500,map00010,map00500	ko:K01223	ko00010
fig|220668.9.peg.425|lp_0516	103000000	99400000	163000000	91700000	-0.0513266	-0.829878	NC	NC	1	Belongs to the peptidase M48B family	O	htpX	-	ko:K03799	-	ko:K03799	-
fig|220668.9.peg.2977|lp_3568	89800000	59100000	3910000	39100000	-0.603557	3.32193	NC	U	5	Neu5Ac) to form pyruvate and N-acetylmannosamine (ManNAc) via a Schiff base intermediate	EM	nanA	-	ko:K01639	ko00520,map00520	ko:K01639	ko00520
fig|220668.9.peg.1438|lp_1702	53100000	30200000	37300000	23000000	-0.814163	-0.697542	NC	NC	1	Protein of unknown function (DUF805)	S	-	-	-	-	-	-
fig|220668.9.peg.116|lp_0141	49000000	41500000	127000000	2370000	-0.23967	-5.7438	NC	D	6	-	-	-	-	-	-	-	-
fig|220668.9.peg.104|lp_0127	36400000	8940000	13500000	2360000	-2.02559	-2.5161	D	D	3	NADPH-dependent FMN reductase	S	azo1	GO:0000166,GO:0003674,GO:0003824,GO:0005488,GO:0005575,GO:0005622,GO:0005623,GO:0005737,GO:0005829,GO:0008150,GO:0008152,GO:0010181,GO:0016491,GO:0016645,GO:0016646,GO:0032553,GO:0036094,GO:0043167,GO:0043168,GO:0044424,GO:0044444,GO:0044464,GO:0048037,GO:0050662,GO:0052873,GO:0055114,GO:0097159,GO:0097367,GO:1901265,GO:1901363	ko:K03206,ko:K19784,ko:K22393	ko00740,ko01100,map00740,map01100	ko:K03206	ko00740
fig|220668.9.peg.2228|lp_2660	32200000	34700000	37800000	33800000	0.107875	-0.161363	NC	NC	1	Putative esterase	S	-	-	-	-	-	-
fig|220668.9.peg.217|lp_0262	28600000	24800000	14900000	21500000	-0.205675	0.529024	NC	NC	1	UTRA	K	treR	-	ko:K03486	-	ko:K03486	-
fig|220668.9.peg.394|lp_0480	19500000	11300000	7090000	11400000	-0.787151	0.685176	NC	NC	1	Participates in both the initiation and recycling phases of transcription. In the presence of the delta subunit, RNAP displays an increased specificity of transcription, a decreased affinity for nucleic acids, and an increased efficiency of RNA synthesis	K	rpoE	-	ko:K03048	ko00230,ko00240,ko01100,ko03020,map00230,map00240,map01100,map03020	ko:K03048	ko00230
fig|220668.9.peg.2811	19200000	6820000	19400000	18200000	-1.49326	-0.0921182	D	NC	8	-	-	-	-	-	-	-	-
fig|220668.9.peg.157|lp_0190	14900000	16200000	48500000	31000000	0.120681	-0.645717	NC	NC	1	nadph quinone reductase	C	-	-	ko:K00001	ko00010,ko00071,ko00350,ko00625,ko00626,ko00830,ko00980,ko00982,ko01100,ko01110,ko01120,ko01130,ko01220,map00010,map00071,map00350,map00625,map00626,map00830,map00980,map00982,map01100,map01110,map01120,map01130,map01220	ko:K00001	ko00010
fig|220668.9.peg.2113|lp_2508	13900000	11400000	9230000	9050000	-0.286051	-0.0284129	NC	NC	1	Belongs to the UPF0237 family	T	XK27_08630	-	ko:K07166	-	ko:K07166	-
fig|220668.9.peg.2680|lp_3207	13600000	14400000	37900000	26800000	0.0824622	-0.499965	NC	NC	1	Aminotransferase, class I	EK	-	-	-	-	-	-
fig|220668.9.peg.513|lp_0613	13100000	10700000	5400000	13600000	-0.291956	1.33258	NC	U	5	YacP-like NYN domain	S	yacP	-	ko:K06962	-	ko:K06962	-
fig|220668.9.peg.2712|lp_3247	13000000	11000000	7060000	9640000	-0.241008	0.449365	NC	NC	1	Belongs to the Fur family	P	perR	-	ko:K03711,ko:K09825	-	ko:K03711	-
fig|220668.9.peg.1506|lp_1785	12300000	9370000	4710000	6070000	-0.392537	0.365969	NC	NC	1	Phosphoglycerate mutase family	G	-	-	-	-	-	-
fig|220668.9.peg.673|lp_0795	12100000	11800000	10400000	13600000	-0.0362202	0.387023	NC	NC	1	Preprotein translocase	U	secG	GO:0005575,GO:0005623,GO:0005886,GO:0006810,GO:0006886,GO:0008104,GO:0008150,GO:0015031,GO:0015833,GO:0016020,GO:0033036,GO:0034613,GO:0042886,GO:0043952,GO:0044464,GO:0045184,GO:0046907,GO:0051179,GO:0051234,GO:0051641,GO:0051649,GO:0055085,GO:0065002,GO:0070727,GO:0071702,GO:0071705,GO:0071806,GO:0071944	ko:K03075	ko02024,ko03060,ko03070,map02024,map03060,map03070	ko:K03075	ko02024
fig|220668.9.peg.3017|lp_3615	11700000	9910000	26800000	23100000	-0.239552	-0.21434	NC	NC	1	Inosine-uridine preferring nucleoside hydrolase	F	-	-	ko:K01250	-	ko:K01250	-
fig|220668.9.peg.747|lp_0883	11600000	9590000	6170000	7230000	-0.274522	0.228725	NC	NC	1	ABC transporter permease	P	glnP	GO:0003333,GO:0003674,GO:0005215,GO:0005342,GO:0005575,GO:0005623,GO:0005886,GO:0006810,GO:0006811,GO:0006820,GO:0006865,GO:0008150,GO:0008509,GO:0008514,GO:0015075,GO:0015171,GO:0015318,GO:0015711,GO:0015849,GO:0016020,GO:0022857,GO:0034220,GO:0044464,GO:0046942,GO:0046943,GO:0051179,GO:0051234,GO:0055085,GO:0071702,GO:0071705,GO:0071944,GO:0098656,GO:1903825,GO:1905039	ko:K10040	ko02010,map02010	ko:K10040	ko02010
fig|220668.9.peg.1204|lp_1438	11200000	10700000	8050000	10600000	-0.0658879	0.397004	NC	NC	1	Catalyzes the formation of 6,7-dimethyl-8- ribityllumazine by condensation of 5-amino-6-(D- ribitylamino)uracil with 3,4-dihydroxy-2-butanone 4-phosphate. This is the penultimate step in the biosynthesis of riboflavin	H	ribH	GO:0000906,GO:0003674,GO:0003824,GO:0005575,GO:0005622,GO:0005623,GO:0005737,GO:0005829,GO:0006766,GO:0006767,GO:0006771,GO:0006807,GO:0008150,GO:0008152,GO:0009058,GO:0009110,GO:0009231,GO:0009987,GO:0016740,GO:0016765,GO:0017144,GO:0018130,GO:0034641,GO:0042364,GO:0042726,GO:0042727,GO:0044237,GO:0044249,GO:0044271,GO:0044281,GO:0044283,GO:0044424,GO:0044444,GO:0044464,GO:0046483,GO:0071704,GO:…	ko:K00794	ko00740,ko01100,ko01110,map00740,map01100,map01110	ko:K00794	ko00740
fig|220668.9.peg.2259|lp_2699	10800000	22000000	14400000	17400000	1.02647	0.273018	U	NC	4	Belongs to the dihydroorotate dehydrogenase family. Type 1 subfamily	F	pyrD	GO:0003674,GO:0003824,GO:0004152,GO:0005575,GO:0005622,GO:0005623,GO:0005737,GO:0006139,GO:0006206,GO:0006207,GO:0006725,GO:0006807,GO:0008150,GO:0008152,GO:0009058,GO:0009112,GO:0009987,GO:0016491,GO:0016627,GO:0016635,GO:0018130,GO:0019856,GO:0034641,GO:0044237,GO:0044238,GO:0044249,GO:0044271,GO:0044281,GO:0044424,GO:0044464,GO:0046112,GO:0046483,GO:0055086,GO:0055114,GO:0071704,GO:0072527,GO:…	ko:K00226,ko:K17828	ko00240,ko01100,map00240,map01100	ko:K00226	ko00240
fig|220668.9.peg.1157|lp_1378	10700000	8580000	2600000	6490000	-0.318561	1.31971	NC	U	5	the enzyme from Thermus thermophilus is dimeric and binds a zinc ion that is coordinated by cysteine and histidine residues that are not found in all related proteins but is found in some thermophilic organisms	H	sat	-	ko:K00958	ko00230,ko00261,ko00450,ko00920,ko01100,ko01120,ko01130,map00230,map00261,map00450,map00920,map01100,map01120,map01130	ko:K00958	ko00230
fig|220668.9.peg.2940|lp_3526	10400000	11000000	17100000	12100000	0.08092	-0.498989	NC	NC	1	Belongs to the glycosyl hydrolase 1 family	G	bglH	-	ko:K01223	ko00010,ko00500,map00010,map00500	ko:K01223	ko00010
fig|220668.9.peg.2848|lp_3418	9880000	6940000	6990000	48900000	-0.509575	2.80647	NC	U	5	Phosphoenolpyruvate carboxykinase	H	pckA	-	ko:K01610	ko00010,ko00020,ko00620,ko00710,ko01100,ko01110,ko01120,ko01130,ko01200,map00010,map00020,map00620,map00710,map01100,map01110,map01120,map01130,map01200	ko:K01610	ko00010
fig|220668.9.peg.494|lp_0590	9510000	11300000	1690000	8540000	0.248806	2.33721	NC	U	5	Biotin carboxylase C-terminal domain	I	accC1	-	ko:K01961	ko00061,ko00620,ko00640,ko00720,ko01100,ko01110,ko01120,ko01130,ko01200,ko01212,map00061,map00620,map00640,map00720,map01100,map01110,map01120,map01130,map01200,map01212	ko:K01961	ko00061
fig|220668.9.peg.583|lp_0694	9420000	4920000	459000	513000	-0.937069	0.160465	NC	NC	1	Glutaredoxin	O	nrdH	-	ko:K06191	-	ko:K06191	-
fig|220668.9.peg.1435|lp_1699	9000000	5300000	3670000	4720000	-0.763933	0.363007	NC	NC	1	-	-	-	-	-	-	-	-
fig|220668.9.peg.1755|lp_2071	8740000	16100000	2960000	7170000	0.881356	1.27638	NC	U	5	Glycosyltransferase like family 2	M	csbB	-	ko:K20534	-	ko:K20534	-
fig|220668.9.peg.2323|lp_2774	8680000	7220000	9890000	7760000	-0.265696	-0.349914	NC	NC	1	AAA domain, putative AbiEii toxin, Type IV TA system	V	-	-	ko:K01990	-	ko:K01990	-
fig|220668.9.peg.1062|lp_1251	8370000	10400000	3670000	24100000	0.313284	2.71518	NC	U	5	Dehydrogenase	G	gntZ	-	ko:K00033	ko00030,ko00480,ko01100,ko01110,ko01120,ko01130,ko01200,map00030,map00480,map01100,map01110,map01120,map01130,map01200	ko:K00033	ko00030
fig|220668.9.peg.389|lp_0473	8280000	2110000	36700000	5190000	-1.97239	-2.82197	D	D	3	-	-	-	-	-	-	-	-
fig|220668.9.peg.500|lp_0597	7930000	7010000	6520000	2220000	-0.177906	-1.55431	NC	D	6	Catalyzes the interconversion of 2-phosphoglycerate and 3-phosphoglycerate	G	gpmA1	-	ko:K01834	ko00010,ko00260,ko00680,ko01100,ko01110,ko01120,ko01130,ko01200,ko01230,ko04922,ko05230,map00010,map00260,map00680,map01100,map01110,map01120,map01130,map01200,map01230,map04922,map05230	ko:K01834	ko00010
fig|220668.9.peg.978|lp_1158	7840000	6850000	18600000	11600000	-0.19475	-0.681178	NC	NC	1	Glycosyl hydrolases family 25	M	lys	-	ko:K07273	-	ko:K07273	-
fig|220668.9.peg.1494|lp_1771	7730000	6770000	5260000	3770000	-0.191313	-0.480498	NC	NC	1	ATPases associated with a variety of cellular activities	P	-	-	ko:K01990	-	ko:K01990	-
fig|220668.9.peg.2448|lp_2931	7120000	5530000	102000	3660000	-0.364598	5.1652	NC	U	5	Activation of anaerobic ribonucleoside-triphosphate reductase under anaerobic conditions by generation of an organic free radical, using S-adenosylmethionine and reduced flavodoxin as cosubstrates to produce 5'-deoxy-adenosine	O	nrdG	-	ko:K04068	-	ko:K04068	-
fig|220668.9.peg.1454|lp_1722	6950000	2190000	880000	1330000	-1.66608	0.595851	D	NC	8	Amino Acid	E	-	-	ko:K03294	-	ko:K03294	-
fig|220668.9.peg.3116|pWCFS103_39	6910000	6080000	10300000	6580000	-0.184614	-0.646485	NC	NC	1	-	-	-	-	-	-	-	-
fig|220668.9.peg.1818|lp_2149	6500000	4780000	1870000	4930000	-0.443429	1.39855	NC	U	5	Belongs to the UPF0223 family	S	yktA	-	-	-	-	-
fig|220668.9.peg.2926|lp_3510	6480000	3530000	4720000	4250000	-0.876326	-0.151324	NC	NC	1	Bacterial protein of unknown function (DUF871)	S	-	-	ko:K09963	-	ko:K09963	-
fig|220668.9.peg.1626|lp_1929	6400000	5510000	720000	6330000	-0.21602	3.13614	NC	U	5	Protein of unknown function (DUF1722)	S	-	-	-	-	-	-
fig|220668.9.peg.2288|lp_2735	6330000	9450000	3570000	15700000	0.578109	2.13677	NC	U	5	Tyrosine phosphatase family	T	ptp3	-	ko:K01104	-	ko:K01104	-
fig|220668.9.peg.2339|lp_2794	6260000	4210000	334000	3790000	-0.572342	3.50428	NC	U	5	Flavodoxin	C	fld	-	ko:K03839	-	ko:K03839	-
fig|220668.9.peg.2921|lp_3505	5890000	8360000	7500000	17300000	0.505235	1.20581	NC	U	5	Putative esterase	S	estA	-	-	-	-	-
fig|220668.9.peg.2861|lp_3433	5700000	3280000	2970000	5270000	-0.797266	0.82734	NC	NC	1	GDSL-like Lipase/Acylhydrolase family	E	-	-	-	-	-	-
fig|220668.9.peg.2209|lp_2634	5350000	7180000	5380000	7630000	0.424445	0.504077	NC	NC	1	Cys/Met metabolism PLP-dependent enzyme	E	metB	GO:0003674,GO:0003824,GO:0003962,GO:0004123,GO:0016740,GO:0016765,GO:0016829,GO:0016846	ko:K01739	ko00270,ko00450,ko00920,ko01100,ko01110,ko01130,ko01230,map00270,map00450,map00920,map01100,map01110,map01130,map01230	ko:K01739	ko00270
fig|220668.9.peg.1553|lp_1842	5330000	4650000	1560000	2040000	-0.196905	0.387023	NC	NC	1	Catalyzes the transfer of an acyl group from acyl- phosphate (acyl-PO(4)) to glycerol-3-phosphate (G3P) to form lysophosphatidic acid (LPA). This enzyme utilizes acyl-phosphate as fatty acyl donor, but not acyl-CoA or acyl-ACP	I	plsY	-	ko:K08591	ko00561,ko00564,ko01100,ko01110,map00561,map00564,map01100,map01110	ko:K08591	ko00561
fig|220668.9.peg.3057|lp_3659	5080000	4300000	46400000	3870000	-0.240492	-3.58372	NC	D	6	Catalyzes the interconversion of beta-pyran and beta- furan forms of D-ribose	G	rbsD	-	ko:K06726	ko02010,map02010	ko:K06726	ko02010
fig|220668.9.peg.2229|lp_2661	4720000	4380000	3120000	4510000	-0.107856	0.531581	NC	NC	1	Transcriptional regulator	K	-	-	-	-	-	-
fig|220668.9.peg.1499|lp_1778	4650000	5330000	1150000	2520000	0.196905	1.13179	NC	U	5	Family of unknown function (DUF5322)	S	esbA	-	-	-	-	-
fig|220668.9.peg.1358|lp_1610	4570000	5470000	1590000	5310000	0.259347	1.73969	NC	U	5	Binding-protein-dependent transport system inner membrane component	P	opuCD	GO:0003674,GO:0005215,GO:0005575,GO:0005623,GO:0005886,GO:0006810,GO:0006811,GO:0006812,GO:0008150,GO:0015695,GO:0015696,GO:0015697,GO:0015838,GO:0016020,GO:0031460,GO:0044464,GO:0051179,GO:0051234,GO:0071702,GO:0071705,GO:0071944,GO:0072337	ko:K05846	ko02010,map02010	ko:K05846	ko02010
fig|220668.9.peg.1635|lp_1938	4320000	6840000	3340000	6660000	0.662965	0.995674	NC	NC	1	Transcriptional regulator	K	-	-	-	-	-	-
fig|220668.9.peg.2960|lp_3549	4300000	2760000	17300000	8630000	-0.639668	-1.00334	NC	D	6	DeoR C terminal sensor domain	K	-	-	ko:K02444	-	ko:K02444	-
fig|220668.9.peg.458|lp_0551	4280000	6050000	3230000	9700000	0.499324	1.58645	NC	U	5	amino acid peptide transporter	U	dtpT	GO:0005575,GO:0005623,GO:0005886,GO:0016020,GO:0044464,GO:0071944	ko:K03305	-	ko:K03305	-
fig|220668.9.peg.1823|lp_2154	4270000	5160000	4250000	41100000	0.273135	3.2736	NC	U	5	Dehydrogenase E1 component	C	pdhA	-	ko:K00161	ko00010,ko00020,ko00620,ko01100,ko01110,ko01120,ko01130,ko01200,ko04066,ko04922,ko05230,map00010,map00020,map00620,map01100,map01110,map01120,map01130,map01200,map04066,map04922,map05230	ko:K00161	ko00010
fig|220668.9.peg.584|lp_0695	4060000	2700000	3350000	2720000	-0.58852	-0.300554	NC	NC	1	Methyltransferase	J	rsmC	GO:0003674,GO:0003824,GO:0005575,GO:0005622,GO:0005623,GO:0005737,GO:0008150,GO:0008152,GO:0008168,GO:0008757,GO:0016740,GO:0016741,GO:0032259,GO:0044424,GO:0044464	ko:K00564	-	ko:K00564	-
fig|220668.9.peg.557|lp_0665	4010000	0	8890000	0	-13.2877	-13.2877	D	D	3	-	-	gpG	-	-	-	-	-
fig|220668.9.peg.2807|lp_3367	4000000	3760000	1170000	1470000	-0.0892673	0.329308	NC	NC	1	COG NOG18757 non supervised orthologous group	S	-	-	-	-	-	-
fig|220668.9.peg.905|lp_1070	3980000	7730000	1570000	6140000	0.9577	1.96747	NC	U	5	FMN_bind	S	-	-	-	-	-	-
fig|220668.9.peg.797|lp_0939	3700000	5180000	5680000	4770000	0.485427	-0.251902	NC	NC	1	type I restriction-modification system	V	hsdM	-	ko:K03427	-	ko:K03427	-
fig|220668.9.peg.2162|lp_2573	3620000	2060000	614000	1660000	-0.813345	1.43487	NC	U	5	-	-	-	-	-	-	-	-
fig|220668.9.peg.1094|lp_1293	3610000	1990000	2320000	1850000	-0.85923	-0.3266	NC	NC	1	Calcineurin-like phosphoesterase superfamily domain	T	prpA3	-	ko:K01090	-	ko:K01090	-
fig|220668.9.peg.2527|lp_3024	3500000	2360000	1930000	2930000	-0.568568	0.6023	NC	NC	1	Bacterial regulatory helix-turn-helix protein, lysR family	K	-	-	-	-	-	-
fig|220668.9.peg.1053|lp_1241	3470000	3540000	3440000	3310000	0.0288137	-0.0555773	NC	NC	1	Belongs to the UPF0374 family	J	ygaC	-	ko:K07586	-	ko:K07586	-
fig|220668.9.peg.988|lp_1169	3420000	4770000	38500000	8820000	0.479993	-2.12601	NC	D	6	Belongs to the Glu Leu Phe Val dehydrogenases family	E	gdhA	-	ko:K00262	ko00220,ko00250,ko00910,ko01100,map00220,map00250,map00910,map01100	ko:K00262	ko00220
fig|220668.9.peg.191|lp_0230	3250000	2390000	4870000	9980000	-0.443429	1.03512	NC	U	5	PTS system, Lactose/Cellobiose specific IIB subunit	G	mtlA	GO:0003674,GO:0003824,GO:0005215,GO:0005575,GO:0005623,GO:0005886,GO:0006810,GO:0008150,GO:0008643,GO:0009401,GO:0015144,GO:0016020,GO:0016740,GO:0016772,GO:0016773,GO:0022804,GO:0022857,GO:0034219,GO:0044464,GO:0051179,GO:0051234,GO:0055085,GO:0071702,GO:0071944,GO:0090563	ko:K02799,ko:K02800	ko00051,ko02060,map00051,map02060	ko:K02799	ko00051
fig|220668.9.peg.489|lp_0585	3240000	4020000	2750000	2280000	0.311202	-0.270398	NC	NC	1	Sigma-54 interaction domain	K	levR	-	-	-	-	-
fig|220668.9.peg.3062|lp_3664	3230000	2880000	3720000	2610000	-0.165465	-0.511253	NC	NC	1	Virulence activator alpha C-term	K	padR	-	-	-	-	-
fig|220668.9.peg.105|lp_0128	3210000	3240000	1240000	1280000	0.0134205	0.0458037	NC	NC	1	Transcriptional regulator	K	-	-	-	-	-	-
fig|220668.9.peg.1307|lp_1554	3180000	1600000	327000	7590000	-0.990955	4.53674	NC	U	5	Belongs to the acylphosphatase family	C	acyP	GO:0003674,GO:0003824,GO:0003998,GO:0006950,GO:0008150,GO:0009266,GO:0009408,GO:0009628,GO:0016787,GO:0016817,GO:0016818,GO:0050896	ko:K01512	ko00620,ko00627,ko01120,map00620,map00627,map01120	ko:K01512	ko00620
fig|220668.9.peg.1744|lp_2059	3160000	3800000	2560000	4470000	0.266075	0.804131	NC	NC	1	Methyltransferase small domain	L	yabB	GO:0003674,GO:0003824,GO:0005575,GO:0005622,GO:0005623,GO:0005737,GO:0005829,GO:0008150,GO:0008152,GO:0008168,GO:0008757,GO:0016740,GO:0016741,GO:0032259,GO:0044424,GO:0044444,GO:0044464	ko:K07461,ko:K15460	-	ko:K07461	-
fig|220668.9.peg.951|lp_1125	3120000	9260000	18700000	1540000	1.56947	-3.60204	U	D	7	ubiquinol oxidase	C	cydA	-	ko:K00425	ko00190,ko01100,ko02020,map00190,map01100,map02020	ko:K00425	ko00190
fig|220668.9.peg.528|lp_0631	3010000	6270000	1200000	4180000	1.0587	1.80047	U	U	2	Helix-turn-helix domain	K	-	-	-	-	-	-
fig|220668.9.peg.304|lp_0360	2950000	2930000	1730000	2320000	-0.00981429	0.423353	NC	NC	1	Winged helix-turn-helix transcription repressor, HrcA DNA-binding	K	-	-	-	-	-	-
fig|220668.9.peg.2265|lp_2708	2930000	2150000	1240000	1680000	-0.446564	0.438121	NC	NC	1	Purine catabolism regulatory protein-like family	QT	pucR_2	-	ko:K09684	-	ko:K09684	-
fig|220668.9.peg.2745|lp_3288	2880000	1340000	508000	258000	-1.10384	-0.977457	D	NC	8	cation diffusion facilitator family transporter	P	czcD	-	ko:K16264	-	ko:K16264	-
fig|220668.9.peg.408|lp_0495	2790000	2630000	3140000	2050000	-0.0852023	-0.615141	NC	NC	1	sugar-binding domain protein	K	deoR	GO:0003674,GO:0005488,GO:0005515,GO:0042802	ko:K05346	-	ko:K05346	-
fig|220668.9.peg.2724|lp_3263	2780000	2360000	135000	270000	-0.236298	1	NC	U	5	Squalene/phytoene synthase	I	crtM	-	ko:K02291	ko00906,ko01062,ko01100,ko01110,map00906,map01062,map01100,map01110	ko:K02291	ko00906
fig|220668.9.peg.218|lp_0263	2760000	3440000	5740000	8520000	0.31774	0.569803	NC	NC	1	Alpha amylase, catalytic domain protein	G	treC	-	ko:K01226	ko00500,map00500	ko:K01226	ko00500
fig|220668.9.peg.1892|lp_2236	2710000	4750000	972000	3320000	0.809635	1.77216	NC	U	5	Protein of unknown function (DUF1027)	S	yutD	-	-	-	-	-
fig|220668.9.peg.2987|lp_3580	2650000	6520000	35300000	23900000	1.29888	-0.562658	U	NC	4	LytTr DNA-binding domain	K	-	-	ko:K07707	ko02020,ko02024,map02020,map02024	ko:K07707	ko02020
fig|220668.9.peg.1605|lp_1905	2630000	6280000	14300000	11000000	1.2557	-0.378512	U	NC	4	Belongs to the GTP cyclohydrolase I type 2 NIF3 family	S	yqfO	GO:0005575,GO:0005622,GO:0005623,GO:0005737,GO:0044424,GO:0044464	-	-	-	-
fig|220668.9.peg.2910|lp_3494	2580000	2210000	2410000	2580000	-0.223325	0.0983379	NC	NC	1	Involved in the biosynthesis of the chorismate, which leads to the biosynthesis of aromatic amino acids. Catalyzes the reversible NADPH linked reduction of 3-dehydroshikimate (DHSA) to yield shikimate (SA)	E	aroE	GO:0000166,GO:0003674,GO:0003824,GO:0004764,GO:0005488,GO:0005575,GO:0005622,GO:0005623,GO:0005737,GO:0005829,GO:0006082,GO:0008150,GO:0008152,GO:0009058,GO:0009423,GO:0009987,GO:0016053,GO:0016491,GO:0016614,GO:0016616,GO:0019632,GO:0019752,GO:0032787,GO:0036094,GO:0043436,GO:0043648,GO:0043650,GO:0044237,GO:0044249,GO:0044281,GO:0044283,GO:0044424,GO:0044444,GO:0044464,GO:0046394,GO:0046417,GO:…	ko:K00014	ko00400,ko01100,ko01110,ko01130,ko01230,map00400,map01100,map01110,map01130,map01230	ko:K00014	ko00400
fig|220668.9.peg.3033|lp_3633	2540000	3030000	957000	2970000	0.254489	1.63387	NC	U	5	Transcriptional regulator	K	-	-	-	-	-	-
fig|220668.9.peg.234|lp_0281	2450000	1290000	5350000	378000	-0.925411	-3.82308	NC	D	6	helix_turn_helix, mercury resistance	K	-	-	-	-	-	-
fig|220668.9.peg.3110|pWCFS103_32	2420000	1670000	2400000	1560000	-0.535159	-0.621488	NC	NC	1	AAA-like domain	U	traE	-	-	-	-	-
fig|220668.9.peg.639|lp_0758	2380000	2080000	1000000	1750000	-0.194378	0.807355	NC	NC	1	Putative diguanylate phosphodiesterase	T	-	-	-	-	-	-
fig|220668.9.peg.2287|lp_2734	2370000	19200000	13700000	5190000	3.01815	-1.40037	U	D	7	Bacterial lipoate protein ligase C-terminus	H	lplL	-	ko:K03800	ko00785,ko01100,map00785,map01100	ko:K03800	ko00785
fig|220668.9.peg.841|lp_0992	2320000	2080000	1680000	1780000	-0.157541	0.083416	NC	NC	1	MerR HTH family regulatory protein	K	-	-	-	-	-	-
fig|220668.9.peg.1220|lp_1457	2290000	3580000	4440000	3060000	0.644612	-0.537028	NC	NC	1	Choline/ethanolamine kinase	M	ytmP	-	-	-	-	-
fig|220668.9.peg.271|lp_0319	2250000	2470000	407000	1860000	0.134586	2.1922	NC	U	5	Cupin domain	K	-	-	-	-	-	-
fig|220668.9.peg.736|lp_0866	2230000	3390000	1340000	2090000	0.604242	0.64127	NC	NC	1	Guanylate kinase	F	gmk2	-	ko:K00942	ko00230,ko01100,map00230,map01100	ko:K00942	ko00230
fig|220668.9.peg.2110|lp_2505	2230000	2020000	1040000	1260000	-0.142688	0.27684	NC	NC	1	Histidine kinase	T	yclK	-	-	-	-	-
fig|220668.9.peg.152|lp_0184	2210000	3310000	4000000	4360000	0.582785	0.124328	NC	NC	1	ROK family	GK	scrK	-	ko:K00847	ko00051,ko00500,ko00520,ko01100,map00051,map00500,map00520,map01100	ko:K00847	ko00051
fig|220668.9.peg.2726|lp_3266	2180000	4100000	4080000	4690000	0.911296	0.201019	NC	NC	1	Belongs to the glycerate kinase type-1 family	G	glxK	-	ko:K00865	ko00260,ko00561,ko00630,ko01100,ko01120,ko01130,map00260,map00561,map00630,map01100,map01120,map01130	ko:K00865	ko00260
fig|220668.9.peg.726|lp_0854	2160000	1320000	853000	707000	-0.710493	-0.270836	NC	NC	1	Acts both as a biotin-- acetyl-CoA-carboxylase ligase and a repressor	H	birA	-	ko:K03524	ko00780,ko01100,map00780,map01100	ko:K03524	ko00780
fig|220668.9.peg.1479|lp_1753	2150000	3570000	2880000	4460000	0.731587	0.630975	NC	NC	1	Belongs to the UPF0398 family	S	ypsA	-	-	-	-	-
fig|220668.9.peg.127|lp_0158	2110000	3250000	206000	484000	0.623197	1.23236	NC	U	5	-	-	-	-	-	-	-	-
fig|220668.9.peg.149|lp_0181	2100000	5000000	5730000	10900000	1.25154	0.927721	U	NC	4	hydrolase, family 65, central catalytic	G	mapA	-	ko:K00691	ko00500,ko01100,map00500,map01100	ko:K00691	ko00500
fig|220668.9.peg.1557|lp_1847	2060000	4690000	343000	2870000	1.18694	3.06477	U	U	2	Belongs to the 'phage' integrase family. XerC subfamily	D	xerC	-	ko:K03733,ko:K04763	-	ko:K03733	-
fig|220668.9.peg.2477|lp_2968	2030000	1600000	1690000	10800000	-0.343408	2.67594	NC	U	5	Nitroreductase family	C	ydgI3	-	-	-	-	-
fig|220668.9.peg.2393|lp_2860	2030000	2380000	860000	2350000	0.229482	1.45025	NC	U	5	DNA repair enzyme that has both DNA N-glycosylase activity and AP-lyase activity. The DNA N-glycosylase activity releases various damaged pyrimidines from DNA by cleaving the N- glycosidic bond, leaving an AP (apurinic apyrimidinic) site. The AP-lyase act	L	nth	-	ko:K10773	ko03410,map03410	ko:K10773	ko03410
fig|220668.9.peg.2310|lp_2760	1940000	1760000	75500	904000	-0.140481	3.58177	NC	U	5	Pentapeptide repeats (8 copies)	S	-	-	-	-	-	-
fig|220668.9.peg.947|lp_1120	1910000	1780000	1230000	1450000	-0.101695	0.237395	NC	NC	1	Amino Acid	E	-	-	ko:K03294	-	ko:K03294	-
fig|220668.9.peg.1618|lp_1920	1880000	1310000	1490000	1240000	-0.521166	-0.264972	NC	NC	1	Catalyzes the reversible conversion of 2- phosphoglycerate into phosphoenolpyruvate. It is essential for the degradation of carbohydrates via glycolysis	G	eno	GO:0001968,GO:0003674,GO:0005488,GO:0005515,GO:0043236,GO:0050840	ko:K01689	ko00010,ko00680,ko01100,ko01110,ko01120,ko01130,ko01200,ko01230,ko03018,ko04066,map00010,map00680,map01100,map01110,map01120,map01130,map01200,map01230,map03018,map04066	ko:K01689	ko00010
fig|220668.9.peg.664|lp_0787	1840000	2050000	621000	2240000	0.155918	1.85083	NC	U	5	Sigma-54 factor, core binding domain	K	rpoN	-	ko:K03092	ko02020,ko05111,map02020,map05111	ko:K03092	ko02020
fig|220668.9.peg.525|lp_0627	1730000	1470000	283000	712000	-0.234956	1.33108	NC	U	5	-	-	-	-	-	-	-	-
fig|220668.9.peg.1581|lp_1876	1720000	6180000	879000	9550000	1.8452	3.44157	U	U	2	hydrolase	S	-	-	ko:K20861	ko00740,ko01100,ko01110,map00740,map01100,map01110	ko:K20861	ko00740
fig|220668.9.peg.1815|lp_2145	1580000	2790000	27100000	2700000	0.820341	-3.32726	NC	D	6	-	-	-	-	-	-	-	-
fig|220668.9.peg.123|lp_0152	1550000	1320000	116000	1260000	-0.23173	3.44123	NC	U	5	UbiC transcription regulator-associated domain protein	K	-	-	ko:K03492	-	ko:K03492	-
fig|220668.9.peg.1520|lp_1799	1520000	601000	2860000	2460000	-1.33863	-0.217357	D	NC	8	-	-	-	-	-	-	-	-
fig|220668.9.peg.662|lp_0785	1490000	299000	1890000	1150000	-2.31709	-0.716752	D	NC	8	Belongs to the D-isomer specific 2-hydroxyacid dehydrogenase family	CH	-	-	ko:K00015	ko00630,ko01100,ko01110,ko01120,map00630,map01100,map01110,map01120	ko:K00015	ko00630
fig|220668.9.peg.3012|lp_3608	1390000	5640000	385000	33600000	2.02061	6.44746	U	U	2	Oxidoreductase family, C-terminal alpha/beta domain	S	idhA	-	ko:K00010	ko00521,ko00562,ko01100,ko01120,ko01130,map00521,map00562,map01100,map01120,map01130	ko:K00010	ko00521
fig|220668.9.peg.1718|lp_2033	1380000	11200000	3520000	5060000	3.02076	0.523562	U	NC	4	Catalyzes the specific phosphorylation of the 3-hydroxyl group of shikimic acid using ATP as a cosubstrate	F	aroK	GO:0000287,GO:0003674,GO:0003824,GO:0004765,GO:0005488,GO:0006082,GO:0006520,GO:0006725,GO:0006793,GO:0006796,GO:0006807,GO:0008150,GO:0008152,GO:0008652,GO:0009058,GO:0009072,GO:0009073,GO:0009987,GO:0016053,GO:0016301,GO:0016310,GO:0016740,GO:0016772,GO:0016773,GO:0019438,GO:0019632,GO:0019752,GO:0032787,GO:0043167,GO:0043169,GO:0043436,GO:0044237,GO:0044238,GO:0044249,GO:0044281,GO:0044283,GO:…	ko:K00891	ko00400,ko01100,ko01110,ko01130,ko01230,map00400,map01100,map01110,map01130,map01230	ko:K00891	ko00400
fig|220668.9.peg.92|lp_0114	1300000	1510000	1600000	1870000	0.216037	0.224966	NC	NC	1	Phosphomethylpyrimidine kinase	H	thiD	-	ko:K00941	ko00730,ko01100,map00730,map01100	ko:K00941	ko00730
fig|220668.9.peg.2474|lp_2965	1300000	1940000	3600000	924000	0.577545	-1.96203	NC	D	6	ROK family	GK	ypbG	-	ko:K00845	ko00010,ko00052,ko00500,ko00520,ko00521,ko00524,ko01100,ko01110,ko01120,ko01130,ko01200,map00010,map00052,map00500,map00520,map00521,map00524,map01100,map01110,map01120,map01130,map01200	ko:K00845	ko00010
fig|220668.9.peg.2433|lp_2914	1300000	1110000	449000	467000	-0.227952	0.0567071	NC	NC	1	Predicted membrane protein (DUF2207)	S	-	-	-	-	-	-
fig|220668.9.peg.763|lp_0901	1270000	755000	1620000	1810000	-0.75028	0.159996	NC	NC	1	Phosphoglycerate mutase family	G	gpm2	-	-	-	-	-
fig|220668.9.peg.1340|lp_1591	1250000	974000	1530000	804000	-0.359934	-0.928264	NC	NC	1	Transcriptional regulator	K	-	-	-	-	-	-
fig|220668.9.peg.2418|lp_2890	1220000	1380000	198000	2170000	0.177787	3.45412	NC	U	5	Aldo/keto reductase family	C	-	-	-	-	-	-
fig|220668.9.peg.1802|lp_2128	1210000	2040000	670000	1520000	0.753562	1.18184	NC	U	5	DNA polymerase III delta subunit	L	holA	-	ko:K02340	ko00230,ko00240,ko01100,ko03030,ko03430,ko03440,map00230,map00240,map01100,map03030,map03430,map03440	ko:K02340	ko00230
fig|220668.9.peg.246|lp_0293	1180000	1680000	3530000	1290000	0.509674	-1.4523	NC	D	6	RelA SpoT domain protein	S	ywaC	GO:0003674,GO:0003824,GO:0005575,GO:0005618,GO:0005623,GO:0005886,GO:0006139,GO:0006163,GO:0006725,GO:0006753,GO:0006793,GO:0006796,GO:0006807,GO:0006950,GO:0008150,GO:0008152,GO:0008728,GO:0008893,GO:0009116,GO:0009117,GO:0009119,GO:0009150,GO:0009259,GO:0009605,GO:0009987,GO:0009991,GO:0015969,GO:0016020,GO:0016740,GO:0016772,GO:0016778,GO:0016787,GO:0016788,GO:0016794,GO:0019637,GO:0019693,GO:…	ko:K00951,ko:K07816	ko00230,map00230	ko:K00951	ko00230
fig|220668.9.peg.2218|lp_2648	1150000	1440000	310000	4270000	0.324435	3.7839	NC	U	5	PTS system mannose/fructose/sorbose family IID component	G	agaD	-	ko:K02747,ko:K02796,ko:K10986	ko00051,ko00052,ko00520,ko01100,ko02060,map00051,map00052,map00520,map01100,map02060	ko:K02747	ko00051
fig|220668.9.peg.2571|lp_3078	1130000	1330000	2140000	2480000	0.235103	0.212729	NC	NC	1	Haloacid dehalogenase-like hydrolase	S	-	-	-	-	-	-
fig|220668.9.peg.4|lp_0005	1120000	1600000	1250000	1580000	0.514573	0.337996	NC	NC	1	it is required for DNA replication and normal SOS inducibility. RecF binds preferentially to single-stranded, linear DNA. It also seems to bind ATP	L	recF	GO:0000731,GO:0005575,GO:0005622,GO:0005623,GO:0006139,GO:0006259,GO:0006281,GO:0006302,GO:0006725,GO:0006807,GO:0006950,GO:0006974,GO:0008150,GO:0008152,GO:0009058,GO:0009059,GO:0009295,GO:0009987,GO:0018130,GO:0019438,GO:0033554,GO:0034641,GO:0034645,GO:0034654,GO:0043170,GO:0043226,GO:0043228,GO:0043229,GO:0043232,GO:0043590,GO:0044237,GO:0044238,GO:0044249,GO:0044260,GO:0044271,GO:0044424,GO:…	ko:K03629	ko03440,map03440	ko:K03629	ko03440
fig|220668.9.peg.2426|lp_2903	1120000	854000	128000	1020000	-0.391191	2.99435	NC	U	5	helix_turn_helix, Arsenical Resistance Operon Repressor	K	-	-	-	-	-	-
fig|220668.9.peg.977|lp_1157	1070000	1030000	757000	806000	-0.0549665	0.0904865	NC	NC	1	rpiR family	K	gntR	-	-	-	-	-
fig|220668.9.peg.1855|lp_2195	1000000	1190000	211000	29100	0.250962	-2.85815	NC	D	6	Cell division protein that may be involved in stabilizing or promoting the assembly of the division complex	D	divIB	-	ko:K03589	ko04112,map04112	ko:K03589	ko04112
fig|220668.9.peg.158|lp_0192	960000	2600000	546000	2810000	1.43741	2.3636	U	U	2	Na H antiporter NhaC	C	nhaC	-	ko:K03315	-	ko:K03315	-
fig|220668.9.peg.2230|lp_2662	938000	1650000	4430	1000000	0.814806	7.81848	NC	U	5	Belongs to the prolyl-tRNA editing family. YbaK EbsC subfamily	S	ybaK	-	ko:K03976	-	ko:K03976	-
fig|220668.9.peg.1006|lp_1188	885000	2750000	11500000	21300000	1.63568	0.88922	U	NC	4	Catalyzes the epimerization of the C3' and C5'positions of dTDP-6-deoxy-D-xylo-4-hexulose, forming dTDP-6-deoxy-L-lyxo-4- hexulose	M	rfbC	-	ko:K01790	ko00521,ko00523,ko01130,map00521,map00523,map01130	ko:K01790	ko00521
fig|220668.9.peg.372|lp_0452	865000	174000	41900	7140	-2.31361	-2.55295	D	D	3	DNA mismatch repair protein MutT	F	-	-	-	-	-	-
fig|220668.9.peg.362|lp_0442	841000	1080000	166000	1580000	0.360854	3.25067	NC	U	5	Helix-turn-helix domain, rpiR family	K	yecA	-	-	-	-	-
fig|220668.9.peg.377|lp_0457	813000	1030000	282000	941000	0.341317	1.7385	NC	U	5	Required for correct processing of both the 5' and 3' ends of 5S rRNA precursor. Cleaves both sides of a double-stranded region yielding mature 5S rRNA in one step	J	rnmV	GO:0003674,GO:0003824,GO:0004518,GO:0004519,GO:0004521,GO:0004540,GO:0006139,GO:0006364,GO:0006396,GO:0006725,GO:0006807,GO:0008150,GO:0008152,GO:0009987,GO:0010467,GO:0016070,GO:0016072,GO:0016787,GO:0016788,GO:0016891,GO:0016893,GO:0022613,GO:0034470,GO:0034641,GO:0034660,GO:0042254,GO:0043170,GO:0043822,GO:0044085,GO:0044237,GO:0044238,GO:0046483,GO:0071704,GO:0071840,GO:0090304,GO:0090305,GO:…	ko:K05985	-	ko:K05985	-
fig|220668.9.peg.1611|lp_1912	786000	208000	1120000	8840000	-1.91795	2.98055	D	U	9	Catalyzes the phosphorylation of pyruvate to phosphoenolpyruvate	H	pps	-	ko:K01007	ko00620,ko00680,ko00720,ko01100,ko01120,ko01200,map00620,map00680,map00720,map01100,map01120,map01200	ko:K01007	ko00620
fig|220668.9.peg.2755|lp_3299	758000	618000	7670000	6400000	-0.294591	-0.261155	NC	NC	1	Catalyzes the conversion of 7,8-dihydroneopterin to 6- hydroxymethyl-7,8-dihydropterin	H	folB	-	ko:K01633	ko00790,ko01100,map00790,map01100	ko:K01633	ko00790
fig|220668.9.peg.3077|lp_3684	712000	1100000	1360000	689000	0.627554	-0.981031	NC	NC	1	Imidazolonepropionase and related amidohydrolases	Q	-	-	-	-	-	-
fig|220668.9.peg.2658|lp_3179	695000	867000	1330000	1480000	0.319019	0.154171	NC	NC	1	Psort location Cytoplasmic, score	S	-	-	-	-	-	-
fig|220668.9.peg.974|lp_1154	688000	650000	366000	251000	-0.0819688	-0.544156	NC	NC	1	E1-E2 ATPase	P	yfgQ	-	ko:K12952	-	ko:K12952	-
fig|220668.9.peg.303|lp_0359	648000	1260000	1500000	881000	0.959358	-0.767749	NC	NC	1	Uncharacterized conserved protein (DUF2075)	N	-	-	ko:K09384	-	ko:K09384	-
fig|220668.9.peg.2644|lp_3164	645000	388000	369000	11500	-0.733243	-5.00392	NC	D	6	Bacterial regulatory proteins, tetR family	K	-	-	-	-	-	-
fig|220668.9.peg.2314|lp_2764	644000	874000	166000	441000	0.440573	1.4096	NC	U	5	Enoyl-(Acyl carrier protein) reductase	IQ	fabG	-	ko:K00059	ko00061,ko00333,ko00780,ko01040,ko01100,ko01130,ko01212,map00061,map00333,map00780,map01040,map01100,map01130,map01212	ko:K00059	ko00061
fig|220668.9.peg.650|lp_0770	576000	610000	85300	227000	0.0827404	1.41207	NC	U	5	transporter	EGP	blt	-	ko:K08153	-	ko:K08153	-
fig|220668.9.peg.524|lp_0625	554000	3370000	3330000	3260000	2.60479	-0.0306502	U	NC	4	DNA/RNA non-specific endonuclease	S	-	-	ko:K15051	-	ko:K15051	-
fig|220668.9.peg.2661|lp_3184	539000	863000	180000	1040000	0.679075	2.53051	NC	U	5	branched-chain amino acid	S	-	-	-	-	-	-
fig|220668.9.peg.2832	494000	314000	219000	186000	-0.653746	-0.235628	NC	NC	1	Belongs to the 5'-nucleotidase family	F	yfkN	-	ko:K01119	ko00230,ko00240,map00230,map00240	ko:K01119	ko00230
fig|220668.9.peg.2333|lp_2787	466000	198000	361000	2340000	-1.23483	2.69644	D	U	9	hydrolase	S	-	-	-	-	-	-
fig|220668.9.peg.2693|lp_3224	421000	397000	141000	266000	-0.0846812	0.915731	NC	NC	1	Uncharacterised protein family (UPF0014)	S	ybbM	GO:0003674,GO:0005215,GO:0005575,GO:0005623,GO:0005886,GO:0005887,GO:0006810,GO:0006811,GO:0006873,GO:0006875,GO:0006879,GO:0008150,GO:0009987,GO:0015075,GO:0016020,GO:0016021,GO:0019725,GO:0022857,GO:0030003,GO:0031224,GO:0031226,GO:0034220,GO:0042592,GO:0044425,GO:0044459,GO:0044464,GO:0046916,GO:0048878,GO:0050801,GO:0051179,GO:0051234,GO:0055065,GO:0055072,GO:0055076,GO:0055080,GO:0055082,GO:…	ko:K02069	-	ko:K02069	-
fig|220668.9.peg.2240|lp_2674	408000	1220000	370000	321000	1.58024	-0.204952	U	NC	4	Sodium proton antiporter	P	nhaP3	-	ko:K03316	-	ko:K03316	-
fig|220668.9.peg.565|lp_0673 (+1)	404000	569000	255000	165000	0.494073	-0.628031	NC	NC	1	-	-	-	-	-	-	-	-
fig|220668.9.peg.2845|lp_3415	386000	242000	313000	419000	-0.673594	0.420788	NC	NC	1	Response regulator containing CheY-like receiver domain and AraC-type DNA-binding domain	T	yesN	-	ko:K07720	ko02020,map02020	ko:K07720	ko02020
fig|220668.9.peg.255|lp_0302	386000	385000	5850000	1830000	-0.0037424	-1.67659	NC	D	6	Lysin motif	M	-	-	-	-	-	-
fig|220668.9.peg.2117|lp_2514	380000	2210000	1130000	1250000	2.53998	0.145605	U	NC	4	Major Facilitator	EGP	yceI	-	ko:K08369	-	ko:K08369	-
fig|220668.9.peg.396|lp_0482	361000	1790000	751000	255000	2.30989	-1.55832	U	D	7	Helix-turn-helix XRE-family like proteins	K	-	-	-	-	-	-
fig|220668.9.peg.1660|lp_1966	352000	1790000	499000	1450000	2.34631	1.53894	U	U	2	Involved in DNA repair and RecF pathway recombination	L	recO	GO:0005575,GO:0005622,GO:0005623,GO:0006139,GO:0006259,GO:0006281,GO:0006302,GO:0006725,GO:0006807,GO:0006950,GO:0006974,GO:0008150,GO:0008152,GO:0009295,GO:0009987,GO:0033554,GO:0034641,GO:0043170,GO:0043226,GO:0043228,GO:0043229,GO:0043232,GO:0043590,GO:0044237,GO:0044238,GO:0044260,GO:0044424,GO:0044464,GO:0046483,GO:0050896,GO:0051716,GO:0071704,GO:0090304,GO:1901360	ko:K03584	ko03440,map03440	ko:K03584	ko03440
fig|220668.9.peg.140|lp_0172	348000	1310000	851000	2410000	1.91241	1.5018	U	U	2	Transcriptional regulator, LacI family	K	malR1	-	ko:K02529	-	ko:K02529	-
fig|220668.9.peg.1464|lp_1735	336000	1220000	1930000	1240000	1.86035	-0.638261	U	NC	4	mevalonate kinase	I	mvk	-	ko:K00869	ko00900,ko01100,ko01110,ko01130,ko04146,map00900,map01100,map01110,map01130,map04146	ko:K00869	ko00900
fig|220668.9.peg.3016|lp_3614	299000	328000	276000	4940000	0.13355	4.16177	NC	U	5	Alcohol dehydrogenase GroES-like domain	C	-	-	-	-	-	-
fig|220668.9.peg.916|lp_1082	265000	659000	118000	189000	1.31429	0.679599	U	NC	4	Belongs to the LDH2 MDH2 oxidoreductase family	C	-	-	-	-	-	-
fig|220668.9.peg.2787|lp_3343	255000	37100	1090000	57800	-2.78101	-4.23711	D	D	3	NmrA-like family	GM	-	-	-	-	-	-
fig|220668.9.peg.2043|lp_2417	249000	325000	2180000	945000	0.384294	-1.20594	NC	D	6	-	-	gpG	-	-	-	-	-
fig|220668.9.peg.718|lp_0844	246000	536000	1170000	1140000	1.12357	-0.0374747	U	NC	4	LicD family	M	licD	-	ko:K07271	-	ko:K07271	-
fig|220668.9.peg.2759|lp_3303	219000	296000	387000	606000	0.434666	0.646984	NC	NC	1	Major Facilitator	EGP	-	-	-	-	-	-
fig|220668.9.peg.34|lp_0041	212000	152000	3130000	702000	-0.479993	-2.15662	NC	D	6	domain protein	S	vicX	-	ko:K00784	ko03013,map03013	ko:K00784	ko03013
fig|220668.9.peg.1405|lp_1665	193000	310000	104000	98100	0.683667	-0.0842585	NC	NC	1	alcohol dehydrogenase	E	adhB	-	ko:K00001	ko00010,ko00071,ko00350,ko00625,ko00626,ko00830,ko00980,ko00982,ko01100,ko01110,ko01120,ko01130,ko01220,map00010,map00071,map00350,map00625,map00626,map00830,map00980,map00982,map01100,map01110,map01120,map01130,map01220	ko:K00001	ko00010
fig|220668.9.peg.1545|lp_1833	183000	428000	133000	668000	1.22577	2.32842	U	U	2	Phage integrase, N-terminal SAM-like domain	L	-	-	-	-	-	-
fig|220668.9.peg.1140|lp_1355	156000	326000	66600	164000	1.06333	1.3001	U	U	2	GHKL domain	T	pltK	-	ko:K07706	ko02020,ko02024,map02020,map02024	ko:K07706	ko02020
fig|220668.9.peg.388|lp_0472	153000	110000	610000	698000	-0.476028	0.194418	NC	NC	1	DUF218 domain	S	-	-	-	-	-	-
fig|220668.9.peg.2805|lp_3365	142000	971000	13200	416000	2.77358	4.97797	U	U	2	Copper transport repressor CopY TcrY	K	copR	-	ko:K02171	ko01501,map01501	ko:K02171	ko01501
fig|220668.9.peg.491|lp_0587	77200	490000	26600	1280000	2.66611	5.58857	U	U	2	PTS system sorbose subfamily IIB component	G	manX	-	ko:K02769,ko:K02793,ko:K02794	ko00051,ko00520,ko01100,ko01120,ko02060,map00051,map00520,map01100,map01120,map02060	ko:K02769	ko00051
fig|220668.9.peg.1830|lp_2162	63200	618000	3760000	4890000	3.28961	0.379102	U	NC	4	NlpC P60 family protein	M	-	-	ko:K21471	-	ko:K21471	-
fig|220668.9.peg.202|lp_0245	31700	311000	734000	22400	3.29436	-5.03421	U	D	7	helix_turn_helix gluconate operon transcriptional repressor	K	-	-	-	-	-	-
fig|220668.9.peg.90|lp_0111	17900	690000	238000	110000	5.26856	-1.11346	U	D	7	Zinc-binding dehydrogenase	C	-	-	-	-	-	-
fig|220668.9.peg.2936|lp_3522	5310	60100	8670	429000	3.50058	5.6288	U	U	2	phosphotransferase system	G	pts32BC	-	ko:K02808,ko:K02809,ko:K02810	ko00500,ko02060,map00500,map02060	ko:K02808	ko00500

## Sheet: Lp10_Sa245_CP_34
proteinID	Field2	Field3	Field4	Field5	Field6	Field7	Field8	Field9	EP_group	Description	COG_category	Preferred_name	GOs	KEGG_ko	KEGG_Pathway	KEGG_ko_R	KEGG_Pathway_R
fig|220668.9.peg.985|lp_1165	795000	1310000	1200000	885000	0.72054	-0.439285	NC	NC	1	Alpha/beta hydrolase of unknown function (DUF915)	S	-	-	-	-	-	-
fig|220668.9.peg.762|lp_0900	9250000	6400000	957000	1580000	-0.531381	0.723334	NC	NC	1	Phosphoglycerate mutase family	G	pgm3	-	-	-	-	-
fig|220668.9.peg.687|lp_0812	1500000	1200000	292000	1010000	-0.321928	1.79032	NC	U	6	exodeoxyribonuclease III	L	exoA	GO:0003674,GO:0003824,GO:0003906,GO:0004518,GO:0004527,GO:0004529,GO:0004536,GO:0005575,GO:0005622,GO:0005623,GO:0005737,GO:0006139,GO:0006259,GO:0006281,GO:0006284,GO:0006725,GO:0006807,GO:0006950,GO:0006974,GO:0008150,GO:0008152,GO:0008296,GO:0008309,GO:0008311,GO:0008408,GO:0009987,GO:0016787,GO:0016788,GO:0016796,GO:0016895,GO:0033554,GO:0034641,GO:0043170,GO:0044237,GO:0044238,GO:0044260,GO:…	ko:K01142	ko03410,map03410	ko:K01142	ko03410
fig|220668.9.peg.656|lp_0776	19400	54500	0	124000	1.4902	9.96578	U	U	2	argininosuccinate lyase	E	argH	GO:0003674,GO:0003824,GO:0004056,GO:0005575,GO:0005622,GO:0005623,GO:0005737,GO:0006082,GO:0006520,GO:0006525,GO:0006526,GO:0006591,GO:0006807,GO:0008150,GO:0008152,GO:0008652,GO:0009058,GO:0009064,GO:0009084,GO:0009987,GO:0016053,GO:0016829,GO:0016840,GO:0016842,GO:0019752,GO:0042450,GO:0043436,GO:0044237,GO:0044238,GO:0044249,GO:0044281,GO:0044283,GO:0044424,GO:0044464,GO:0046394,GO:0071704,GO:…	ko:K01755	ko00220,ko00250,ko01100,ko01110,ko01130,ko01230,map00220,map00250,map01100,map01110,map01130,map01230	ko:K01755	ko00220
fig|220668.9.peg.493|lp_0589	9250000	5220000	2640000	4840000	-0.825404	0.874469	NC	NC	1	Biotin-requiring enzyme	I	accB1	-	ko:K02160	ko00061,ko00620,ko00640,ko00720,ko01100,ko01110,ko01120,ko01130,ko01200,ko01212,map00061,map00620,map00640,map00720,map01100,map01110,map01120,map01130,map01200,map01212	ko:K02160	ko00061
fig|220668.9.peg.39|lp_0048	3760000	3810000	2660000	2790000	0.0190583	0.0688389	NC	NC	1	Uracil-DNA glycosylase	L	ung2	-	-	-	-	-
fig|220668.9.peg.3070|lp_3675	46400	27600	21200	16000	-0.749457	-0.405992	NC	NC	1	Belongs to the peptidase S26 family	U	sip3	-	ko:K03100	ko02024,ko03060,map02024,map03060	ko:K03100	ko02024
fig|220668.9.peg.3024|lp_3622	134000000	77700000	48500000	59500000	-0.786246	0.294905	NC	NC	1	Mga helix-turn-helix domain	GKT	srlM	-	ko:K03491	-	ko:K03491	-
fig|220668.9.peg.2692|lp_3223	4730000	4220000	258000	1250000	-0.164597	2.27649	NC	U	6	DUF218 domain	S	-	-	-	-	-	-
fig|220668.9.peg.269|lp_0317	2580000	2200000	817000	1540000	-0.229868	0.914522	NC	NC	1	ABC transporter permease	P	potB	-	ko:K11071	ko02010,map02010	ko:K11071	ko02010
fig|220668.9.peg.2490|lp_2983	4440000	6190000	3740000	4500000	0.47938	0.266887	NC	NC	1	Branched-chain amino acid transport system / permease component	E	livM	-	ko:K01997,ko:K01998	ko02010,ko02024,map02010,map02024	ko:K01997	ko02010
fig|220668.9.peg.2421|lp_2894	154000	767000	405000	796000	2.3163	0.974847	U	NC	8	ABC transporter	V	mdlA	-	ko:K06148,ko:K18889	ko02010,map02010	ko:K06148	ko02010
fig|220668.9.peg.2420|lp_2893	8320000	8180000	11600000	10100000	-0.0244827	-0.19977	NC	NC	1	ABC transporter	V	mdlB	-	ko:K06147,ko:K18890	ko02010,map02010	ko:K06147	ko02010
fig|220668.9.peg.2347|lp_2803	34000	47800	0	60800	0.491476	9.96578	NC	U	6	reductase	S	akr5f	-	ko:K06221	-	ko:K06221	-
fig|220668.9.peg.2316|lp_2766	459000	618000	204000	267000	0.429113	0.388271	NC	NC	1	Bacterial protein of unknown function (DUF871)	S	ybhE	-	ko:K09963	-	ko:K09963	-
fig|220668.9.peg.2261|lp_2701	4520000	4510000	4430000	4280000	-0.00319534	-0.0496959	NC	NC	1	Carbamoyl-phosphate synthetase glutamine chain	F	carA	-	ko:K01956	ko00240,ko00250,ko01100,map00240,map00250,map01100	ko:K01956	ko00240
fig|220668.9.peg.2120|lp_2519	139000	455000	413000	319000	1.71078	-0.372585	U	NC	8	Alpha/beta hydrolase of unknown function (DUF915)	S	-	-	-	-	-	-
fig|220668.9.peg.1984|lp_2347	4100000	4030000	3160000	4340000	-0.0248441	0.45777	NC	NC	1	Protein of unknown function (DUF2785)	S	-	-	-	-	-	-
fig|220668.9.peg.1949|lp_2305	4850000	5890000	1310000	2820000	0.280283	1.10613	NC	U	6	Peptidase M16	S	ymfH	-	-	-	-	-
fig|220668.9.peg.1894|lp_2238	203000000	191000000	192000000	134000000	-0.0879071	-0.518873	NC	NC	1	Calcineurin-like phosphoesterase	S	-	-	-	-	-	-
fig|220668.9.peg.1889|lp_2232	3990000	5090000	149000	923000	0.351277	2.63102	NC	U	6	SNARE-like domain protein	S	dedA	-	ko:K03975	-	ko:K03975	-
fig|220668.9.peg.1879|lp_2224	1560000	2170000	176000	274000	0.476149	0.6386	NC	NC	1	Thioredoxin	Q	yjbH	-	-	-	-	-
fig|220668.9.peg.1870|lp_2215	283000	655000	30400	446000	1.21069	3.8749	U	U	2	Methyltransferase	H	rrmA	-	ko:K00563,ko:K10947	-	ko:K00563	-
fig|220668.9.peg.1839|lp_2176	3110000	3910000	1950000	3300000	0.330254	0.758992	NC	NC	1	domain protein	P	ktrA	-	ko:K03499	-	ko:K03499	-
fig|220668.9.peg.1835|lp_2170	2730000	1720000	614000	1700000	-0.666492	1.46922	NC	U	6	phosphoglycerate mutase	G	pgm6	-	-	-	-	-
fig|220668.9.peg.1767|lp_2088	19900000	17700000	1020000	3900000	-0.169019	1.9349	NC	U	6	Lipopolysaccharide assembly protein A domain	S	-	-	-	-	-	-
fig|220668.9.peg.1705|lp_2018	18300000	11400000	6300000	9120000	-0.68281	0.533682	NC	NC	1	MBOAT, membrane-bound O-acyltransferase family	M	dltB	-	ko:K03739	ko01503,ko02020,ko05150,map01503,map02020,map05150	ko:K03739	ko01503
fig|220668.9.peg.1672|lp_1979	3130000	3120000	185000	311000	-0.00461663	0.749389	NC	NC	1	Has an important function as a repair enzyme for proteins that have been inactivated by oxidation. Catalyzes the reversible oxidation-reduction of methionine sulfoxide in proteins to methionine	O	msrA	-	ko:K07304,ko:K12267	-	ko:K07304	-
fig|220668.9.peg.1525|lp_1806	6990000	2790000	785000	2310000	-1.32503	1.55713	D	U	9	Staphylococcal protein of unknown function (DUF960)	S	XK27_08430	-	-	-	-	-
fig|220668.9.peg.1270|lp_1510	144000	263000	299000	472000	0.868994	0.658641	NC	NC	1	Catalyzes the phosphorylation of the 3'-hydroxyl group of dephosphocoenzyme A to form coenzyme A	F	coaE	GO:0003674,GO:0003824,GO:0004140,GO:0006139,GO:0006163,GO:0006164,GO:0006725,GO:0006732,GO:0006753,GO:0006793,GO:0006796,GO:0006807,GO:0008150,GO:0008152,GO:0009058,GO:0009108,GO:0009117,GO:0009150,GO:0009152,GO:0009165,GO:0009259,GO:0009260,GO:0009987,GO:0015936,GO:0015937,GO:0016301,GO:0016310,GO:0016740,GO:0016772,GO:0016773,GO:0018130,GO:0019438,GO:0019637,GO:0019693,GO:0033865,GO:0033866,GO:…	ko:K00859	ko00770,ko01100,map00770,map01100	ko:K00859	ko00770
fig|220668.9.peg.1197|lp_1427	3160000	7110000	4920000	6120000	1.16993	0.314873	U	NC	8	Nucleoside 2-deoxyribosyltransferase	F	-	-	ko:K08728	ko00240,map00240	ko:K08728	ko00240
fig|220668.9.peg.117|lp_0145	2670000	4900000	144000	58100	0.875942	-1.30946	NC	D	5	-	-	-	-	-	-	-	-
fig|220668.9.peg.112|lp_0136	2590000	1820000	2490000	6570000	-0.509014	1.39975	NC	U	6	reductase	S	morA	-	-	-	-	-
fig|220668.9.peg.1065|lp_1256	243000	246000	16500000	291000	0.017702	-5.8253	NC	D	5	-	-	-	-	-	-	-	-

## Sheet: Lp10_CP_conserved_1155
Sa240																		Sa245
proteinID	Field2	Field3	Field4	Field5	Field6	Field7	Field8	Field9	EP_group	Description	COG_category	Preferred_name	GOs	KEGG_ko	KEGG_Pathway	KEGG_ko_R	KEGG_Pathway_R	proteinID	Field2	Field3	Field4	Field5	Field6	Field7	Field8	Field9	EP_group	Description	COG_category	Preferred_name	GOs	KEGG_ko	KEGG_Pathway	KEGG_ko_R	KEGG_Pathway_R
fig|220668.9.peg.666|lp_0789	28400000000	21000000000	26200000000	17400000000	-0.435502	-0.59048	NC	NC	1	Belongs to the glyceraldehyde-3-phosphate dehydrogenase family	G	gap	-	ko:K00134	ko00010,ko00710,ko01100,ko01110,ko01120,ko01130,ko01200,ko01230,ko04066,ko05010,map00010,map00710,map01100,map01110,map01120,map01130,map01200,map01230,map04066,map05010	ko:K00134	ko00010	fig|220668.9.peg.666|lp_0789	15400000000	11200000000	20700000000	11500000000	-0.459432	-0.847997	NC	NC	1	Belongs to the glyceraldehyde-3-phosphate dehydrogenase family	G	gap	-	ko:K00134	ko00010,ko00710,ko01100,ko01110,ko01120,ko01130,ko01200,ko01230,ko04066,ko05010,map00010,map00710,map01100,map01110,map01120,map01130,map01200,map01230,map04066,map05010	ko:K00134	ko00010
fig|220668.9.peg.1795|lp_2119	19200000000	14000000000	23200000000	14300000000	-0.455679	-0.69811	NC	NC	1	This protein promotes the GTP-dependent binding of aminoacyl-tRNA to the A-site of ribosomes during protein biosynthesis	J	tuf	GO:0001817,GO:0001819,GO:0002791,GO:0002793,GO:0005575,GO:0005618,GO:0005622,GO:0005623,GO:0005737,GO:0005886,GO:0008150,GO:0009274,GO:0009275,GO:0009986,GO:0010339,GO:0016020,GO:0022610,GO:0030312,GO:0032677,GO:0032757,GO:0032879,GO:0032880,GO:0035821,GO:0044003,GO:0044068,GO:0044403,GO:0044406,GO:0044419,GO:0044424,GO:0044426,GO:0044462,GO:0044464,GO:0044650,GO:0044651,GO:0048518,GO:0048522,GO:…	ko:K02358,ko:K15771	ko02010,map02010	ko:K02358	ko02010	fig|220668.9.peg.1795|lp_2119	14600000000	11200000000	26000000000	12200000000	-0.38247	-1.09163	NC	D	5	This protein promotes the GTP-dependent binding of aminoacyl-tRNA to the A-site of ribosomes during protein biosynthesis	J	tuf	GO:0001817,GO:0001819,GO:0002791,GO:0002793,GO:0005575,GO:0005618,GO:0005622,GO:0005623,GO:0005737,GO:0005886,GO:0008150,GO:0009274,GO:0009275,GO:0009986,GO:0010339,GO:0016020,GO:0022610,GO:0030312,GO:0032677,GO:0032757,GO:0032879,GO:0032880,GO:0035821,GO:0044003,GO:0044068,GO:0044403,GO:0044406,GO:0044419,GO:0044424,GO:0044426,GO:0044462,GO:0044464,GO:0044650,GO:0044651,GO:0048518,GO:0048522,GO:…	ko:K02358,ko:K15771	ko02010,map02010	ko:K02358	ko02010
fig|220668.9.peg.613|lp_0728	18600000000	17700000000	27100000000	18100000000	-0.0715533	-0.582303	NC	NC	1	Prevents misfolding and promotes the refolding and proper assembly of unfolded polypeptides generated under stress conditions	O	groL	GO:0001817,GO:0001819,GO:0001871,GO:0002791,GO:0002793,GO:0003674,GO:0005488,GO:0005515,GO:0005575,GO:0005622,GO:0005623,GO:0005737,GO:0005829,GO:0006457,GO:0006458,GO:0008150,GO:0009986,GO:0009987,GO:0016465,GO:0030246,GO:0030247,GO:0032677,GO:0032757,GO:0032879,GO:0032880,GO:0032991,GO:0044183,GO:0044424,GO:0044444,GO:0044445,GO:0044464,GO:0044764,GO:0046812,GO:0048518,GO:0048522,GO:0050707,GO:…	ko:K04077	ko03018,ko04212,ko04940,ko05134,ko05152,map03018,map04212,map04940,map05134,map05152	ko:K04077	ko03018	fig|220668.9.peg.613|lp_0728	17400000000	14800000000	26300000000	15200000000	-0.23349	-0.790991	NC	NC	1	Prevents misfolding and promotes the refolding and proper assembly of unfolded polypeptides generated under stress conditions	O	groL	GO:0001817,GO:0001819,GO:0001871,GO:0002791,GO:0002793,GO:0003674,GO:0005488,GO:0005515,GO:0005575,GO:0005622,GO:0005623,GO:0005737,GO:0005829,GO:0006457,GO:0006458,GO:0008150,GO:0009986,GO:0009987,GO:0016465,GO:0030246,GO:0030247,GO:0032677,GO:0032757,GO:0032879,GO:0032880,GO:0032991,GO:0044183,GO:0044424,GO:0044444,GO:0044445,GO:0044464,GO:0044764,GO:0046812,GO:0048518,GO:0048522,GO:0050707,GO:…	ko:K04077	ko03018,ko04212,ko04940,ko05134,ko05152,map03018,map04212,map04940,map05134,map05152	ko:K04077	ko03018
fig|220668.9.peg.667|lp_0790	9960000000	8350000000	14000000000	7890000000	-0.25437	-0.82733	NC	NC	1	Belongs to the phosphoglycerate kinase family	F	pgk	GO:0001871,GO:0002020,GO:0003674,GO:0003824,GO:0004618,GO:0005488,GO:0005515,GO:0005575,GO:0005618,GO:0005622,GO:0005623,GO:0005737,GO:0005975,GO:0006082,GO:0006090,GO:0006091,GO:0006096,GO:0006139,GO:0006163,GO:0006164,GO:0006165,GO:0006725,GO:0006732,GO:0006733,GO:0006753,GO:0006754,GO:0006757,GO:0006793,GO:0006796,GO:0006807,GO:0008150,GO:0008152,GO:0009056,GO:0009058,GO:0009108,GO:0009117,GO:…	ko:K00927	ko00010,ko00710,ko01100,ko01110,ko01120,ko01130,ko01200,ko01230,map00010,map00710,map01100,map01110,map01120,map01130,map01200,map01230	ko:K00927	ko00010	fig|220668.9.peg.667|lp_0790	10400000000	7470000000	15200000000	8860000000	-0.477403	-0.778693	NC	NC	1	Belongs to the phosphoglycerate kinase family	F	pgk	GO:0001871,GO:0002020,GO:0003674,GO:0003824,GO:0004618,GO:0005488,GO:0005515,GO:0005575,GO:0005618,GO:0005622,GO:0005623,GO:0005737,GO:0005975,GO:0006082,GO:0006090,GO:0006091,GO:0006096,GO:0006139,GO:0006163,GO:0006164,GO:0006165,GO:0006725,GO:0006732,GO:0006733,GO:0006753,GO:0006754,GO:0006757,GO:0006793,GO:0006796,GO:0006807,GO:0008150,GO:0008152,GO:0009056,GO:0009058,GO:0009108,GO:0009117,GO:…	ko:K00927	ko00010,ko00710,ko01100,ko01110,ko01120,ko01130,ko01200,ko01230,map00010,map00710,map01100,map01110,map01120,map01130,map01200,map01230	ko:K00927	ko00010
fig|220668.9.peg.522|lp_0622	8810000000	6410000000	5150000000	5330000000	-0.458818	0.0495631	NC	NC	1	Forms part of the ribosomal stalk which helps the ribosome interact with GTP-bound translation factors. Is thus essential for accurate translation	J	rplL	-	ko:K02935	ko03010,map03010	ko:K02935	ko03010	fig|220668.9.peg.522|lp_0622	7160000000	5250000000	5940000000	4290000000	-0.447642	-0.469485	NC	NC	1	Forms part of the ribosomal stalk which helps the ribosome interact with GTP-bound translation factors. Is thus essential for accurate translation	J	rplL	-	ko:K02935	ko03010,map03010	ko:K02935	ko03010
fig|220668.9.peg.1712|lp_2027	7250000000	6910000000	8230000000	6450000000	-0.0692953	-0.351593	NC	NC	1	Heat shock 70 kDa protein	O	dnaK	GO:0001871,GO:0003674,GO:0005488,GO:0005575,GO:0005623,GO:0008150,GO:0009986,GO:0030246,GO:0030247,GO:0044464,GO:0051704,GO:0098630,GO:0098743,GO:2001065	ko:K04043	ko03018,ko04212,ko05152,map03018,map04212,map05152	ko:K04043	ko03018	fig|220668.9.peg.1712|lp_2027	7840000000	6170000000	12900000000	6910000000	-0.345583	-0.900613	NC	NC	1	Heat shock 70 kDa protein	O	dnaK	GO:0001871,GO:0003674,GO:0005488,GO:0005575,GO:0005623,GO:0008150,GO:0009986,GO:0030246,GO:0030247,GO:0044464,GO:0051704,GO:0098630,GO:0098743,GO:2001065	ko:K04043	ko03018,ko04212,ko05152,map03018,map04212,map05152	ko:K04043	ko03018
fig|220668.9.peg.2834|lp_3403	5210000000	3750000000	12800000000	4590000000	-0.474393	-1.47958	NC	D	6	Aldo keto reductase	C	yvgN	-	-	-	-	-	fig|220668.9.peg.2834|lp_3403	4690000000	3930000000	11200000000	6690000000	-0.255059	-0.743421	NC	NC	1	Aldo keto reductase	C	yvgN	-	-	-	-	-
fig|220668.9.peg.2649|lp_3170	5200000000	4380000000	6800000000	3910000000	-0.247581	-0.798366	NC	NC	1	Catalyzes the interconversion of 2-phosphoglycerate and 3-phosphoglycerate	G	gpmA	GO:0001871,GO:0003674,GO:0003824,GO:0004619,GO:0005488,GO:0005575,GO:0005622,GO:0005623,GO:0005737,GO:0005829,GO:0005975,GO:0005996,GO:0006006,GO:0006082,GO:0006090,GO:0006091,GO:0006094,GO:0006096,GO:0006109,GO:0006139,GO:0006140,GO:0006163,GO:0006164,GO:0006165,GO:0006725,GO:0006732,GO:0006733,GO:0006753,GO:0006754,GO:0006757,GO:0006793,GO:0006796,GO:0006807,GO:0008150,GO:0008152,GO:0009056,GO:…	ko:K01834	ko00010,ko00260,ko00680,ko01100,ko01110,ko01120,ko01130,ko01200,ko01230,ko04922,ko05230,map00010,map00260,map00680,map01100,map01110,map01120,map01130,map01200,map01230,map04922,map05230	ko:K01834	ko00010	fig|220668.9.peg.2649|lp_3170	2690000000	2420000000	4780000000	2690000000	-0.152599	-0.829404	NC	NC	1	Catalyzes the interconversion of 2-phosphoglycerate and 3-phosphoglycerate	G	gpmA	GO:0001871,GO:0003674,GO:0003824,GO:0004619,GO:0005488,GO:0005575,GO:0005622,GO:0005623,GO:0005737,GO:0005829,GO:0005975,GO:0005996,GO:0006006,GO:0006082,GO:0006090,GO:0006091,GO:0006094,GO:0006096,GO:0006109,GO:0006139,GO:0006140,GO:0006163,GO:0006164,GO:0006165,GO:0006725,GO:0006732,GO:0006733,GO:0006753,GO:0006754,GO:0006757,GO:0006793,GO:0006796,GO:0006807,GO:0008150,GO:0008152,GO:0009056,GO:…	ko:K01834	ko00010,ko00260,ko00680,ko01100,ko01110,ko01120,ko01130,ko01200,ko01230,ko04922,ko05230,map00010,map00260,map00680,map01100,map01110,map01120,map01130,map01200,map01230,map04922,map05230	ko:K01834	ko00010
fig|220668.9.peg.868|lp_1027	5020000000	5930000000	6500000000	5590000000	0.240345	-0.217591	NC	NC	1	Catalyzes the GTP-dependent ribosomal translocation step during translation elongation. During this step, the ribosome changes from the pre-translocational (PRE) to the post- translocational (POST) state as the newly formed A-site-bound peptidyl-tRNA and	J	fusA	-	ko:K02355	-	ko:K02355	-	fig|220668.9.peg.868|lp_1027	4780000000	5770000000	6690000000	6150000000	0.271561	-0.12142	NC	NC	1	Catalyzes the GTP-dependent ribosomal translocation step during translation elongation. During this step, the ribosome changes from the pre-translocational (PRE) to the post- translocational (POST) state as the newly formed A-site-bound peptidyl-tRNA and	J	fusA	-	ko:K02355	-	ko:K02355	-
fig|220668.9.peg.2544|lp_3045	4980000000	1360000000	3560000000	1030000000	-1.87254	-1.78923	D	D	3	KR domain	IQ	yhxD	-	-	-	-	-	fig|220668.9.peg.2544|lp_3045	2860000000	1000000000	2820000000	775000000	-1.51602	-1.86343	D	D	3	KR domain	IQ	yhxD	-	-	-	-	-
fig|220668.9.peg.1598|lp_1897	4660000000	6630000000	4970000000	7000000000	0.508679	0.494109	NC	NC	1	Belongs to the pyruvate kinase family	G	pyk	GO:0001871,GO:0003674,GO:0003824,GO:0004743,GO:0005488,GO:0005575,GO:0005622,GO:0005623,GO:0005737,GO:0005829,GO:0005975,GO:0006082,GO:0006090,GO:0006091,GO:0006096,GO:0006116,GO:0006139,GO:0006163,GO:0006164,GO:0006165,GO:0006725,GO:0006732,GO:0006733,GO:0006734,GO:0006753,GO:0006754,GO:0006757,GO:0006793,GO:0006796,GO:0006807,GO:0008150,GO:0008152,GO:0009056,GO:0009058,GO:0009108,GO:0009117,GO:…	ko:K00873	ko00010,ko00230,ko00620,ko01100,ko01110,ko01120,ko01130,ko01200,ko01230,ko04922,ko04930,ko05165,ko05203,ko05230,map00010,map00230,map00620,map01100,map01110,map01120,map01130,map01200,map01230,map04922,map04930,map05165,map05203,map05230	ko:K00873	ko00010	fig|220668.9.peg.1598|lp_1897	4720000000	5930000000	6040000000	5720000000	0.329245	-0.0785334	NC	NC	1	Belongs to the pyruvate kinase family	G	pyk	GO:0001871,GO:0003674,GO:0003824,GO:0004743,GO:0005488,GO:0005575,GO:0005622,GO:0005623,GO:0005737,GO:0005829,GO:0005975,GO:0006082,GO:0006090,GO:0006091,GO:0006096,GO:0006116,GO:0006139,GO:0006163,GO:0006164,GO:0006165,GO:0006725,GO:0006732,GO:0006733,GO:0006734,GO:0006753,GO:0006754,GO:0006757,GO:0006793,GO:0006796,GO:0006807,GO:0008150,GO:0008152,GO:0009056,GO:0009058,GO:0009108,GO:0009117,GO:…	ko:K00873	ko00010,ko00230,ko00620,ko01100,ko01110,ko01120,ko01130,ko01200,ko01230,ko04922,ko04930,ko05165,ko05203,ko05230,map00010,map00230,map00620,map01100,map01110,map01120,map01130,map01200,map01230,map04922,map04930,map05165,map05203,map05230	ko:K00873	ko00010
fig|220668.9.peg.612|lp_0727	4510000000	3520000000	5190000000	3090000000	-0.357552	-0.748128	NC	NC	1	Binds to Cpn60 in the presence of Mg-ATP and suppresses the ATPase activity of the latter	O	groS	GO:0003674,GO:0005488,GO:0005515,GO:0006457,GO:0006458,GO:0006950,GO:0006986,GO:0008150,GO:0009987,GO:0010033,GO:0035966,GO:0042221,GO:0042802,GO:0043167,GO:0043169,GO:0046872,GO:0050896,GO:0051082,GO:0051084,GO:0051085,GO:0051087,GO:0061077	ko:K04078	-	ko:K04078	-	fig|220668.9.peg.612|lp_0727	2660000000	2060000000	4360000000	2030000000	-0.368782	-1.10285	NC	D	5	Binds to Cpn60 in the presence of Mg-ATP and suppresses the ATPase activity of the latter	O	groS	GO:0003674,GO:0005488,GO:0005515,GO:0006457,GO:0006458,GO:0006950,GO:0006986,GO:0008150,GO:0009987,GO:0010033,GO:0035966,GO:0042221,GO:0042802,GO:0043167,GO:0043169,GO:0046872,GO:0050896,GO:0051082,GO:0051084,GO:0051085,GO:0051087,GO:0061077	ko:K04078	-	ko:K04078	-
fig|220668.9.peg.1585|lp_1882	4240000000	4620000000	4640000000	4210000000	0.123829	-0.140305	NC	NC	1	Ribosomal protein S1	J	rpsA	-	ko:K02945	ko03010,map03010	ko:K02945	ko03010	fig|220668.9.peg.1585|lp_1882	4580000000	4260000000	7150000000	4650000000	-0.104494	-0.620713	NC	NC	1	Ribosomal protein S1	J	rpsA	-	ko:K02945	ko03010,map03010	ko:K02945	ko03010
fig|220668.9.peg.1071|lp_1261	4100000000	3450000000	2680000000	2310000000	-0.249028	-0.21434	NC	NC	1	ABC transporter, substratebinding protein	E	oppA	-	ko:K02035,ko:K15580	ko01501,ko02010,ko02024,map01501,map02010,map02024	ko:K02035	ko01501	fig|220668.9.peg.1071|lp_1261	3430000000	3100000000	4590000000	3020000000	-0.14594	-0.603946	NC	NC	1	ABC transporter, substratebinding protein	E	oppA	-	ko:K02035,ko:K15580	ko01501,ko02010,ko02024,map01501,map02010,map02024	ko:K02035	ko01501
fig|220668.9.peg.444|lp_0537	3890000000	3070000000	4800000000	3150000000	-0.341531	-0.607683	NC	NC	1	Belongs to the LDH MDH superfamily. LDH family	C	ldh	-	ko:K00016	ko00010,ko00270,ko00620,ko00640,ko01100,ko01110,ko01120,ko01130,ko04922,map00010,map00270,map00620,map00640,map01100,map01110,map01120,map01130,map04922	ko:K00016	ko00010	fig|220668.9.peg.444|lp_0537	3330000000	2620000000	4340000000	2660000000	-0.345955	-0.706269	NC	NC	1	Belongs to the LDH MDH superfamily. LDH family	C	ldh	-	ko:K00016	ko00010,ko00270,ko00620,ko00640,ko01100,ko01110,ko01120,ko01130,ko04922,map00010,map00270,map00620,map00640,map01100,map01110,map01120,map01130,map04922	ko:K00016	ko00010
fig|220668.9.peg.2227|lp_2659	3640000000	1950000000	3430000000	1720000000	-0.900464	-0.9958	NC	NC	1	Phosphoketolase	G	xfp	-	ko:K01621	ko00030,ko00710,ko01100,ko01120,map00030,map00710,map01100,map01120	ko:K01621	ko00030	fig|220668.9.peg.2227|lp_2659	3100000000	1880000000	3800000000	1710000000	-0.721536	-1.152	NC	D	5	Phosphoketolase	G	xfp	-	ko:K01621	ko00030,ko00710,ko01100,ko01120,map00030,map00710,map01100,map01120	ko:K01621	ko00030
fig|220668.9.peg.1742|lp_2057	3310000000	3400000000	2650000000	3170000000	0.0387035	0.25849	NC	NC	1	Belongs to the D-isomer specific 2-hydroxyacid dehydrogenase family	CH	ldhD	-	ko:K03778	ko00620,ko01120,map00620,map01120	ko:K03778	ko00620	fig|220668.9.peg.1742|lp_2057	3350000000	3010000000	3260000000	2830000000	-0.154398	-0.20407	NC	NC	1	Belongs to the D-isomer specific 2-hydroxyacid dehydrogenase family	CH	ldhD	-	ko:K03778	ko00620,ko01120,map00620,map01120	ko:K03778	ko00620
fig|220668.9.peg.788|lp_0930	3100000000	1220000000	1550000000	983000000	-1.34539	-0.657005	D	NC	8	Asp23 family, cell envelope-related function	S	asp2	-	-	-	-	-	fig|220668.9.peg.788|lp_0930	1640000000	715000000	337000000	172000000	-1.19768	-0.97034	D	NC	4	Asp23 family, cell envelope-related function	S	asp2	-	-	-	-	-
fig|220668.9.peg.1740|lp_2055	2770000000	2990000000	2590000000	2600000000	0.11026	0.00555953	NC	NC	1	Belongs to the universal ribosomal protein uS2 family	J	rpsB	GO:0003674,GO:0003735,GO:0005198,GO:0005575,GO:0005622,GO:0005623,GO:0005737,GO:0005829,GO:0005840,GO:0006412,GO:0006518,GO:0006807,GO:0008150,GO:0008152,GO:0009058,GO:0009059,GO:0009987,GO:0010467,GO:0015935,GO:0019538,GO:0022626,GO:0022627,GO:0032991,GO:0034641,GO:0034645,GO:0043043,GO:0043170,GO:0043226,GO:0043228,GO:0043229,GO:0043232,GO:0043603,GO:0043604,GO:0044237,GO:0044238,GO:0044249,GO:…	ko:K02967	ko03010,map03010	ko:K02967	ko03010	fig|220668.9.peg.1740|lp_2055	2640000000	2640000000	3130000000	2410000000	0	-0.37713	NC	NC	1	Belongs to the universal ribosomal protein uS2 family	J	rpsB	GO:0003674,GO:0003735,GO:0005198,GO:0005575,GO:0005622,GO:0005623,GO:0005737,GO:0005829,GO:0005840,GO:0006412,GO:0006518,GO:0006807,GO:0008150,GO:0008152,GO:0009058,GO:0009059,GO:0009987,GO:0010467,GO:0015935,GO:0019538,GO:0022626,GO:0022627,GO:0032991,GO:0034641,GO:0034645,GO:0043043,GO:0043170,GO:0043226,GO:0043228,GO:0043229,GO:0043232,GO:0043603,GO:0043604,GO:0044237,GO:0044238,GO:0044249,GO:…	ko:K02967	ko03010,map03010	ko:K02967	ko03010
fig|220668.9.peg.582|lp_0693	2680000000	2910000000	4340000000	2760000000	0.118786	-0.653027	NC	NC	1	Provides the precursors necessary for DNA synthesis. Catalyzes the biosynthesis of deoxyribonucleotides from the corresponding ribonucleotides	F	nrdE	-	ko:K00525	ko00230,ko00240,ko01100,map00230,map00240,map01100	ko:K00525	ko00230	fig|220668.9.peg.582|lp_0693	3340000000	2770000000	3300000000	2530000000	-0.269962	-0.383329	NC	NC	1	Provides the precursors necessary for DNA synthesis. Catalyzes the biosynthesis of deoxyribonucleotides from the corresponding ribonucleotides	F	nrdE	-	ko:K00525	ko00230,ko00240,ko01100,map00230,map00240,map01100	ko:K00525	ko00230
fig|220668.9.peg.106|lp_0129	2680000000	1520000000	8360000000	1470000000	-0.818162	-2.50769	NC	D	6	Belongs to the small heat shock protein (HSP20) family	O	hsp1	-	ko:K13993	ko04141,map04141	ko:K13993	ko04141	fig|220668.9.peg.106|lp_0129	965000000	1270000000	5070000000	2220000000	0.396228	-1.19143	NC	D	5	Belongs to the small heat shock protein (HSP20) family	O	hsp1	-	ko:K13993	ko04141,map04141	ko:K13993	ko04141
fig|220668.9.peg.2795|lp_3352	2550000000	1710000000	4820000000	2000000000	-0.576501	-1.26903	NC	D	6	Belongs to the small heat shock protein (HSP20) family	O	hsp3	-	ko:K13993	ko04141,map04141	ko:K13993	ko04141	fig|220668.9.peg.2795|lp_3352	1870000000	1520000000	4950000000	2760000000	-0.298967	-0.84276	NC	NC	1	Belongs to the small heat shock protein (HSP20) family	O	hsp3	-	ko:K13993	ko04141,map04141	ko:K13993	ko04141
fig|220668.9.peg.280|lp_0330	2420000000	2420000000	4440000000	2670000000	0	-0.73372	NC	NC	1	Fructose-1,6-bisphosphate aldolase, class II	G	fba	-	ko:K01624,ko:K03339	ko00010,ko00030,ko00051,ko00562,ko00680,ko00710,ko01100,ko01110,ko01120,ko01130,ko01200,ko01230,map00010,map00030,map00051,map00562,map00680,map00710,map01100,map01110,map01120,map01130,map01200,map01230	ko:K01624	ko00010	fig|220668.9.peg.280|lp_0330	2040000000	2100000000	2860000000	2340000000	0.0418202	-0.289507	NC	NC	1	Fructose-1,6-bisphosphate aldolase, class II	G	fba	-	ko:K01624,ko:K03339	ko00010,ko00030,ko00051,ko00562,ko00680,ko00710,ko01100,ko01110,ko01120,ko01130,ko01200,ko01230,map00010,map00030,map00051,map00562,map00680,map00710,map01100,map01110,map01120,map01130,map01200,map01230	ko:K01624	ko00010
fig|220668.9.peg.883|lp_1047	2240000000	2560000000	1690000000	2310000000	0.192645	0.45087	NC	NC	1	This is 1 of the proteins that binds and probably mediates the attachment of the 5S RNA into the large ribosomal subunit, where it forms part of the central protuberance. In the 70S ribosome it contacts protein S13 of the 30S subunit (bridge B1b), connect	J	rplE	GO:0000027,GO:0003674,GO:0003676,GO:0003723,GO:0003735,GO:0005198,GO:0005488,GO:0005575,GO:0005622,GO:0005623,GO:0005737,GO:0005829,GO:0005840,GO:0006412,GO:0006518,GO:0006807,GO:0006996,GO:0008150,GO:0008152,GO:0009058,GO:0009059,GO:0009987,GO:0010467,GO:0015934,GO:0016043,GO:0019538,GO:0022607,GO:0022613,GO:0022618,GO:0022625,GO:0022626,GO:0032991,GO:0034622,GO:0034641,GO:0034645,GO:0042254,GO:…	ko:K02931	ko03010,map03010	ko:K02931	ko03010	fig|220668.9.peg.883|lp_1047	2430000000	2250000000	1660000000	1970000000	-0.111031	0.247012	NC	NC	1	This is 1 of the proteins that binds and probably mediates the attachment of the 5S RNA into the large ribosomal subunit, where it forms part of the central protuberance. In the 70S ribosome it contacts protein S13 of the 30S subunit (bridge B1b), connect	J	rplE	GO:0000027,GO:0003674,GO:0003676,GO:0003723,GO:0003735,GO:0005198,GO:0005488,GO:0005575,GO:0005622,GO:0005623,GO:0005737,GO:0005829,GO:0005840,GO:0006412,GO:0006518,GO:0006807,GO:0006996,GO:0008150,GO:0008152,GO:0009058,GO:0009059,GO:0009987,GO:0010467,GO:0015934,GO:0016043,GO:0019538,GO:0022607,GO:0022613,GO:0022618,GO:0022625,GO:0022626,GO:0032991,GO:0034622,GO:0034641,GO:0034645,GO:0042254,GO:…	ko:K02931	ko03010,map03010	ko:K02931	ko03010
fig|220668.9.peg.1794|lp_2118	2170000000	1990000000	912000000	2040000000	-0.124927	1.16146	NC	U	5	Involved in protein export. Acts as a chaperone by maintaining the newly synthesized protein in an open conformation. Functions as a peptidyl-prolyl cis-trans isomerase	D	tig	GO:0005575,GO:0005622,GO:0005623,GO:0005737,GO:0044424,GO:0044464	ko:K03545	-	ko:K03545	-	fig|220668.9.peg.1794|lp_2118	2120000000	1820000000	1050000000	1940000000	-0.220126	0.885667	NC	NC	1	Involved in protein export. Acts as a chaperone by maintaining the newly synthesized protein in an open conformation. Functions as a peptidyl-prolyl cis-trans isomerase	D	tig	GO:0005575,GO:0005622,GO:0005623,GO:0005737,GO:0044424,GO:0044464	ko:K03545	-	ko:K03545	-
fig|220668.9.peg.669|lp_0792	2150000000	2230000000	11100000000	3140000000	0.0527071	-1.82172	NC	D	6	Catalyzes the reversible conversion of 2- phosphoglycerate into phosphoenolpyruvate. It is essential for the degradation of carbohydrates via glycolysis	G	eno	GO:0001968,GO:0003674,GO:0003824,GO:0004634,GO:0005488,GO:0005515,GO:0005518,GO:0005575,GO:0005576,GO:0005618,GO:0005622,GO:0005623,GO:0005737,GO:0005975,GO:0006082,GO:0006090,GO:0006091,GO:0006096,GO:0006139,GO:0006163,GO:0006164,GO:0006165,GO:0006725,GO:0006732,GO:0006733,GO:0006753,GO:0006754,GO:0006757,GO:0006793,GO:0006796,GO:0006807,GO:0008150,GO:0008152,GO:0009056,GO:0009058,GO:0009108,GO:…	ko:K01689	ko00010,ko00680,ko01100,ko01110,ko01120,ko01130,ko01200,ko01230,ko03018,ko04066,map00010,map00680,map01100,map01110,map01120,map01130,map01200,map01230,map03018,map04066	ko:K01689	ko00010	fig|220668.9.peg.669|lp_0792	4110000000	2420000000	3810000000	2720000000	-0.764131	-0.486184	NC	NC	1	Catalyzes the reversible conversion of 2- phosphoglycerate into phosphoenolpyruvate. It is essential for the degradation of carbohydrates via glycolysis	G	eno	GO:0001968,GO:0003674,GO:0003824,GO:0004634,GO:0005488,GO:0005515,GO:0005518,GO:0005575,GO:0005576,GO:0005618,GO:0005622,GO:0005623,GO:0005737,GO:0005975,GO:0006082,GO:0006090,GO:0006091,GO:0006096,GO:0006139,GO:0006163,GO:0006164,GO:0006165,GO:0006725,GO:0006732,GO:0006733,GO:0006753,GO:0006754,GO:0006757,GO:0006793,GO:0006796,GO:0006807,GO:0008150,GO:0008152,GO:0009056,GO:0009058,GO:0009108,GO:…	ko:K01689	ko00010,ko00680,ko01100,ko01110,ko01120,ko01130,ko01200,ko01230,ko03018,ko04066,map00010,map00680,map01100,map01110,map01120,map01130,map01200,map01230,map03018,map04066	ko:K01689	ko00010
fig|220668.9.peg.844|lp_0997	2100000000	1050000000	328000000	79300000	-1	-2.0483	D	D	3	Cold shock protein	K	cspC	-	ko:K03704	-	ko:K03704	-	fig|220668.9.peg.844|lp_0997	1380000000	927000000	409000000	290000000	-0.574027	-0.496048	NC	NC	1	Cold shock protein	K	cspC	-	ko:K03704	-	ko:K03704	-
fig|220668.9.peg.2989|lp_3583	1980000000	1220000000	3590000000	1410000000	-0.698619	-1.34829	NC	D	6	C-terminal, D2-small domain, of ClpB protein	O	clpL	-	ko:K04086	-	ko:K04086	-	fig|220668.9.peg.2989|lp_3583	2320000000	1130000000	2450000000	956000000	-1.0378	-1.3577	D	D	3	C-terminal, D2-small domain, of ClpB protein	O	clpL	-	ko:K04086	-	ko:K04086	-
fig|220668.9.peg.1420|lp_1681	1900000000	1940000000	2870000000	1700000000	0.0300572	-0.755516	NC	NC	1	Enoyl- acyl-carrier-protein reductase NADH	I	fabI	GO:0000166,GO:0003674,GO:0003824,GO:0004312,GO:0004318,GO:0005488,GO:0006082,GO:0006629,GO:0006631,GO:0006633,GO:0006950,GO:0008150,GO:0008152,GO:0008610,GO:0009058,GO:0009266,GO:0009409,GO:0009628,GO:0009987,GO:0016043,GO:0016053,GO:0016491,GO:0016627,GO:0016628,GO:0016740,GO:0016746,GO:0016747,GO:0019752,GO:0022607,GO:0030497,GO:0032787,GO:0033554,GO:0036094,GO:0043436,GO:0043933,GO:0044085,GO:…	ko:K00208	ko00061,ko00333,ko00780,ko01100,ko01130,ko01212,map00061,map00333,map00780,map01100,map01130,map01212	ko:K00208	ko00061	fig|220668.9.peg.1420|lp_1681	3090000000	2230000000	2950000000	2010000000	-0.470563	-0.553519	NC	NC	1	Enoyl- acyl-carrier-protein reductase NADH	I	fabI	GO:0000166,GO:0003674,GO:0003824,GO:0004312,GO:0004318,GO:0005488,GO:0006082,GO:0006629,GO:0006631,GO:0006633,GO:0006950,GO:0008150,GO:0008152,GO:0008610,GO:0009058,GO:0009266,GO:0009409,GO:0009628,GO:0009987,GO:0016043,GO:0016053,GO:0016491,GO:0016627,GO:0016628,GO:0016740,GO:0016746,GO:0016747,GO:0019752,GO:0022607,GO:0030497,GO:0032787,GO:0033554,GO:0036094,GO:0043436,GO:0043933,GO:0044085,GO:…	ko:K00208	ko00061,ko00333,ko00780,ko01100,ko01130,ko01212,map00061,map00333,map00780,map01100,map01130,map01212	ko:K00208	ko00061
fig|220668.9.peg.888|lp_1053	1730000000	2090000000	1520000000	1900000000	0.272731	0.321928	NC	NC	1	Located at the back of the 30S subunit body where it stabilizes the conformation of the head with respect to the body	J	rpsE	GO:0003674,GO:0003735,GO:0005198,GO:0005575,GO:0005622,GO:0005623,GO:0005737,GO:0005829,GO:0005840,GO:0006412,GO:0006518,GO:0006807,GO:0008150,GO:0008152,GO:0009058,GO:0009059,GO:0009987,GO:0010467,GO:0015935,GO:0019538,GO:0022626,GO:0022627,GO:0032991,GO:0034641,GO:0034645,GO:0043043,GO:0043170,GO:0043226,GO:0043228,GO:0043229,GO:0043232,GO:0043603,GO:0043604,GO:0044237,GO:0044238,GO:0044249,GO:…	ko:K02988	ko03010,map03010	ko:K02988	ko03010	fig|220668.9.peg.888|lp_1053	1880000000	1820000000	1520000000	1590000000	-0.0467942	0.0649554	NC	NC	1	Located at the back of the 30S subunit body where it stabilizes the conformation of the head with respect to the body	J	rpsE	GO:0003674,GO:0003735,GO:0005198,GO:0005575,GO:0005622,GO:0005623,GO:0005737,GO:0005829,GO:0005840,GO:0006412,GO:0006518,GO:0006807,GO:0008150,GO:0008152,GO:0009058,GO:0009059,GO:0009987,GO:0010467,GO:0015935,GO:0019538,GO:0022626,GO:0022627,GO:0032991,GO:0034641,GO:0034645,GO:0043043,GO:0043170,GO:0043226,GO:0043228,GO:0043229,GO:0043232,GO:0043603,GO:0043604,GO:0044237,GO:0044238,GO:0044249,GO:…	ko:K02988	ko03010,map03010	ko:K02988	ko03010
fig|220668.9.peg.877|lp_1040	1700000000	2270000000	1610000000	1930000000	0.417158	0.26154	NC	NC	1	Binds the lower part of the 30S subunit head. Binds mRNA in the 70S ribosome, positioning it for translation	J	rpsC	GO:0002181,GO:0003674,GO:0003735,GO:0005198,GO:0005575,GO:0005622,GO:0005623,GO:0005737,GO:0005829,GO:0005840,GO:0006412,GO:0006518,GO:0006807,GO:0008150,GO:0008152,GO:0009058,GO:0009059,GO:0009987,GO:0010467,GO:0015935,GO:0019538,GO:0022626,GO:0022627,GO:0032991,GO:0034641,GO:0034645,GO:0043043,GO:0043170,GO:0043226,GO:0043228,GO:0043229,GO:0043232,GO:0043603,GO:0043604,GO:0044237,GO:0044238,GO:…	ko:K02982	ko03010,map03010	ko:K02982	ko03010	fig|220668.9.peg.877|lp_1040	2070000000	2070000000	1750000000	1850000000	0	0.0801703	NC	NC	1	Binds the lower part of the 30S subunit head. Binds mRNA in the 70S ribosome, positioning it for translation	J	rpsC	GO:0002181,GO:0003674,GO:0003735,GO:0005198,GO:0005575,GO:0005622,GO:0005623,GO:0005737,GO:0005829,GO:0005840,GO:0006412,GO:0006518,GO:0006807,GO:0008150,GO:0008152,GO:0009058,GO:0009059,GO:0009987,GO:0010467,GO:0015935,GO:0019538,GO:0022626,GO:0022627,GO:0032991,GO:0034641,GO:0034645,GO:0043043,GO:0043170,GO:0043226,GO:0043228,GO:0043229,GO:0043232,GO:0043603,GO:0043604,GO:0044237,GO:0044238,GO:…	ko:K02982	ko03010,map03010	ko:K02982	ko03010
fig|220668.9.peg.1970|lp_2331	1670000000	1780000000	1130000000	1490000000	0.0920291	0.39899	NC	NC	1	One of the primary rRNA binding proteins, it binds directly to 16S rRNA where it nucleates assembly of the body of the 30S subunit	J	rpsD	GO:0003674,GO:0003676,GO:0003723,GO:0003735,GO:0005198,GO:0005488,GO:0005575,GO:0005622,GO:0005623,GO:0005737,GO:0005840,GO:0006417,GO:0006450,GO:0008150,GO:0009889,GO:0009891,GO:0009893,GO:0010468,GO:0010556,GO:0010557,GO:0010604,GO:0010608,GO:0010628,GO:0015935,GO:0019222,GO:0019843,GO:0031323,GO:0031325,GO:0031326,GO:0031328,GO:0032268,GO:0032270,GO:0032991,GO:0034248,GO:0034250,GO:0043226,GO:…	ko:K02986	ko03010,map03010	ko:K02986	ko03010	fig|220668.9.peg.1970|lp_2331	1700000000	1660000000	1690000000	1560000000	-0.0343515	-0.115477	NC	NC	1	One of the primary rRNA binding proteins, it binds directly to 16S rRNA where it nucleates assembly of the body of the 30S subunit	J	rpsD	GO:0003674,GO:0003676,GO:0003723,GO:0003735,GO:0005198,GO:0005488,GO:0005575,GO:0005622,GO:0005623,GO:0005737,GO:0005840,GO:0006417,GO:0006450,GO:0008150,GO:0009889,GO:0009891,GO:0009893,GO:0010468,GO:0010556,GO:0010557,GO:0010604,GO:0010608,GO:0010628,GO:0015935,GO:0019222,GO:0019843,GO:0031323,GO:0031325,GO:0031326,GO:0031328,GO:0032268,GO:0032270,GO:0032991,GO:0034248,GO:0034250,GO:0043226,GO:…	ko:K02986	ko03010,map03010	ko:K02986	ko03010
fig|220668.9.peg.1078|lp_1269	1660000000	2160000000	4950000000	2980000000	0.379848	-0.732116	NC	NC	1	Belongs to the ClpA ClpB family	O	clpE	-	ko:K03697	-	ko:K03697	-	fig|220668.9.peg.1078|lp_1269	2520000000	2500000000	7880000000	4440000000	-0.0114956	-0.827636	NC	NC	1	Belongs to the ClpA ClpB family	O	clpE	-	ko:K03697	-	ko:K03697	-
fig|220668.9.peg.1387|lp_1640	1630000000	1870000000	1270000000	1490000000	0.198166	0.230484	NC	NC	1	This protein is located at the 30S-50S ribosomal subunit interface and may play a role in the structure and function of the aminoacyl-tRNA binding site	J	rplS	GO:0003674,GO:0003735,GO:0005198,GO:0005575,GO:0005622,GO:0005623,GO:0005737,GO:0005829,GO:0005840,GO:0015934,GO:0022625,GO:0022626,GO:0032991,GO:0043226,GO:0043228,GO:0043229,GO:0043232,GO:0044391,GO:0044422,GO:0044424,GO:0044444,GO:0044445,GO:0044446,GO:0044464,GO:1990904	ko:K02884	ko03010,map03010	ko:K02884	ko03010	fig|220668.9.peg.1387|lp_1640	2030000000	2530000000	3510000000	1570000000	0.317658	-1.16071	NC	D	5	This protein is located at the 30S-50S ribosomal subunit interface and may play a role in the structure and function of the aminoacyl-tRNA binding site	J	rplS	GO:0003674,GO:0003735,GO:0005198,GO:0005575,GO:0005622,GO:0005623,GO:0005737,GO:0005829,GO:0005840,GO:0015934,GO:0022625,GO:0022626,GO:0032991,GO:0043226,GO:0043228,GO:0043229,GO:0043232,GO:0044391,GO:0044422,GO:0044424,GO:0044444,GO:0044445,GO:0044446,GO:0044464,GO:1990904	ko:K02884	ko03010,map03010	ko:K02884	ko03010
fig|220668.9.peg.2679|lp_3206	1580000000	1110000000	1490000000	946000000	-0.509365	-0.6554	NC	NC	1	LysR substrate binding domain	K	-	-	-	-	-	-	fig|220668.9.peg.2679|lp_3206	1320000000	948000000	1710000000	1010000000	-0.477579	-0.759641	NC	NC	1	LysR substrate binding domain	K	-	-	-	-	-	-
fig|220668.9.peg.502|lp_0601	1540000000	1380000000	2170000000	1410000000	-0.158262	-0.622	NC	NC	1	Peptidase C1-like family	E	pepC	-	ko:K01372	-	ko:K01372	-	fig|220668.9.peg.502|lp_0601	1250000000	1280000000	1690000000	1320000000	0.0342157	-0.356485	NC	NC	1	Peptidase C1-like family	E	pepC	-	ko:K01372	-	ko:K01372	-
fig|220668.9.peg.1997|lp_2364	1530000000	1660000000	1300000000	1540000000	0.117652	0.244419	NC	NC	1	Produces ATP from ADP in the presence of a proton gradient across the membrane. The catalytic sites are hosted primarily by the beta subunits	C	atpD	-	ko:K02112	ko00190,ko00195,ko01100,map00190,map00195,map01100	ko:K02112	ko00190	fig|220668.9.peg.1997|lp_2364	1320000000	1490000000	1960000000	1490000000	0.174774	-0.395541	NC	NC	1	Produces ATP from ADP in the presence of a proton gradient across the membrane. The catalytic sites are hosted primarily by the beta subunits	C	atpD	-	ko:K02112	ko00190,ko00195,ko01100,map00190,map00195,map01100	ko:K02112	ko00190
fig|220668.9.peg.874|lp_1036	1470000000	1500000000	1010000000	1210000000	0.0291463	0.260652	NC	NC	1	One of the primary rRNA binding proteins. Required for association of the 30S and 50S subunits to form the 70S ribosome, for tRNA binding and peptide bond formation. It has been suggested to have peptidyltransferase activity	J	rplB	GO:0002181,GO:0003674,GO:0003676,GO:0003723,GO:0003735,GO:0005198,GO:0005488,GO:0005575,GO:0005622,GO:0005623,GO:0005737,GO:0005829,GO:0005840,GO:0006412,GO:0006518,GO:0006807,GO:0008150,GO:0008152,GO:0009058,GO:0009059,GO:0009987,GO:0010467,GO:0015934,GO:0019538,GO:0022625,GO:0022626,GO:0032991,GO:0034641,GO:0034645,GO:0043043,GO:0043170,GO:0043226,GO:0043228,GO:0043229,GO:0043232,GO:0043603,GO:…	ko:K02886	ko03010,map03010	ko:K02886	ko03010	fig|220668.9.peg.874|lp_1036	1760000000	1520000000	1610000000	1760000000	-0.211504	0.128515	NC	NC	1	One of the primary rRNA binding proteins. Required for association of the 30S and 50S subunits to form the 70S ribosome, for tRNA binding and peptide bond formation. It has been suggested to have peptidyltransferase activity	J	rplB	GO:0002181,GO:0003674,GO:0003676,GO:0003723,GO:0003735,GO:0005198,GO:0005488,GO:0005575,GO:0005622,GO:0005623,GO:0005737,GO:0005829,GO:0005840,GO:0006412,GO:0006518,GO:0006807,GO:0008150,GO:0008152,GO:0009058,GO:0009059,GO:0009987,GO:0010467,GO:0015934,GO:0019538,GO:0022625,GO:0022626,GO:0032991,GO:0034641,GO:0034645,GO:0043043,GO:0043170,GO:0043226,GO:0043228,GO:0043229,GO:0043232,GO:0043603,GO:…	ko:K02886	ko03010,map03010	ko:K02886	ko03010
fig|220668.9.peg.1739|lp_2054	1450000000	1570000000	1120000000	1490000000	0.114712	0.411814	NC	NC	1	Associates with the EF-Tu.GDP complex and induces the exchange of GDP to GTP. It remains bound to the aminoacyl-tRNA.EF- Tu.GTP complex up to the GTP hydrolysis stage on the ribosome	J	tsf	GO:0001871,GO:0003674,GO:0003676,GO:0003723,GO:0003746,GO:0005488,GO:0005575,GO:0005623,GO:0006412,GO:0006414,GO:0006518,GO:0006807,GO:0008135,GO:0008150,GO:0008152,GO:0009058,GO:0009059,GO:0009986,GO:0009987,GO:0010467,GO:0019538,GO:0030246,GO:0030247,GO:0034641,GO:0034645,GO:0043043,GO:0043170,GO:0043603,GO:0043604,GO:0044237,GO:0044238,GO:0044249,GO:0044260,GO:0044267,GO:0044271,GO:0044464,GO:…	ko:K02357	-	ko:K02357	-	fig|220668.9.peg.1739|lp_2054	1300000000	1310000000	1350000000	1230000000	0.0110552	-0.134301	NC	NC	1	Associates with the EF-Tu.GDP complex and induces the exchange of GDP to GTP. It remains bound to the aminoacyl-tRNA.EF- Tu.GTP complex up to the GTP hydrolysis stage on the ribosome	J	tsf	GO:0001871,GO:0003674,GO:0003676,GO:0003723,GO:0003746,GO:0005488,GO:0005575,GO:0005623,GO:0006412,GO:0006414,GO:0006518,GO:0006807,GO:0008135,GO:0008150,GO:0008152,GO:0009058,GO:0009059,GO:0009986,GO:0009987,GO:0010467,GO:0019538,GO:0030246,GO:0030247,GO:0034641,GO:0034645,GO:0043043,GO:0043170,GO:0043603,GO:0043604,GO:0044237,GO:0044238,GO:0044249,GO:0044260,GO:0044267,GO:0044271,GO:0044464,GO:…	ko:K02357	-	ko:K02357	-
fig|220668.9.peg.1549|lp_1837	1410000000	1290000000	1180000000	1350000000	-0.128324	0.194173	NC	NC	1	inorganic pyrophosphatase	C	ppaC	GO:0003674,GO:0003824,GO:0004427,GO:0005575,GO:0005622,GO:0005623,GO:0005737,GO:0006793,GO:0008150,GO:0008152,GO:0009987,GO:0016462,GO:0016787,GO:0016817,GO:0016818,GO:0044237,GO:0044424,GO:0044464	ko:K15986	ko00190,map00190	ko:K15986	ko00190	fig|220668.9.peg.1549|lp_1837	1290000000	1100000000	1370000000	1090000000	-0.229868	-0.329848	NC	NC	1	inorganic pyrophosphatase	C	ppaC	GO:0003674,GO:0003824,GO:0004427,GO:0005575,GO:0005622,GO:0005623,GO:0005737,GO:0006793,GO:0008150,GO:0008152,GO:0009987,GO:0016462,GO:0016787,GO:0016817,GO:0016818,GO:0044237,GO:0044424,GO:0044464	ko:K15986	ko00190,map00190	ko:K15986	ko00190
fig|220668.9.peg.1298|lp_1541	1390000000	2030000000	3130000000	2270000000	0.546395	-0.46347	NC	NC	1	Catalyzes the oxidative decarboxylation of 6- phosphogluconate to ribulose 5-phosphate and CO(2), with concomitant reduction of NADP to NADPH	H	gnd	-	ko:K00033	ko00030,ko00480,ko01100,ko01110,ko01120,ko01130,ko01200,map00030,map00480,map01100,map01110,map01120,map01130,map01200	ko:K00033	ko00030	fig|220668.9.peg.1298|lp_1541	1580000000	1850000000	2900000000	2550000000	0.227601	-0.185556	NC	NC	1	Catalyzes the oxidative decarboxylation of 6- phosphogluconate to ribulose 5-phosphate and CO(2), with concomitant reduction of NADP to NADPH	H	gnd	-	ko:K00033	ko00030,ko00480,ko01100,ko01110,ko01120,ko01130,ko01200,map00030,map00480,map01100,map01110,map01120,map01130,map01200	ko:K00033	ko00030
fig|220668.9.peg.867|lp_1026	1360000000	1480000000	647000000	1030000000	0.121991	0.670807	NC	NC	1	One of the primary rRNA binding proteins, it binds directly to 16S rRNA where it nucleates assembly of the head domain of the 30S subunit. Is located at the subunit interface close to the decoding center, probably blocks exit of the E-site tRNA	J	rpsG	GO:0000028,GO:0003674,GO:0003676,GO:0003723,GO:0003729,GO:0003735,GO:0005198,GO:0005488,GO:0005575,GO:0005622,GO:0005623,GO:0005737,GO:0005829,GO:0005840,GO:0006412,GO:0006518,GO:0006807,GO:0006996,GO:0008150,GO:0008152,GO:0009058,GO:0009059,GO:0009987,GO:0010467,GO:0015935,GO:0016043,GO:0019538,GO:0019843,GO:0022607,GO:0022613,GO:0022618,GO:0022626,GO:0022627,GO:0032991,GO:0034622,GO:0034641,GO:…	ko:K02992	ko03010,map03010	ko:K02992	ko03010	fig|220668.9.peg.867|lp_1026	1160000000	1170000000	1280000000	1190000000	0.0123837	-0.105182	NC	NC	1	One of the primary rRNA binding proteins, it binds directly to 16S rRNA where it nucleates assembly of the head domain of the 30S subunit. Is located at the subunit interface close to the decoding center, probably blocks exit of the E-site tRNA	J	rpsG	GO:0000028,GO:0003674,GO:0003676,GO:0003723,GO:0003729,GO:0003735,GO:0005198,GO:0005488,GO:0005575,GO:0005622,GO:0005623,GO:0005737,GO:0005829,GO:0005840,GO:0006412,GO:0006518,GO:0006807,GO:0006996,GO:0008150,GO:0008152,GO:0009058,GO:0009059,GO:0009987,GO:0010467,GO:0015935,GO:0016043,GO:0019538,GO:0019843,GO:0022607,GO:0022613,GO:0022618,GO:0022626,GO:0022627,GO:0032991,GO:0034622,GO:0034641,GO:…	ko:K02992	ko03010,map03010	ko:K02992	ko03010
fig|220668.9.peg.787|lp_0929	1340000000	665000000	618000000	630000000	-1.01081	0.027745	D	NC	8	Asp23 family, cell envelope-related function	S	asp1	-	-	-	-	-	fig|220668.9.peg.787|lp_0929	1030000000	495000000	229000000	250000000	-1.05714	0.12658	D	NC	4	Asp23 family, cell envelope-related function	S	asp1	-	-	-	-	-
fig|220668.9.peg.1583|lp_1879	1310000000	1580000000	375000000	786000000	0.270358	1.06764	NC	U	5	Histone-like DNA-binding protein which is capable of wrapping DNA to stabilize it, and thus to prevent its denaturation under extreme environmental conditions	L	hup	-	ko:K03530	-	ko:K03530	-	fig|220668.9.peg.1583|lp_1879	1160000000	1030000000	1220000000	886000000	-0.17148	-0.461503	NC	NC	1	Histone-like DNA-binding protein which is capable of wrapping DNA to stabilize it, and thus to prevent its denaturation under extreme environmental conditions	L	hup	-	ko:K03530	-	ko:K03530	-
fig|220668.9.peg.895|lp_1060	1290000000	1450000000	830000000	1050000000	0.168682	0.339206	NC	NC	1	Located at the top of the head of the 30S subunit, it contacts several helices of the 16S rRNA. In the 70S ribosome it contacts the 23S rRNA (bridge B1a) and protein L5 of the 50S subunit (bridge B1b), connecting the 2 subunits	J	rpsM	GO:0003674,GO:0003735,GO:0005198,GO:0005575,GO:0005622,GO:0005623,GO:0005737,GO:0005829,GO:0005840,GO:0006412,GO:0006518,GO:0006807,GO:0008150,GO:0008152,GO:0009058,GO:0009059,GO:0009987,GO:0010467,GO:0015935,GO:0019538,GO:0022613,GO:0032991,GO:0034641,GO:0034645,GO:0042254,GO:0043043,GO:0043170,GO:0043226,GO:0043228,GO:0043229,GO:0043232,GO:0043603,GO:0043604,GO:0044085,GO:0044237,GO:0044238,GO:…	ko:K02952	ko03010,map03010	ko:K02952	ko03010	fig|220668.9.peg.895|lp_1060	1510000000	1240000000	1380000000	1210000000	-0.284208	-0.189661	NC	NC	1	Located at the top of the head of the 30S subunit, it contacts several helices of the 16S rRNA. In the 70S ribosome it contacts the 23S rRNA (bridge B1a) and protein L5 of the 50S subunit (bridge B1b), connecting the 2 subunits	J	rpsM	GO:0003674,GO:0003735,GO:0005198,GO:0005575,GO:0005622,GO:0005623,GO:0005737,GO:0005829,GO:0005840,GO:0006412,GO:0006518,GO:0006807,GO:0008150,GO:0008152,GO:0009058,GO:0009059,GO:0009987,GO:0010467,GO:0015935,GO:0019538,GO:0022613,GO:0032991,GO:0034641,GO:0034645,GO:0042254,GO:0043043,GO:0043170,GO:0043226,GO:0043228,GO:0043229,GO:0043232,GO:0043603,GO:0043604,GO:0044085,GO:0044237,GO:0044238,GO:…	ko:K02952	ko03010,map03010	ko:K02952	ko03010
fig|220668.9.peg.1114|lp_1321	1230000000	700000000	1770000000	874000000	-0.813231	-1.01804	NC	D	6	dipeptidase PepV	E	pepV	-	ko:K01270,ko:K01274,ko:K01439	ko00300,ko00480,ko01100,ko01120,ko01230,map00300,map00480,map01100,map01120,map01230	ko:K01270	ko00300	fig|220668.9.peg.1114|lp_1321	990000000	668000000	2170000000	1060000000	-0.56758	-1.03363	NC	D	5	dipeptidase PepV	E	pepV	-	ko:K01270,ko:K01274,ko:K01439	ko00300,ko00480,ko01100,ko01120,ko01230,map00300,map00480,map01100,map01120,map01230	ko:K01270	ko00300
fig|220668.9.peg.7|lp_0009	1220000000	959000000	595000000	653000000	-0.347278	0.134193	NC	NC	1	Binds together with S18 to 16S ribosomal RNA	J	rpsF	GO:0003674,GO:0003676,GO:0003723,GO:0003735,GO:0005198,GO:0005488,GO:0005575,GO:0005622,GO:0005623,GO:0005737,GO:0005829,GO:0005840,GO:0015935,GO:0019843,GO:0022626,GO:0022627,GO:0032991,GO:0043226,GO:0043228,GO:0043229,GO:0043232,GO:0044391,GO:0044422,GO:0044424,GO:0044444,GO:0044445,GO:0044446,GO:0044464,GO:0070181,GO:0097159,GO:1901363,GO:1990904	ko:K02990	ko03010,map03010	ko:K02990	ko03010	fig|220668.9.peg.7|lp_0009	1080000000	826000000	842000000	716000000	-0.386818	-0.233861	NC	NC	1	Binds together with S18 to 16S ribosomal RNA	J	rpsF	GO:0003674,GO:0003676,GO:0003723,GO:0003735,GO:0005198,GO:0005488,GO:0005575,GO:0005622,GO:0005623,GO:0005737,GO:0005829,GO:0005840,GO:0015935,GO:0019843,GO:0022626,GO:0022627,GO:0032991,GO:0043226,GO:0043228,GO:0043229,GO:0043232,GO:0044391,GO:0044422,GO:0044424,GO:0044444,GO:0044445,GO:0044446,GO:0044464,GO:0070181,GO:0097159,GO:1901363,GO:1990904	ko:K02990	ko03010,map03010	ko:K02990	ko03010
fig|220668.9.peg.876|lp_1039	1180000000	1020000000	589000000	789000000	-0.210218	0.421758	NC	NC	1	The globular domain of the protein is located near the polypeptide exit tunnel on the outside of the subunit, while an extended beta-hairpin is found that lines the wall of the exit tunnel in the center of the 70S ribosome	J	rplV	GO:0003674,GO:0003735,GO:0005198,GO:0005575,GO:0005622,GO:0005623,GO:0005737,GO:0005829,GO:0005840,GO:0015934,GO:0022625,GO:0022626,GO:0032991,GO:0043226,GO:0043228,GO:0043229,GO:0043232,GO:0044391,GO:0044422,GO:0044424,GO:0044444,GO:0044445,GO:0044446,GO:0044464,GO:1990904	ko:K02890	ko03010,map03010	ko:K02890	ko03010	fig|220668.9.peg.876|lp_1039	1080000000	855000000	713000000	755000000	-0.337035	0.0825746	NC	NC	1	The globular domain of the protein is located near the polypeptide exit tunnel on the outside of the subunit, while an extended beta-hairpin is found that lines the wall of the exit tunnel in the center of the 70S ribosome	J	rplV	GO:0003674,GO:0003735,GO:0005198,GO:0005575,GO:0005622,GO:0005623,GO:0005737,GO:0005829,GO:0005840,GO:0015934,GO:0022625,GO:0022626,GO:0032991,GO:0043226,GO:0043228,GO:0043229,GO:0043232,GO:0044391,GO:0044422,GO:0044424,GO:0044444,GO:0044445,GO:0044446,GO:0044464,GO:1990904	ko:K02890	ko03010,map03010	ko:K02890	ko03010
fig|220668.9.peg.1982|lp_2345	1180000000	734000000	1040000000	671000000	-0.684935	-0.632199	NC	NC	1	Belongs to the D-alanine--D-alanine ligase family	F	ddl	-	ko:K01921	ko00473,ko00550,ko01100,ko01502,map00473,map00550,map01100,map01502	ko:K01921	ko00473	fig|220668.9.peg.1982|lp_2345	1020000000	665000000	1070000000	612000000	-0.617143	-0.806007	NC	NC	1	Belongs to the D-alanine--D-alanine ligase family	F	ddl	-	ko:K01921	ko00473,ko00550,ko01100,ko01502,map00473,map00550,map01100,map01502	ko:K01921	ko00473
fig|220668.9.peg.1277|lp_1517	1160000000	919000000	513000000	760000000	-0.335988	0.567041	NC	NC	1	Binds directly to 23S ribosomal RNA and is necessary for the in vitro assembly process of the 50S ribosomal subunit. It is not involved in the protein synthesizing functions of that subunit	J	rplT	GO:0000027,GO:0003674,GO:0003735,GO:0005198,GO:0005575,GO:0005622,GO:0005623,GO:0005737,GO:0005829,GO:0005840,GO:0006996,GO:0008150,GO:0009987,GO:0015934,GO:0016043,GO:0022607,GO:0022613,GO:0022618,GO:0022625,GO:0022626,GO:0032991,GO:0034622,GO:0042254,GO:0042255,GO:0042273,GO:0043226,GO:0043228,GO:0043229,GO:0043232,GO:0043933,GO:0044085,GO:0044391,GO:0044422,GO:0044424,GO:0044444,GO:0044445,GO:…	ko:K02887	ko03010,map03010	ko:K02887	ko03010	fig|220668.9.peg.1277|lp_1517	704000000	509000000	494000000	518000000	-0.46791	0.0684411	NC	NC	1	Binds directly to 23S ribosomal RNA and is necessary for the in vitro assembly process of the 50S ribosomal subunit. It is not involved in the protein synthesizing functions of that subunit	J	rplT	GO:0000027,GO:0003674,GO:0003735,GO:0005198,GO:0005575,GO:0005622,GO:0005623,GO:0005737,GO:0005829,GO:0005840,GO:0006996,GO:0008150,GO:0009987,GO:0015934,GO:0016043,GO:0022607,GO:0022613,GO:0022618,GO:0022625,GO:0022626,GO:0032991,GO:0034622,GO:0042254,GO:0042255,GO:0042273,GO:0043226,GO:0043228,GO:0043229,GO:0043232,GO:0043933,GO:0044085,GO:0044391,GO:0044422,GO:0044424,GO:0044444,GO:0044445,GO:…	ko:K02887	ko03010,map03010	ko:K02887	ko03010
fig|220668.9.peg.863|lp_1021	1150000000	1580000000	392000000	1230000000	0.458291	1.64973	NC	U	5	DNA-dependent RNA polymerase catalyzes the transcription of DNA into RNA using the four ribonucleoside triphosphates as substrates	K	rpoB	GO:0000428,GO:0005575,GO:0005622,GO:0005623,GO:0030880,GO:0032991,GO:0044424,GO:0044464,GO:0061695,GO:1902494,GO:1990234	ko:K03043	ko00230,ko00240,ko01100,ko03020,map00230,map00240,map01100,map03020	ko:K03043	ko00230	fig|220668.9.peg.863|lp_1021	1190000000	1310000000	351000000	611000000	0.138605	0.799701	NC	NC	1	DNA-dependent RNA polymerase catalyzes the transcription of DNA into RNA using the four ribonucleoside triphosphates as substrates	K	rpoB	GO:0000428,GO:0005575,GO:0005622,GO:0005623,GO:0030880,GO:0032991,GO:0044424,GO:0044464,GO:0061695,GO:1902494,GO:1990234	ko:K03043	ko00230,ko00240,ko01100,ko03020,map00230,map00240,map01100,map03020	ko:K03043	ko00230
fig|220668.9.peg.2245|lp_2681	1120000000	1020000000	2740000000	1150000000	-0.13493	-1.25254	NC	D	6	Catalyzes the oxidation of glucose 6-phosphate to 6- phosphogluconolactone	G	zwf	-	ko:K00036	ko00030,ko00480,ko01100,ko01110,ko01120,ko01130,ko01200,ko05230,map00030,map00480,map01100,map01110,map01120,map01130,map01200,map05230	ko:K00036	ko00030	fig|220668.9.peg.2245|lp_2681	1210000000	968000000	3230000000	1620000000	-0.321928	-0.99554	NC	NC	1	Catalyzes the oxidation of glucose 6-phosphate to 6- phosphogluconolactone	G	zwf	-	ko:K00036	ko00030,ko00480,ko01100,ko01110,ko01120,ko01130,ko01200,ko05230,map00030,map00480,map01100,map01110,map01120,map01130,map01200,map05230	ko:K00036	ko00030
fig|220668.9.peg.890|lp_1055	1100000000	1370000000	515000000	789000000	0.316672	0.615453	NC	NC	1	Binds to the 23S rRNA	J	rplO	GO:0003674,GO:0003735,GO:0005198,GO:0005575,GO:0005622,GO:0005623,GO:0005737,GO:0005829,GO:0005840,GO:0015934,GO:0022625,GO:0022626,GO:0032991,GO:0043226,GO:0043228,GO:0043229,GO:0043232,GO:0044391,GO:0044422,GO:0044424,GO:0044444,GO:0044445,GO:0044446,GO:0044464,GO:1990904	ko:K02876	ko03010,map03010	ko:K02876	ko03010	fig|220668.9.peg.890|lp_1055	1310000000	1260000000	1030000000	1180000000	-0.0561431	0.196143	NC	NC	1	Binds to the 23S rRNA	J	rplO	GO:0003674,GO:0003735,GO:0005198,GO:0005575,GO:0005622,GO:0005623,GO:0005737,GO:0005829,GO:0005840,GO:0015934,GO:0022625,GO:0022626,GO:0032991,GO:0043226,GO:0043228,GO:0043229,GO:0043232,GO:0044391,GO:0044422,GO:0044424,GO:0044444,GO:0044445,GO:0044446,GO:0044464,GO:1990904	ko:K02876	ko03010,map03010	ko:K02876	ko03010
fig|220668.9.peg.1411|lp_1672	1100000000	684000000	868000000	559000000	-0.685435	-0.634847	NC	NC	1	Carrier of the growing fatty acid chain in fatty acid biosynthesis	IQ	acpP	GO:0000035,GO:0000036,GO:0003674,GO:0005488,GO:0005575,GO:0005622,GO:0005623,GO:0005737,GO:0005829,GO:0005975,GO:0006082,GO:0006629,GO:0006631,GO:0006633,GO:0006643,GO:0006644,GO:0006664,GO:0006793,GO:0006796,GO:0008150,GO:0008152,GO:0008610,GO:0008654,GO:0009058,GO:0009245,GO:0009247,GO:0009311,GO:0009312,GO:0009987,GO:0016051,GO:0016053,GO:0019637,GO:0019752,GO:0019842,GO:0031177,GO:0032787,GO:…	ko:K02078	-	ko:K02078	-	fig|220668.9.peg.1411|lp_1672	1930000000	998000000	1770000000	866000000	-0.951489	-1.03131	NC	D	5	Carrier of the growing fatty acid chain in fatty acid biosynthesis	IQ	acpP	GO:0000035,GO:0000036,GO:0003674,GO:0005488,GO:0005575,GO:0005622,GO:0005623,GO:0005737,GO:0005829,GO:0005975,GO:0006082,GO:0006629,GO:0006631,GO:0006633,GO:0006643,GO:0006644,GO:0006664,GO:0006793,GO:0006796,GO:0008150,GO:0008152,GO:0008610,GO:0008654,GO:0009058,GO:0009245,GO:0009247,GO:0009311,GO:0009312,GO:0009987,GO:0016051,GO:0016053,GO:0019637,GO:0019752,GO:0019842,GO:0031177,GO:0032787,GO:…	ko:K02078	-	ko:K02078	-
fig|220668.9.peg.864|lp_1022	1070000000	1980000000	443000000	1610000000	0.88789	1.86168	NC	U	5	DNA-dependent RNA polymerase catalyzes the transcription of DNA into RNA using the four ribonucleoside triphosphates as substrates	K	rpoC	GO:0000428,GO:0005575,GO:0005622,GO:0005623,GO:0030880,GO:0032991,GO:0044424,GO:0044464,GO:0061695,GO:1902494,GO:1990234	ko:K03046	ko00230,ko00240,ko01100,ko03020,map00230,map00240,map01100,map03020	ko:K03046	ko00230	fig|220668.9.peg.864|lp_1022	1380000000	1740000000	416000000	962000000	0.334419	1.20945	NC	U	6	DNA-dependent RNA polymerase catalyzes the transcription of DNA into RNA using the four ribonucleoside triphosphates as substrates	K	rpoC	GO:0000428,GO:0005575,GO:0005622,GO:0005623,GO:0030880,GO:0032991,GO:0044424,GO:0044464,GO:0061695,GO:1902494,GO:1990234	ko:K03046	ko00230,ko00240,ko01100,ko03020,map00230,map00240,map01100,map03020	ko:K03046	ko00230
fig|220668.9.peg.1999|lp_2366	1040000000	1100000000	930000000	996000000	0.08092	0.098915	NC	NC	1	Produces ATP from ADP in the presence of a proton gradient across the membrane. The alpha chain is a regulatory subunit	C	atpA	-	ko:K02111	ko00190,ko00195,ko01100,map00190,map00195,map01100	ko:K02111	ko00190	fig|220668.9.peg.1999|lp_2366	1020000000	1020000000	1490000000	1040000000	0	-0.518729	NC	NC	1	Produces ATP from ADP in the presence of a proton gradient across the membrane. The alpha chain is a regulatory subunit	C	atpA	-	ko:K02111	ko00190,ko00195,ko01100,map00190,map00195,map01100	ko:K02111	ko00190
fig|220668.9.peg.774|lp_0914	1030000000	1470000000	955000000	1250000000	0.513172	0.388355	NC	NC	1	Catalyzes the synthesis of GMP from XMP	F	guaA	GO:0003674,GO:0003824,GO:0003921,GO:0003922,GO:0006139,GO:0006163,GO:0006164,GO:0006177,GO:0006725,GO:0006753,GO:0006793,GO:0006796,GO:0006807,GO:0008150,GO:0008152,GO:0009058,GO:0009116,GO:0009117,GO:0009119,GO:0009123,GO:0009124,GO:0009126,GO:0009127,GO:0009150,GO:0009152,GO:0009156,GO:0009161,GO:0009163,GO:0009165,GO:0009167,GO:0009168,GO:0009259,GO:0009260,GO:0009987,GO:0016874,GO:0016879,GO:…	ko:K01951	ko00230,ko00983,ko01100,map00230,map00983,map01100	ko:K01951	ko00230	fig|220668.9.peg.774|lp_0914	1000000000	1160000000	844000000	1070000000	0.214125	0.342296	NC	NC	1	Catalyzes the synthesis of GMP from XMP	F	guaA	GO:0003674,GO:0003824,GO:0003921,GO:0003922,GO:0006139,GO:0006163,GO:0006164,GO:0006177,GO:0006725,GO:0006753,GO:0006793,GO:0006796,GO:0006807,GO:0008150,GO:0008152,GO:0009058,GO:0009116,GO:0009117,GO:0009119,GO:0009123,GO:0009124,GO:0009126,GO:0009127,GO:0009150,GO:0009152,GO:0009156,GO:0009161,GO:0009163,GO:0009165,GO:0009167,GO:0009168,GO:0009259,GO:0009260,GO:0009987,GO:0016874,GO:0016879,GO:…	ko:K01951	ko00230,ko00983,ko01100,map00230,map00983,map01100	ko:K01951	ko00230
fig|220668.9.peg.1414|lp_1675	1030000000	607000000	1030000000	504000000	-0.762876	-1.03115	NC	D	6	Catalyzes the condensation reaction of fatty acid synthesis by the addition to an acyl acceptor of two carbons from malonyl-ACP	I	fabF	-	ko:K09458	ko00061,ko00780,ko01100,ko01212,map00061,map00780,map01100,map01212	ko:K09458	ko00061	fig|220668.9.peg.1414|lp_1675	2130000000	1110000000	1350000000	881000000	-0.940294	-0.615745	NC	NC	1	Catalyzes the condensation reaction of fatty acid synthesis by the addition to an acyl acceptor of two carbons from malonyl-ACP	I	fabF	-	ko:K09458	ko00061,ko00780,ko01100,ko01212,map00061,map00780,map01100,map01212	ko:K09458	ko00061
fig|220668.9.peg.897|lp_1062	1010000000	781000000	823000000	638000000	-0.370961	-0.367336	NC	NC	1	DNA-dependent RNA polymerase catalyzes the transcription of DNA into RNA using the four ribonucleoside triphosphates as substrates	K	rpoA	GO:0003674,GO:0003824,GO:0003899,GO:0005575,GO:0005622,GO:0005623,GO:0005737,GO:0006139,GO:0006351,GO:0006354,GO:0006725,GO:0006807,GO:0008150,GO:0008152,GO:0009058,GO:0009059,GO:0009987,GO:0010467,GO:0016070,GO:0016740,GO:0016772,GO:0016779,GO:0018130,GO:0019438,GO:0032774,GO:0034062,GO:0034641,GO:0034645,GO:0034654,GO:0043170,GO:0044237,GO:0044238,GO:0044249,GO:0044260,GO:0044271,GO:0044424,GO:…	ko:K03040	ko00230,ko00240,ko01100,ko03020,map00230,map00240,map01100,map03020	ko:K03040	ko00230	fig|220668.9.peg.897|lp_1062	955000000	720000000	1390000000	668000000	-0.407504	-1.05716	NC	D	5	DNA-dependent RNA polymerase catalyzes the transcription of DNA into RNA using the four ribonucleoside triphosphates as substrates	K	rpoA	GO:0003674,GO:0003824,GO:0003899,GO:0005575,GO:0005622,GO:0005623,GO:0005737,GO:0006139,GO:0006351,GO:0006354,GO:0006725,GO:0006807,GO:0008150,GO:0008152,GO:0009058,GO:0009059,GO:0009987,GO:0010467,GO:0016070,GO:0016740,GO:0016772,GO:0016779,GO:0018130,GO:0019438,GO:0032774,GO:0034062,GO:0034641,GO:0034645,GO:0034654,GO:0043170,GO:0044237,GO:0044238,GO:0044249,GO:0044260,GO:0044271,GO:0044424,GO:…	ko:K03040	ko00230,ko00240,ko01100,ko03020,map00230,map00240,map01100,map03020	ko:K03040	ko00230
fig|220668.9.peg.663|lp_0786	1010000000	1120000000	3050000000	1290000000	0.149143	-1.24144	NC	D	6	Cleaves peptides in various proteins in a process that requires ATP hydrolysis. Has a chymotrypsin-like activity. Plays a major role in the degradation of misfolded proteins	O	clpP	GO:0003674,GO:0003824,GO:0004176,GO:0005488,GO:0005515,GO:0006355,GO:0006508,GO:0006515,GO:0006807,GO:0008150,GO:0008152,GO:0008233,GO:0009056,GO:0009057,GO:0009889,GO:0009890,GO:0009892,GO:0009987,GO:0010468,GO:0010556,GO:0010558,GO:0010605,GO:0010629,GO:0016462,GO:0016787,GO:0016817,GO:0016818,GO:0016887,GO:0017111,GO:0019219,GO:0019222,GO:0019538,GO:0030163,GO:0031323,GO:0031324,GO:0031326,GO:…	ko:K01358	ko04112,ko04212,map04112,map04212	ko:K01358	ko04112	fig|220668.9.peg.663|lp_0786	1300000000	1240000000	3040000000	1800000000	-0.0681715	-0.756074	NC	NC	1	Cleaves peptides in various proteins in a process that requires ATP hydrolysis. Has a chymotrypsin-like activity. Plays a major role in the degradation of misfolded proteins	O	clpP	GO:0003674,GO:0003824,GO:0004176,GO:0005488,GO:0005515,GO:0006355,GO:0006508,GO:0006515,GO:0006807,GO:0008150,GO:0008152,GO:0008233,GO:0009056,GO:0009057,GO:0009889,GO:0009890,GO:0009892,GO:0009987,GO:0010468,GO:0010556,GO:0010558,GO:0010605,GO:0010629,GO:0016462,GO:0016787,GO:0016817,GO:0016818,GO:0016887,GO:0017111,GO:0019219,GO:0019222,GO:0019538,GO:0030163,GO:0031323,GO:0031324,GO:0031326,GO:…	ko:K01358	ko04112,ko04212,map04112,map04212	ko:K01358	ko04112
fig|220668.9.peg.2007|lp_2375	1010000000	622000000	1160000000	620000000	-0.699369	-0.903785	NC	NC	1	Catalyzes the reversible interconversion of serine and glycine with tetrahydrofolate (THF) serving as the one-carbon carrier. This reaction serves as the major source of one-carbon groups required for the biosynthesis of purines, thymidylate, methionine,	E	glyA	-	ko:K00600	ko00260,ko00460,ko00630,ko00670,ko00680,ko01100,ko01110,ko01120,ko01130,ko01200,ko01230,ko01523,map00260,map00460,map00630,map00670,map00680,map01100,map01110,map01120,map01130,map01200,map01230,map01523	ko:K00600	ko00260	fig|220668.9.peg.2007|lp_2375	1060000000	734000000	920000000	670000000	-0.530212	-0.457473	NC	NC	1	Catalyzes the reversible interconversion of serine and glycine with tetrahydrofolate (THF) serving as the one-carbon carrier. This reaction serves as the major source of one-carbon groups required for the biosynthesis of purines, thymidylate, methionine,	E	glyA	-	ko:K00600	ko00260,ko00460,ko00630,ko00670,ko00680,ko01100,ko01110,ko01120,ko01130,ko01200,ko01230,ko01523,map00260,map00460,map00630,map00670,map00680,map01100,map01110,map01120,map01130,map01200,map01230,map01523	ko:K00600	ko00260
fig|220668.9.peg.1790|lp_2113	993000000	1120000000	476000000	1040000000	0.173633	1.12755	NC	U	5	Iron-sulphur cluster biosynthesis	S	-	-	-	-	-	-	fig|220668.9.peg.1790|lp_2113	1010000000	963000000	873000000	684000000	-0.0687476	-0.351985	NC	NC	1	Iron-sulphur cluster biosynthesis	S	-	-	-	-	-	-
fig|220668.9.peg.913|lp_1078	991000000	1160000000	522000000	602000000	0.227168	0.205714	NC	NC	1	Belongs to the universal ribosomal protein uS9 family	J	rpsI	GO:0000462,GO:0003674,GO:0003676,GO:0003723,GO:0003735,GO:0005198,GO:0005488,GO:0005575,GO:0005622,GO:0005623,GO:0005737,GO:0005829,GO:0005840,GO:0006139,GO:0006364,GO:0006396,GO:0006412,GO:0006518,GO:0006725,GO:0006807,GO:0008150,GO:0008152,GO:0009058,GO:0009059,GO:0009987,GO:0010467,GO:0015935,GO:0016070,GO:0016072,GO:0019538,GO:0022613,GO:0022626,GO:0022627,GO:0030490,GO:0032991,GO:0034470,GO:…	ko:K02996	ko03010,map03010	ko:K02996	ko03010	fig|220668.9.peg.913|lp_1078	1270000000	1120000000	1210000000	1080000000	-0.18133	-0.163976	NC	NC	1	Belongs to the universal ribosomal protein uS9 family	J	rpsI	GO:0000462,GO:0003674,GO:0003676,GO:0003723,GO:0003735,GO:0005198,GO:0005488,GO:0005575,GO:0005622,GO:0005623,GO:0005737,GO:0005829,GO:0005840,GO:0006139,GO:0006364,GO:0006396,GO:0006412,GO:0006518,GO:0006725,GO:0006807,GO:0008150,GO:0008152,GO:0009058,GO:0009059,GO:0009987,GO:0010467,GO:0015935,GO:0016070,GO:0016072,GO:0019538,GO:0022613,GO:0022626,GO:0022627,GO:0030490,GO:0032991,GO:0034470,GO:…	ko:K02996	ko03010,map03010	ko:K02996	ko03010
fig|220668.9.peg.1274|lp_1514	985000000	971000000	795000000	843000000	-0.0206524	0.0845778	NC	NC	1	Catalyzes the attachment of threonine to tRNA(Thr) in a two-step reaction L-threonine is first activated by ATP to form Thr-AMP and then transferred to the acceptor end of tRNA(Thr)	J	thrS	GO:0003674,GO:0003824,GO:0004812,GO:0004829,GO:0005575,GO:0005622,GO:0005623,GO:0005737,GO:0006082,GO:0006139,GO:0006399,GO:0006412,GO:0006418,GO:0006435,GO:0006518,GO:0006520,GO:0006725,GO:0006807,GO:0008150,GO:0008152,GO:0009058,GO:0009059,GO:0009987,GO:0010467,GO:0016070,GO:0016874,GO:0016875,GO:0019538,GO:0019752,GO:0034641,GO:0034645,GO:0034660,GO:0043038,GO:0043039,GO:0043043,GO:0043170,GO:…	ko:K01868	ko00970,map00970	ko:K01868	ko00970	fig|220668.9.peg.1274|lp_1514	1010000000	937000000	1190000000	965000000	-0.108234	-0.302361	NC	NC	1	Catalyzes the attachment of threonine to tRNA(Thr) in a two-step reaction L-threonine is first activated by ATP to form Thr-AMP and then transferred to the acceptor end of tRNA(Thr)	J	thrS	GO:0003674,GO:0003824,GO:0004812,GO:0004829,GO:0005575,GO:0005622,GO:0005623,GO:0005737,GO:0006082,GO:0006139,GO:0006399,GO:0006412,GO:0006418,GO:0006435,GO:0006518,GO:0006520,GO:0006725,GO:0006807,GO:0008150,GO:0008152,GO:0009058,GO:0009059,GO:0009987,GO:0010467,GO:0016070,GO:0016874,GO:0016875,GO:0019538,GO:0019752,GO:0034641,GO:0034645,GO:0034660,GO:0043038,GO:0043039,GO:0043043,GO:0043170,GO:…	ko:K01868	ko00970,map00970	ko:K01868	ko00970
fig|220668.9.peg.645|lp_0764	981000000	997000000	1090000000	1090000000	0.0233404	0	NC	NC	1	Phosphoglucomutase phosphomannomutase, alpha beta alpha domain	G	pgm	-	ko:K01835	ko00010,ko00030,ko00052,ko00230,ko00500,ko00520,ko00521,ko01100,ko01110,ko01120,ko01130,map00010,map00030,map00052,map00230,map00500,map00520,map00521,map01100,map01110,map01120,map01130	ko:K01835	ko00010	fig|220668.9.peg.645|lp_0764	824000000	680000000	774000000	626000000	-0.27711	-0.306171	NC	NC	1	Phosphoglucomutase phosphomannomutase, alpha beta alpha domain	G	pgm	-	ko:K01835	ko00010,ko00030,ko00052,ko00230,ko00500,ko00520,ko00521,ko01100,ko01110,ko01120,ko01130,map00010,map00030,map00052,map00230,map00500,map00520,map00521,map01100,map01110,map01120,map01130	ko:K01835	ko00010
fig|220668.9.peg.456|lp_0550	945000000	993000000	1210000000	896000000	0.0714794	-0.433436	NC	NC	1	Belongs to the class-II aminoacyl-tRNA synthetase family	J	lysS	-	ko:K04567	ko00970,map00970	ko:K04567	ko00970	fig|220668.9.peg.456|lp_0550	988000000	1010000000	1690000000	1150000000	0.0317723	-0.555389	NC	NC	1	Belongs to the class-II aminoacyl-tRNA synthetase family	J	lysS	-	ko:K04567	ko00970,map00970	ko:K04567	ko00970
fig|220668.9.peg.2107|lp_2502	939000000	1410000000	1330000000	1390000000	0.586498	0.0636586	NC	NC	1	Belongs to the GPI family	G	pgi	GO:0003674,GO:0003824,GO:0004347,GO:0005575,GO:0005622,GO:0005623,GO:0005737,GO:0005975,GO:0005996,GO:0006006,GO:0006082,GO:0006090,GO:0006091,GO:0006094,GO:0006096,GO:0006139,GO:0006163,GO:0006164,GO:0006165,GO:0006725,GO:0006732,GO:0006733,GO:0006753,GO:0006754,GO:0006757,GO:0006793,GO:0006796,GO:0006807,GO:0008150,GO:0008152,GO:0009056,GO:0009058,GO:0009108,GO:0009117,GO:0009123,GO:0009124,GO:…	ko:K01810	ko00010,ko00030,ko00500,ko00520,ko01100,ko01110,ko01120,ko01130,ko01200,map00010,map00030,map00500,map00520,map01100,map01110,map01120,map01130,map01200	ko:K01810	ko00010	fig|220668.9.peg.2107|lp_2502	1110000000	1330000000	1730000000	1480000000	0.260867	-0.225175	NC	NC	1	Belongs to the GPI family	G	pgi	GO:0003674,GO:0003824,GO:0004347,GO:0005575,GO:0005622,GO:0005623,GO:0005737,GO:0005975,GO:0005996,GO:0006006,GO:0006082,GO:0006090,GO:0006091,GO:0006094,GO:0006096,GO:0006139,GO:0006163,GO:0006164,GO:0006165,GO:0006725,GO:0006732,GO:0006733,GO:0006753,GO:0006754,GO:0006757,GO:0006793,GO:0006796,GO:0006807,GO:0008150,GO:0008152,GO:0009056,GO:0009058,GO:0009108,GO:0009117,GO:0009123,GO:0009124,GO:…	ko:K01810	ko00010,ko00030,ko00500,ko00520,ko01100,ko01110,ko01120,ko01130,ko01200,map00010,map00030,map00500,map00520,map01100,map01110,map01120,map01130,map01200	ko:K01810	ko00010
fig|220668.9.peg.1332|lp_1581	915000000	630000000	826000000	602000000	-0.53842	-0.456378	NC	NC	1	glutamine synthetase	E	glnA	-	ko:K01915	ko00220,ko00250,ko00630,ko00910,ko01100,ko01120,ko01230,ko02020,ko04217,ko04724,ko04727,map00220,map00250,map00630,map00910,map01100,map01120,map01230,map02020,map04217,map04724,map04727	ko:K01915	ko00220	fig|220668.9.peg.1332|lp_1581	632000000	498000000	564000000	381000000	-0.343779	-0.565904	NC	NC	1	glutamine synthetase	E	glnA	-	ko:K01915	ko00220,ko00250,ko00630,ko00910,ko01100,ko01120,ko01230,ko02020,ko04217,ko04724,ko04727,map00220,map00250,map00630,map00910,map01100,map01120,map01230,map02020,map04217,map04724,map04727	ko:K01915	ko00220
fig|220668.9.peg.521|lp_0621	906000000	1040000000	708000000	1110000000	0.199001	0.648738	NC	NC	1	Forms part of the ribosomal stalk, playing a central role in the interaction of the ribosome with GTP-bound translation factors	J	rplJ	GO:0003674,GO:0003735,GO:0005198,GO:0005575,GO:0005622,GO:0005623,GO:0005737,GO:0005829,GO:0005840,GO:0006412,GO:0006518,GO:0006807,GO:0008150,GO:0008152,GO:0009058,GO:0009059,GO:0009987,GO:0010467,GO:0015934,GO:0019538,GO:0022625,GO:0022626,GO:0032991,GO:0034641,GO:0034645,GO:0043043,GO:0043170,GO:0043226,GO:0043228,GO:0043229,GO:0043232,GO:0043603,GO:0043604,GO:0044237,GO:0044238,GO:0044249,GO:…	ko:K02864	ko03010,map03010	ko:K02864	ko03010	fig|220668.9.peg.521|lp_0621	970000000	871000000	671000000	753000000	-0.155312	0.166337	NC	NC	1	Forms part of the ribosomal stalk, playing a central role in the interaction of the ribosome with GTP-bound translation factors	J	rplJ	GO:0003674,GO:0003735,GO:0005198,GO:0005575,GO:0005622,GO:0005623,GO:0005737,GO:0005829,GO:0005840,GO:0006412,GO:0006518,GO:0006807,GO:0008150,GO:0008152,GO:0009058,GO:0009059,GO:0009987,GO:0010467,GO:0015934,GO:0019538,GO:0022625,GO:0022626,GO:0032991,GO:0034641,GO:0034645,GO:0043043,GO:0043170,GO:0043226,GO:0043228,GO:0043229,GO:0043232,GO:0043603,GO:0043604,GO:0044237,GO:0044238,GO:0044249,GO:…	ko:K02864	ko03010,map03010	ko:K02864	ko03010
fig|220668.9.peg.1081|lp_1274	897000000	1170000000	1060000000	1160000000	0.383329	0.130061	NC	NC	1	General (non sugar-specific) component of the phosphoenolpyruvate-dependent sugar phosphotransferase system (sugar PTS). This major carbohydrate active-transport system catalyzes the phosphorylation of incoming sugar substrates concomitantly with their tr	G	ptsI	GO:0006810,GO:0008150,GO:0008643,GO:0009401,GO:0051179,GO:0051234,GO:0071702	ko:K08483	ko02060,map02060	ko:K08483	ko02060	fig|220668.9.peg.1081|lp_1274	881000000	919000000	1020000000	956000000	0.0609228	-0.0934866	NC	NC	1	General (non sugar-specific) component of the phosphoenolpyruvate-dependent sugar phosphotransferase system (sugar PTS). This major carbohydrate active-transport system catalyzes the phosphorylation of incoming sugar substrates concomitantly with their tr	G	ptsI	GO:0006810,GO:0008150,GO:0008643,GO:0009401,GO:0051179,GO:0051234,GO:0071702	ko:K08483	ko02060,map02060	ko:K08483	ko02060
fig|220668.9.peg.520|lp_0620	865000000	982000000	583000000	1040000000	0.183023	0.835016	NC	NC	1	Binds directly to 23S rRNA. The L1 stalk is quite mobile in the ribosome, and is involved in E site tRNA release	J	rplA	GO:0000470,GO:0003674,GO:0003676,GO:0003723,GO:0005488,GO:0005575,GO:0005622,GO:0005623,GO:0005737,GO:0005829,GO:0005840,GO:0006139,GO:0006364,GO:0006396,GO:0006412,GO:0006518,GO:0006725,GO:0006807,GO:0008150,GO:0008152,GO:0009058,GO:0009059,GO:0009987,GO:0010467,GO:0015934,GO:0016070,GO:0016072,GO:0019538,GO:0022613,GO:0022625,GO:0022626,GO:0032991,GO:0034470,GO:0034641,GO:0034645,GO:0034660,GO:…	ko:K02863	ko03010,map03010	ko:K02863	ko03010	fig|220668.9.peg.520|lp_0620	909000000	817000000	573000000	704000000	-0.153944	0.29704	NC	NC	1	Binds directly to 23S rRNA. The L1 stalk is quite mobile in the ribosome, and is involved in E site tRNA release	J	rplA	GO:0000470,GO:0003674,GO:0003676,GO:0003723,GO:0005488,GO:0005575,GO:0005622,GO:0005623,GO:0005737,GO:0005829,GO:0005840,GO:0006139,GO:0006364,GO:0006396,GO:0006412,GO:0006518,GO:0006725,GO:0006807,GO:0008150,GO:0008152,GO:0009058,GO:0009059,GO:0009987,GO:0010467,GO:0015934,GO:0016070,GO:0016072,GO:0019538,GO:0022613,GO:0022625,GO:0022626,GO:0032991,GO:0034470,GO:0034641,GO:0034645,GO:0034660,GO:…	ko:K02863	ko03010,map03010	ko:K02863	ko03010
fig|220668.9.peg.642|lp_0761	830000000	1010000000	474000000	952000000	0.283172	1.00607	NC	U	5	Belongs to the class-II pyridine nucleotide-disulfide oxidoreductase family	C	trxB	-	ko:K00384	ko00450,map00450	ko:K00384	ko00450	fig|220668.9.peg.642|lp_0761	1160000000	1340000000	274000000	349000000	0.208108	0.349051	NC	NC	1	Belongs to the class-II pyridine nucleotide-disulfide oxidoreductase family	C	trxB	-	ko:K00384	ko00450,map00450	ko:K00384	ko00450
fig|220668.9.peg.1793|lp_2116	830000000	848000000	217000000	621000000	0.0309529	1.5169	NC	U	5	ATP-dependent specificity component of the Clp protease. It directs the protease to specific substrates. Can perform chaperone functions in the absence of ClpP	O	clpX	GO:0000166,GO:0003674,GO:0003824,GO:0004176,GO:0005488,GO:0005524,GO:0006508,GO:0006807,GO:0008144,GO:0008150,GO:0008152,GO:0008233,GO:0009056,GO:0009057,GO:0009987,GO:0016462,GO:0016787,GO:0016817,GO:0016818,GO:0016887,GO:0017076,GO:0017111,GO:0019538,GO:0030163,GO:0030554,GO:0032553,GO:0032555,GO:0032559,GO:0035639,GO:0036094,GO:0042623,GO:0043167,GO:0043168,GO:0043170,GO:0044238,GO:0051301,GO:…	ko:K03544	ko04112,map04112	ko:K03544	ko04112	fig|220668.9.peg.1793|lp_2116	732000000	688000000	206000000	393000000	-0.0894351	0.931885	NC	NC	1	ATP-dependent specificity component of the Clp protease. It directs the protease to specific substrates. Can perform chaperone functions in the absence of ClpP	O	clpX	GO:0000166,GO:0003674,GO:0003824,GO:0004176,GO:0005488,GO:0005524,GO:0006508,GO:0006807,GO:0008144,GO:0008150,GO:0008152,GO:0008233,GO:0009056,GO:0009057,GO:0009987,GO:0016462,GO:0016787,GO:0016817,GO:0016818,GO:0016887,GO:0017076,GO:0017111,GO:0019538,GO:0030163,GO:0030554,GO:0032553,GO:0032555,GO:0032559,GO:0035639,GO:0036094,GO:0042623,GO:0043167,GO:0043168,GO:0043170,GO:0044238,GO:0051301,GO:…	ko:K03544	ko04112,map04112	ko:K03544	ko04112
fig|220668.9.peg.887|lp_1052	828000000	921000000	490000000	542000000	0.15357	0.145511	NC	NC	1	This is one of the proteins that binds and probably mediates the attachment of the 5S RNA into the large ribosomal subunit, where it forms part of the central protuberance	J	rplR	GO:0003674,GO:0003676,GO:0003723,GO:0005488,GO:0005575,GO:0005622,GO:0005623,GO:0005737,GO:0005829,GO:0005840,GO:0008097,GO:0015934,GO:0019843,GO:0022625,GO:0022626,GO:0032991,GO:0043226,GO:0043228,GO:0043229,GO:0043232,GO:0044391,GO:0044422,GO:0044424,GO:0044444,GO:0044445,GO:0044446,GO:0044464,GO:0097159,GO:1901363,GO:1990904	ko:K02881	ko03010,map03010	ko:K02881	ko03010	fig|220668.9.peg.887|lp_1052	1130000000	1010000000	725000000	860000000	-0.161967	0.246356	NC	NC	1	This is one of the proteins that binds and probably mediates the attachment of the 5S RNA into the large ribosomal subunit, where it forms part of the central protuberance	J	rplR	GO:0003674,GO:0003676,GO:0003723,GO:0005488,GO:0005575,GO:0005622,GO:0005623,GO:0005737,GO:0005829,GO:0005840,GO:0008097,GO:0015934,GO:0019843,GO:0022625,GO:0022626,GO:0032991,GO:0043226,GO:0043228,GO:0043229,GO:0043232,GO:0044391,GO:0044422,GO:0044424,GO:0044444,GO:0044445,GO:0044446,GO:0044464,GO:0097159,GO:1901363,GO:1990904	ko:K02881	ko03010,map03010	ko:K02881	ko03010
fig|220668.9.peg.1599|lp_1898	812000000	925000000	1150000000	1240000000	0.187974	0.108706	NC	NC	1	Catalyzes the phosphorylation of D-fructose 6-phosphate to fructose 1,6-bisphosphate by ATP, the first committing step of glycolysis	F	pfkA	GO:0003674,GO:0003824,GO:0003872,GO:0005975,GO:0006082,GO:0006090,GO:0006091,GO:0006096,GO:0006116,GO:0006139,GO:0006163,GO:0006164,GO:0006165,GO:0006725,GO:0006732,GO:0006733,GO:0006734,GO:0006753,GO:0006754,GO:0006757,GO:0006793,GO:0006796,GO:0006807,GO:0008150,GO:0008152,GO:0008443,GO:0009056,GO:0009058,GO:0009108,GO:0009117,GO:0009123,GO:0009124,GO:0009126,GO:0009127,GO:0009132,GO:0009135,GO:…	ko:K00850	ko00010,ko00030,ko00051,ko00052,ko00680,ko01100,ko01110,ko01120,ko01130,ko01200,ko01230,ko03018,ko04152,ko05230,map00010,map00030,map00051,map00052,map00680,map01100,map01110,map01120,map01130,map01200,map01230,map03018,map04152,map05230	ko:K00850	ko00010	fig|220668.9.peg.1599|lp_1898	636000000	881000000	392000000	742000000	0.470115	0.920566	NC	NC	1	Catalyzes the phosphorylation of D-fructose 6-phosphate to fructose 1,6-bisphosphate by ATP, the first committing step of glycolysis	F	pfkA	GO:0003674,GO:0003824,GO:0003872,GO:0005975,GO:0006082,GO:0006090,GO:0006091,GO:0006096,GO:0006116,GO:0006139,GO:0006163,GO:0006164,GO:0006165,GO:0006725,GO:0006732,GO:0006733,GO:0006734,GO:0006753,GO:0006754,GO:0006757,GO:0006793,GO:0006796,GO:0006807,GO:0008150,GO:0008152,GO:0008443,GO:0009056,GO:0009058,GO:0009108,GO:0009117,GO:0009123,GO:0009124,GO:0009126,GO:0009127,GO:0009132,GO:0009135,GO:…	ko:K00850	ko00010,ko00030,ko00051,ko00052,ko00680,ko01100,ko01110,ko01120,ko01130,ko01200,ko01230,ko03018,ko04152,ko05230,map00010,map00030,map00051,map00052,map00680,map01100,map01110,map01120,map01130,map01200,map01230,map03018,map04152,map05230	ko:K00850	ko00010
fig|220668.9.peg.1074|lp_1264	807000000	751000000	913000000	892000000	-0.103756	-0.0335712	NC	NC	1	Belongs to the ABC transporter superfamily	P	oppD	-	ko:K15583	ko01501,ko02010,ko02024,map01501,map02010,map02024	ko:K15583	ko01501	fig|220668.9.peg.1074|lp_1264	707000000	758000000	857000000	662000000	0.100488	-0.372464	NC	NC	1	Belongs to the ABC transporter superfamily	P	oppD	-	ko:K15583	ko01501,ko02010,ko02024,map01501,map02010,map02024	ko:K15583	ko01501
fig|220668.9.peg.795|lp_0937	784000000	1160000000	2020000000	1250000000	0.565199	-0.692427	NC	NC	1	aminopeptidase	E	pepN	GO:0005575,GO:0005622,GO:0005623,GO:0005737,GO:0044424,GO:0044464	ko:K01256	ko00480,ko01100,map00480,map01100	ko:K01256	ko00480	fig|220668.9.peg.795|lp_0937	1020000000	1130000000	1470000000	1360000000	0.147754	-0.11221	NC	NC	1	aminopeptidase	E	pepN	GO:0005575,GO:0005622,GO:0005623,GO:0005737,GO:0044424,GO:0044464	ko:K01256	ko00480,ko01100,map00480,map01100	ko:K01256	ko00480
fig|220668.9.peg.519|lp_0619	748000000	769000000	374000000	633000000	0.0399453	0.759167	NC	NC	1	Forms part of the ribosomal stalk which helps the ribosome interact with GTP-bound translation factors	J	rplK	GO:0000027,GO:0003674,GO:0003676,GO:0003723,GO:0003735,GO:0005198,GO:0005488,GO:0005575,GO:0005622,GO:0005623,GO:0005737,GO:0005829,GO:0005840,GO:0006412,GO:0006518,GO:0006807,GO:0006996,GO:0008150,GO:0008152,GO:0009058,GO:0009059,GO:0009987,GO:0010467,GO:0015934,GO:0016043,GO:0019538,GO:0019843,GO:0022607,GO:0022613,GO:0022618,GO:0022625,GO:0022626,GO:0032991,GO:0034622,GO:0034641,GO:0034645,GO:…	ko:K02867	ko03010,map03010	ko:K02867	ko03010	fig|220668.9.peg.519|lp_0619	700000000	678000000	398000000	468000000	-0.0460696	0.23374	NC	NC	1	Forms part of the ribosomal stalk which helps the ribosome interact with GTP-bound translation factors	J	rplK	GO:0000027,GO:0003674,GO:0003676,GO:0003723,GO:0003735,GO:0005198,GO:0005488,GO:0005575,GO:0005622,GO:0005623,GO:0005737,GO:0005829,GO:0005840,GO:0006412,GO:0006518,GO:0006807,GO:0006996,GO:0008150,GO:0008152,GO:0009058,GO:0009059,GO:0009987,GO:0010467,GO:0015934,GO:0016043,GO:0019538,GO:0019843,GO:0022607,GO:0022613,GO:0022618,GO:0022625,GO:0022626,GO:0032991,GO:0034622,GO:0034641,GO:0034645,GO:…	ko:K02867	ko03010,map03010	ko:K02867	ko03010
fig|220668.9.peg.1915|lp_2264	746000000	668000000	717000000	659000000	-0.159328	-0.121695	NC	NC	1	Catalyzes the transfer of an acetyl group from acetyl- CoA to tetrahydrodipicolinate	E	dapH	-	ko:K00674,ko:K05822	ko00300,ko01100,ko01110,ko01120,ko01230,map00300,map01100,map01110,map01120,map01230	ko:K00674	ko00300	fig|220668.9.peg.1915|lp_2264	696000000	565000000	651000000	570000000	-0.300836	-0.191696	NC	NC	1	Catalyzes the transfer of an acetyl group from acetyl- CoA to tetrahydrodipicolinate	E	dapH	-	ko:K00674,ko:K05822	ko00300,ko01100,ko01110,ko01120,ko01230,map00300,map01100,map01110,map01120,map01230	ko:K00674	ko00300
fig|220668.9.peg.872|lp_1034	738000000	1040000000	555000000	895000000	0.494891	0.6894	NC	NC	1	Forms part of the polypeptide exit tunnel	J	rplD	GO:0003674,GO:0003676,GO:0003723,GO:0003735,GO:0005198,GO:0005488,GO:0005575,GO:0005622,GO:0005623,GO:0005737,GO:0005829,GO:0005840,GO:0006412,GO:0006518,GO:0006807,GO:0008150,GO:0008152,GO:0009058,GO:0009059,GO:0009987,GO:0010467,GO:0015934,GO:0019538,GO:0022625,GO:0022626,GO:0032991,GO:0034641,GO:0034645,GO:0043043,GO:0043170,GO:0043226,GO:0043228,GO:0043229,GO:0043232,GO:0043603,GO:0043604,GO:…	ko:K02926	ko03010,map03010	ko:K02926	ko03010	fig|220668.9.peg.872|lp_1034	922000000	827000000	602000000	754000000	-0.156879	0.324801	NC	NC	1	Forms part of the polypeptide exit tunnel	J	rplD	GO:0003674,GO:0003676,GO:0003723,GO:0003735,GO:0005198,GO:0005488,GO:0005575,GO:0005622,GO:0005623,GO:0005737,GO:0005829,GO:0005840,GO:0006412,GO:0006518,GO:0006807,GO:0008150,GO:0008152,GO:0009058,GO:0009059,GO:0009987,GO:0010467,GO:0015934,GO:0019538,GO:0022625,GO:0022626,GO:0032991,GO:0034641,GO:0034645,GO:0043043,GO:0043170,GO:0043226,GO:0043228,GO:0043229,GO:0043232,GO:0043603,GO:0043604,GO:…	ko:K02926	ko03010,map03010	ko:K02926	ko03010
fig|220668.9.peg.1713|lp_2028	733000000	652000000	421000000	563000000	-0.168941	0.419315	NC	NC	1	Participates actively in the response to hyperosmotic and heat shock by preventing the aggregation of stress-denatured proteins, in association with DnaK and GrpE. It is the nucleotide exchange factor for DnaK and may function as a thermosensor. Unfolded	O	grpE	GO:0000166,GO:0000774,GO:0001871,GO:0003674,GO:0005488,GO:0005515,GO:0005575,GO:0005623,GO:0008150,GO:0009986,GO:0017076,GO:0030234,GO:0030246,GO:0030247,GO:0030554,GO:0036094,GO:0044464,GO:0050790,GO:0051082,GO:0060589,GO:0060590,GO:0065007,GO:0065009,GO:0097159,GO:0098772,GO:1901265,GO:1901363,GO:2001065	ko:K03687	-	ko:K03687	-	fig|220668.9.peg.1713|lp_2028	706000000	561000000	399000000	403000000	-0.331667	0.0143911	NC	NC	1	Participates actively in the response to hyperosmotic and heat shock by preventing the aggregation of stress-denatured proteins, in association with DnaK and GrpE. It is the nucleotide exchange factor for DnaK and may function as a thermosensor. Unfolded	O	grpE	GO:0000166,GO:0000774,GO:0001871,GO:0003674,GO:0005488,GO:0005515,GO:0005575,GO:0005623,GO:0008150,GO:0009986,GO:0017076,GO:0030234,GO:0030246,GO:0030247,GO:0030554,GO:0036094,GO:0044464,GO:0050790,GO:0051082,GO:0060589,GO:0060590,GO:0065007,GO:0065009,GO:0097159,GO:0098772,GO:1901265,GO:1901363,GO:2001065	ko:K03687	-	ko:K03687	-
fig|220668.9.peg.871|lp_1033	723000000	968000000	496000000	706000000	0.421011	0.509328	NC	NC	1	One of the primary rRNA binding proteins, it binds directly near the 3'-end of the 23S rRNA, where it nucleates assembly of the 50S subunit	J	rplC	GO:0008150,GO:0009893,GO:0010468,GO:0010604,GO:0010628,GO:0019219,GO:0019222,GO:0031323,GO:0031325,GO:0044087,GO:0044089,GO:0045935,GO:0048518,GO:0048522,GO:0050789,GO:0050794,GO:0051171,GO:0051173,GO:0051252,GO:0051254,GO:0060255,GO:0065007,GO:0080090,GO:0090069,GO:0090070,GO:2000232,GO:2000234	ko:K02906	ko03010,map03010	ko:K02906	ko03010	fig|220668.9.peg.871|lp_1033	964000000	967000000	703000000	914000000	0.00448274	0.378669	NC	NC	1	One of the primary rRNA binding proteins, it binds directly near the 3'-end of the 23S rRNA, where it nucleates assembly of the 50S subunit	J	rplC	GO:0008150,GO:0009893,GO:0010468,GO:0010604,GO:0010628,GO:0019219,GO:0019222,GO:0031323,GO:0031325,GO:0044087,GO:0044089,GO:0045935,GO:0048518,GO:0048522,GO:0050789,GO:0050794,GO:0051171,GO:0051173,GO:0051252,GO:0051254,GO:0060255,GO:0065007,GO:0080090,GO:0090069,GO:0090070,GO:2000232,GO:2000234	ko:K02906	ko03010,map03010	ko:K02906	ko03010
fig|220668.9.peg.2449|lp_2932	713000000	314000000	44100000	192000000	-1.18314	2.12226	D	U	9	Ribonucleoside-triphosphate reductase	F	nrdD	-	ko:K21636	ko00230,ko00240,ko01100,map00230,map00240,map01100	ko:K21636	ko00230	fig|220668.9.peg.2449|lp_2932	433000000	273000000	152000000	20000000	-0.665466	-2.926	NC	D	5	Ribonucleoside-triphosphate reductase	F	nrdD	-	ko:K21636	ko00230,ko00240,ko01100,map00230,map00240,map01100	ko:K21636	ko00230
fig|220668.9.peg.1063|lp_1253	712000000	613000000	504000000	869000000	-0.21599	0.785932	NC	NC	1	Glutathione reductase	C	gshR3	-	ko:K00383	ko00480,ko04918,map00480,map04918	ko:K00383	ko00480	fig|220668.9.peg.1063|lp_1253	724000000	574000000	358000000	426000000	-0.334939	0.250894	NC	NC	1	Glutathione reductase	C	gshR3	-	ko:K00383	ko00480,ko04918,map00480,map04918	ko:K00383	ko00480
fig|220668.9.peg.1603|lp_1903	698000000	915000000	1410000000	1010000000	0.390545	-0.48134	NC	NC	1	Part of a stress-induced multi-chaperone system, it is involved in the recovery of the cell from heat-induced damage, in cooperation with DnaK, DnaJ and GrpE	O	clpB	GO:0006508,GO:0006807,GO:0008150,GO:0008152,GO:0019538,GO:0043170,GO:0044238,GO:0071704,GO:1901564	ko:K03695	ko04213,map04213	ko:K03695	ko04213	fig|220668.9.peg.1603|lp_1903	939000000	932000000	1540000000	1200000000	-0.0107952	-0.359896	NC	NC	1	Part of a stress-induced multi-chaperone system, it is involved in the recovery of the cell from heat-induced damage, in cooperation with DnaK, DnaJ and GrpE	O	clpB	GO:0006508,GO:0006807,GO:0008150,GO:0008152,GO:0019538,GO:0043170,GO:0044238,GO:0071704,GO:1901564	ko:K03695	ko04213,map04213	ko:K03695	ko04213
fig|220668.9.peg.2669	689000000	409000000	1620000000	444000000	-0.752403	-1.86736	NC	D	6	Catalyzes the irreversible NADPH-dependent deamination of GMP to IMP. It functions in the conversion of nucleobase, nucleoside and nucleotide derivatives of G to A nucleotides, and in maintaining the intracellular balance of A and G nucleotides	F	guaB	GO:0003674,GO:0003824,GO:0003938,GO:0005575,GO:0005622,GO:0005623,GO:0005737,GO:0006139,GO:0006163,GO:0006164,GO:0006183,GO:0006725,GO:0006753,GO:0006793,GO:0006796,GO:0006807,GO:0008150,GO:0008152,GO:0009058,GO:0009116,GO:0009117,GO:0009119,GO:0009141,GO:0009142,GO:0009144,GO:0009145,GO:0009150,GO:0009152,GO:0009163,GO:0009165,GO:0009199,GO:0009201,GO:0009205,GO:0009206,GO:0009259,GO:0009260,GO:…	ko:K00088	ko00230,ko00983,ko01100,ko01110,map00230,map00983,map01100,map01110	ko:K00088	ko00230	fig|220668.9.peg.2669	568000000	478000000	939000000	572000000	-0.24888	-0.71511	NC	NC	1	Catalyzes the irreversible NADPH-dependent deamination of GMP to IMP. It functions in the conversion of nucleobase, nucleoside and nucleotide derivatives of G to A nucleotides, and in maintaining the intracellular balance of A and G nucleotides	F	guaB	GO:0003674,GO:0003824,GO:0003938,GO:0005575,GO:0005622,GO:0005623,GO:0005737,GO:0006139,GO:0006163,GO:0006164,GO:0006183,GO:0006725,GO:0006753,GO:0006793,GO:0006796,GO:0006807,GO:0008150,GO:0008152,GO:0009058,GO:0009116,GO:0009117,GO:0009119,GO:0009141,GO:0009142,GO:0009144,GO:0009145,GO:0009150,GO:0009152,GO:0009163,GO:0009165,GO:0009199,GO:0009201,GO:0009205,GO:0009206,GO:0009259,GO:0009260,GO:…	ko:K00088	ko00230,ko00983,ko01100,ko01110,map00230,map00983,map01100,map01110	ko:K00088	ko00230
fig|220668.9.peg.1921|lp_2270	671000000	492000000	1360000000	702000000	-0.447654	-0.954064	NC	NC	1	Belongs to the thioredoxin family	O	trxA	GO:0003674,GO:0003824,GO:0004791,GO:0005575,GO:0005622,GO:0005623,GO:0005737,GO:0005829,GO:0006950,GO:0006979,GO:0008150,GO:0008152,GO:0009636,GO:0009987,GO:0015035,GO:0015036,GO:0016209,GO:0016491,GO:0016651,GO:0016667,GO:0016668,GO:0016671,GO:0019725,GO:0033554,GO:0034599,GO:0042221,GO:0042592,GO:0044424,GO:0044444,GO:0044464,GO:0045454,GO:0047134,GO:0050789,GO:0050794,GO:0050896,GO:0051716,GO:…	ko:K03671	ko04621,ko05418,map04621,map05418	ko:K03671	ko04621	fig|220668.9.peg.1921|lp_2270	702000000	638000000	2190000000	1120000000	-0.137915	-0.967432	NC	NC	1	Belongs to the thioredoxin family	O	trxA	GO:0003674,GO:0003824,GO:0004791,GO:0005575,GO:0005622,GO:0005623,GO:0005737,GO:0005829,GO:0006950,GO:0006979,GO:0008150,GO:0008152,GO:0009636,GO:0009987,GO:0015035,GO:0015036,GO:0016209,GO:0016491,GO:0016651,GO:0016667,GO:0016668,GO:0016671,GO:0019725,GO:0033554,GO:0034599,GO:0042221,GO:0042592,GO:0044424,GO:0044444,GO:0044464,GO:0045454,GO:0047134,GO:0050789,GO:0050794,GO:0050896,GO:0051716,GO:…	ko:K03671	ko04621,ko05418,map04621,map05418	ko:K03671	ko04621
fig|220668.9.peg.2985|lp_3578	660000000	339000000	228000000	415000000	-0.961181	0.864078	NC	NC	1	Belongs to the catalase family	C	katA	GO:0000302,GO:0003674,GO:0003824,GO:0004096,GO:0004601,GO:0005488,GO:0005575,GO:0005622,GO:0005623,GO:0005737,GO:0006950,GO:0006979,GO:0008150,GO:0008152,GO:0009056,GO:0009636,GO:0009987,GO:0010035,GO:0016209,GO:0016491,GO:0016684,GO:0016999,GO:0017001,GO:0017144,GO:0020037,GO:0042221,GO:0042493,GO:0042542,GO:0042737,GO:0042743,GO:0042744,GO:0044237,GO:0044248,GO:0044424,GO:0044464,GO:0046677,GO:…	ko:K03781	ko00380,ko00630,ko01110,ko01130,ko01200,ko04011,ko04016,ko04068,ko04146,ko04211,ko04212,ko04213,ko05014,map00380,map00630,map01110,map01130,map01200,map04011,map04016,map04068,map04146,map04211,map04212,map04213,map05014	ko:K03781	ko00380	fig|220668.9.peg.2985|lp_3578	529000000	326000000	56800000	128000000	-0.698396	1.17218	NC	U	6	Belongs to the catalase family	C	katA	GO:0000302,GO:0003674,GO:0003824,GO:0004096,GO:0004601,GO:0005488,GO:0005575,GO:0005622,GO:0005623,GO:0005737,GO:0006950,GO:0006979,GO:0008150,GO:0008152,GO:0009056,GO:0009636,GO:0009987,GO:0010035,GO:0016209,GO:0016491,GO:0016684,GO:0016999,GO:0017001,GO:0017144,GO:0020037,GO:0042221,GO:0042493,GO:0042542,GO:0042737,GO:0042743,GO:0042744,GO:0044237,GO:0044248,GO:0044424,GO:0044464,GO:0046677,GO:…	ko:K03781	ko00380,ko00630,ko01110,ko01130,ko01200,ko04011,ko04016,ko04068,ko04146,ko04211,ko04212,ko04213,ko05014,map00380,map00630,map01110,map01130,map01200,map04011,map04016,map04068,map04146,map04211,map04212,map04213,map05014	ko:K03781	ko00380
fig|220668.9.peg.861|lp_1019	651000000	917000000	717000000	1140000000	0.494264	0.668989	NC	NC	1	Part of a stress-induced multi-chaperone system, it is involved in the recovery of the cell from heat-induced damage, in cooperation with DnaK, DnaJ and GrpE	O	clpC	GO:0006950,GO:0008150,GO:0010035,GO:0010038,GO:0042221,GO:0046686,GO:0046688,GO:0050896,GO:0097501,GO:1990169,GO:1990170	ko:K03696	ko01100,map01100	ko:K03696	ko01100	fig|220668.9.peg.861|lp_1019	948000000	1030000000	504000000	853000000	0.119685	0.759122	NC	NC	1	Part of a stress-induced multi-chaperone system, it is involved in the recovery of the cell from heat-induced damage, in cooperation with DnaK, DnaJ and GrpE	O	clpC	GO:0006950,GO:0008150,GO:0010035,GO:0010038,GO:0042221,GO:0046686,GO:0046688,GO:0050896,GO:0097501,GO:1990169,GO:1990170	ko:K03696	ko01100,map01100	ko:K03696	ko01100
fig|220668.9.peg.622|lp_0739	650000000	631000000	716000000	564000000	-0.0427997	-0.344264	NC	NC	1	Part of the Sec protein translocase complex. Interacts with the SecYEG preprotein conducting channel. Has a central role in coupling the hydrolysis of ATP to the transfer of proteins into and across the cell membrane, serving as an ATP-driven molecular mo	U	secA	-	ko:K03070	ko02024,ko03060,ko03070,map02024,map03060,map03070	ko:K03070	ko02024	fig|220668.9.peg.622|lp_0739	589000000	605000000	732000000	666000000	0.0386675	-0.136321	NC	NC	1	Part of the Sec protein translocase complex. Interacts with the SecYEG preprotein conducting channel. Has a central role in coupling the hydrolysis of ATP to the transfer of proteins into and across the cell membrane, serving as an ATP-driven molecular mo	U	secA	-	ko:K03070	ko02024,ko03060,ko03070,map02024,map03060,map03070	ko:K03070	ko02024
fig|220668.9.peg.668|lp_0791	638000000	737000000	872000000	1020000000	0.208108	0.226169	NC	NC	1	Involved in the gluconeogenesis. Catalyzes stereospecifically the conversion of dihydroxyacetone phosphate (DHAP) to D-glyceraldehyde-3-phosphate (G3P)	G	tpiA	GO:0003674,GO:0003824,GO:0004807,GO:0005575,GO:0005622,GO:0005623,GO:0005737,GO:0005829,GO:0005975,GO:0005996,GO:0006006,GO:0006066,GO:0006071,GO:0006081,GO:0006082,GO:0006090,GO:0006091,GO:0006094,GO:0006096,GO:0006139,GO:0006163,GO:0006164,GO:0006165,GO:0006725,GO:0006732,GO:0006733,GO:0006753,GO:0006754,GO:0006757,GO:0006793,GO:0006796,GO:0006807,GO:0008150,GO:0008152,GO:0009056,GO:0009058,GO:…	ko:K01803	ko00010,ko00051,ko00562,ko00710,ko01100,ko01110,ko01120,ko01130,ko01200,ko01230,map00010,map00051,map00562,map00710,map01100,map01110,map01120,map01130,map01200,map01230	ko:K01803	ko00010	fig|220668.9.peg.668|lp_0791	918000000	928000000	1210000000	1030000000	0.0156307	-0.232363	NC	NC	1	Involved in the gluconeogenesis. Catalyzes stereospecifically the conversion of dihydroxyacetone phosphate (DHAP) to D-glyceraldehyde-3-phosphate (G3P)	G	tpiA	GO:0003674,GO:0003824,GO:0004807,GO:0005575,GO:0005622,GO:0005623,GO:0005737,GO:0005829,GO:0005975,GO:0005996,GO:0006006,GO:0006066,GO:0006071,GO:0006081,GO:0006082,GO:0006090,GO:0006091,GO:0006094,GO:0006096,GO:0006139,GO:0006163,GO:0006164,GO:0006165,GO:0006725,GO:0006732,GO:0006733,GO:0006753,GO:0006754,GO:0006757,GO:0006793,GO:0006796,GO:0006807,GO:0008150,GO:0008152,GO:0009056,GO:0009058,GO:…	ko:K01803	ko00010,ko00051,ko00562,ko00710,ko01100,ko01110,ko01120,ko01130,ko01200,ko01230,map00010,map00051,map00562,map00710,map01100,map01110,map01120,map01130,map01200,map01230	ko:K01803	ko00010
fig|220668.9.peg.898|lp_1063	635000000	676000000	323000000	426000000	0.0902667	0.399319	NC	NC	1	Ribosomal protein L17	J	rplQ	GO:0003674,GO:0003735,GO:0005198,GO:0005575,GO:0005622,GO:0005623,GO:0005737,GO:0005829,GO:0005840,GO:0015934,GO:0022625,GO:0022626,GO:0032991,GO:0043226,GO:0043228,GO:0043229,GO:0043232,GO:0044391,GO:0044422,GO:0044424,GO:0044444,GO:0044445,GO:0044446,GO:0044464,GO:1990904	ko:K02879	ko03010,map03010	ko:K02879	ko03010	fig|220668.9.peg.898|lp_1063	615000000	557000000	488000000	565000000	-0.142909	0.21137	NC	NC	1	Ribosomal protein L17	J	rplQ	GO:0003674,GO:0003735,GO:0005198,GO:0005575,GO:0005622,GO:0005623,GO:0005737,GO:0005829,GO:0005840,GO:0015934,GO:0022625,GO:0022626,GO:0032991,GO:0043226,GO:0043228,GO:0043229,GO:0043232,GO:0044391,GO:0044422,GO:0044424,GO:0044444,GO:0044445,GO:0044446,GO:0044464,GO:1990904	ko:K02879	ko03010,map03010	ko:K02879	ko03010
fig|220668.9.peg.1468|lp_1740	634000000	576000000	664000000	536000000	-0.138414	-0.30895	NC	NC	1	Asparaginyl-tRNA synthetase	J	asnS	GO:0005575,GO:0005622,GO:0005623,GO:0005737,GO:0044424,GO:0044464	ko:K01893	ko00970,map00970	ko:K01893	ko00970	fig|220668.9.peg.1468|lp_1740	522000000	453000000	728000000	513000000	-0.204539	-0.50498	NC	NC	1	Asparaginyl-tRNA synthetase	J	asnS	GO:0005575,GO:0005622,GO:0005623,GO:0005737,GO:0044424,GO:0044464	ko:K01893	ko00970,map00970	ko:K01893	ko00970
fig|220668.9.peg.581|lp_0692	617000000	609000000	1270000000	640000000	-0.0188283	-0.988685	NC	NC	1	Provides the precursors necessary for DNA synthesis. Catalyzes the biosynthesis of deoxyribonucleotides from the corresponding ribonucleotides	F	nrdF	-	ko:K00526	ko00230,ko00240,ko01100,map00230,map00240,map01100	ko:K00526	ko00230	fig|220668.9.peg.581|lp_0692	462000000	528000000	1410000000	798000000	0.192645	-0.821235	NC	NC	1	Provides the precursors necessary for DNA synthesis. Catalyzes the biosynthesis of deoxyribonucleotides from the corresponding ribonucleotides	F	nrdF	-	ko:K00526	ko00230,ko00240,ko01100,map00230,map00240,map01100	ko:K00526	ko00230
fig|220668.9.peg.1963|lp_2322	613000000	682000000	514000000	624000000	0.153885	0.279778	NC	NC	1	amino acids such as threonine, to avoid such errors, it has a posttransfer editing activity that hydrolyzes mischarged Thr-tRNA(Val) in a tRNA-dependent manner	J	valS	GO:0003674,GO:0003824,GO:0004812,GO:0004832,GO:0006082,GO:0006139,GO:0006399,GO:0006412,GO:0006418,GO:0006438,GO:0006518,GO:0006520,GO:0006725,GO:0006807,GO:0008150,GO:0008152,GO:0009058,GO:0009059,GO:0009987,GO:0010467,GO:0016070,GO:0016874,GO:0016875,GO:0019538,GO:0019752,GO:0034641,GO:0034645,GO:0034660,GO:0043038,GO:0043039,GO:0043043,GO:0043170,GO:0043436,GO:0043603,GO:0043604,GO:0044237,GO:…	ko:K01873	ko00970,map00970	ko:K01873	ko00970	fig|220668.9.peg.1963|lp_2322	700000000	650000000	713000000	648000000	-0.106915	-0.137908	NC	NC	1	amino acids such as threonine, to avoid such errors, it has a posttransfer editing activity that hydrolyzes mischarged Thr-tRNA(Val) in a tRNA-dependent manner	J	valS	GO:0003674,GO:0003824,GO:0004812,GO:0004832,GO:0006082,GO:0006139,GO:0006399,GO:0006412,GO:0006418,GO:0006438,GO:0006518,GO:0006520,GO:0006725,GO:0006807,GO:0008150,GO:0008152,GO:0009058,GO:0009059,GO:0009987,GO:0010467,GO:0016070,GO:0016874,GO:0016875,GO:0019538,GO:0019752,GO:0034641,GO:0034645,GO:0034660,GO:0043038,GO:0043039,GO:0043043,GO:0043170,GO:0043436,GO:0043603,GO:0043604,GO:0044237,GO:…	ko:K01873	ko00970,map00970	ko:K01873	ko00970
fig|220668.9.peg.654|lp_0774	610000000	491000000	996000000	1030000000	-0.313086	0.0484267	NC	NC	1	Involved in the synthesis of autoinducer 2 (AI-2) which is secreted by bacteria and is used to communicate both the cell density and the metabolic potential of the environment. The regulation of gene expression in response to changes in cell density is ca	H	luxS	-	ko:K07173	ko00270,ko01100,ko01230,ko02024,ko02026,ko05111,map00270,map01100,map01230,map02024,map02026,map05111	ko:K07173	ko00270	fig|220668.9.peg.654|lp_0774	1380000000	973000000	712000000	858000000	-0.504157	0.2691	NC	NC	1	Involved in the synthesis of autoinducer 2 (AI-2) which is secreted by bacteria and is used to communicate both the cell density and the metabolic potential of the environment. The regulation of gene expression in response to changes in cell density is ca	H	luxS	-	ko:K07173	ko00270,ko01100,ko01230,ko02024,ko02026,ko05111,map00270,map01100,map01230,map02024,map02026,map05111	ko:K07173	ko00270
fig|220668.9.peg.697|lp_0822	603000000	1080000000	1130000000	1130000000	0.840801	0	NC	NC	1	Catalyzes the first step in hexosamine metabolism, converting fructose-6P into glucosamine-6P using glutamine as a nitrogen source	M	glmS	GO:0003674,GO:0003824,GO:0004360,GO:0005575,GO:0005622,GO:0005623,GO:0005737,GO:0005829,GO:0006002,GO:0006040,GO:0006047,GO:0006139,GO:0006464,GO:0006486,GO:0006487,GO:0006725,GO:0006793,GO:0006796,GO:0006807,GO:0008150,GO:0008152,GO:0008483,GO:0009058,GO:0009059,GO:0009100,GO:0009101,GO:0009225,GO:0009987,GO:0016740,GO:0016769,GO:0019538,GO:0019637,GO:0034641,GO:0034645,GO:0036211,GO:0043170,GO:…	ko:K00820	ko00250,ko00520,ko01100,ko01130,ko04931,map00250,map00520,map01100,map01130,map04931	ko:K00820	ko00250	fig|220668.9.peg.697|lp_0822	793000000	947000000	1370000000	1060000000	0.256044	-0.370112	NC	NC	1	Catalyzes the first step in hexosamine metabolism, converting fructose-6P into glucosamine-6P using glutamine as a nitrogen source	M	glmS	GO:0003674,GO:0003824,GO:0004360,GO:0005575,GO:0005622,GO:0005623,GO:0005737,GO:0005829,GO:0006002,GO:0006040,GO:0006047,GO:0006139,GO:0006464,GO:0006486,GO:0006487,GO:0006725,GO:0006793,GO:0006796,GO:0006807,GO:0008150,GO:0008152,GO:0008483,GO:0009058,GO:0009059,GO:0009100,GO:0009101,GO:0009225,GO:0009987,GO:0016740,GO:0016769,GO:0019538,GO:0019637,GO:0034641,GO:0034645,GO:0036211,GO:0043170,GO:…	ko:K00820	ko00250,ko00520,ko01100,ko01130,ko04931,map00250,map00520,map01100,map01130,map04931	ko:K00820	ko00250
fig|220668.9.peg.2727|lp_3267	603000000	167000000	329000000	122000000	-1.85231	-1.43121	D	D	3	Glutathione reductase	C	gshR3	-	ko:K00383	ko00480,ko04918,map00480,map04918	ko:K00383	ko00480	fig|220668.9.peg.2727|lp_3267	552000000	227000000	192000000	91000000	-1.28198	-1.07717	D	D	3	Glutathione reductase	C	gshR3	-	ko:K00383	ko00480,ko04918,map00480,map04918	ko:K00383	ko00480
fig|220668.9.peg.912|lp_1077	592000000	744000000	471000000	752000000	0.329705	0.675006	NC	NC	1	This protein is one of the early assembly proteins of the 50S ribosomal subunit, although it is not seen to bind rRNA by itself. It is important during the early stages of 50S assembly	J	rplM	GO:0003674,GO:0003676,GO:0003723,GO:0003729,GO:0003735,GO:0005198,GO:0005488,GO:0005575,GO:0005622,GO:0005623,GO:0005737,GO:0005829,GO:0005840,GO:0006412,GO:0006518,GO:0006807,GO:0008150,GO:0008152,GO:0009058,GO:0009059,GO:0009987,GO:0010467,GO:0015934,GO:0019538,GO:0022625,GO:0022626,GO:0032991,GO:0034641,GO:0034645,GO:0043043,GO:0043170,GO:0043226,GO:0043228,GO:0043229,GO:0043232,GO:0043603,GO:…	ko:K02871	ko03010,map03010	ko:K02871	ko03010	fig|220668.9.peg.912|lp_1077	692000000	670000000	577000000	681000000	-0.0466109	0.239083	NC	NC	1	This protein is one of the early assembly proteins of the 50S ribosomal subunit, although it is not seen to bind rRNA by itself. It is important during the early stages of 50S assembly	J	rplM	GO:0003674,GO:0003676,GO:0003723,GO:0003729,GO:0003735,GO:0005198,GO:0005488,GO:0005575,GO:0005622,GO:0005623,GO:0005737,GO:0005829,GO:0005840,GO:0006412,GO:0006518,GO:0006807,GO:0008150,GO:0008152,GO:0009058,GO:0009059,GO:0009987,GO:0010467,GO:0015934,GO:0019538,GO:0022625,GO:0022626,GO:0032991,GO:0034641,GO:0034645,GO:0043043,GO:0043170,GO:0043226,GO:0043228,GO:0043229,GO:0043232,GO:0043603,GO:…	ko:K02871	ko03010,map03010	ko:K02871	ko03010
fig|220668.9.peg.478|lp_0575	587000000	793000000	596000000	1120000000	0.43396	0.910114	NC	NC	1	PTS system sorbose subfamily IIB component	G	manL	-	ko:K02769,ko:K02793,ko:K02794	ko00051,ko00520,ko01100,ko01120,ko02060,map00051,map00520,map01100,map01120,map02060	ko:K02769	ko00051	fig|220668.9.peg.478|lp_0575	581000000	456000000	513000000	605000000	-0.349504	0.237976	NC	NC	1	PTS system sorbose subfamily IIB component	G	manL	-	ko:K02769,ko:K02793,ko:K02794	ko00051,ko00520,ko01100,ko01120,ko02060,map00051,map00520,map01100,map01120,map02060	ko:K02769	ko00051
fig|220668.9.peg.1853|lp_2193	585000000	559000000	563000000	603000000	-0.0655883	0.0990231	NC	NC	1	Essential cell division protein that forms a contractile ring structure (Z ring) at the future cell division site. The regulation of the ring assembly controls the timing and the location of cell division. One of the functions of the FtsZ ring is to recru	D	ftsZ	GO:0000166,GO:0001882,GO:0001883,GO:0003674,GO:0003824,GO:0003924,GO:0005488,GO:0005515,GO:0005525,GO:0005575,GO:0005622,GO:0005623,GO:0005737,GO:0008150,GO:0009987,GO:0016462,GO:0016787,GO:0016817,GO:0016818,GO:0017076,GO:0017111,GO:0019001,GO:0030428,GO:0032153,GO:0032549,GO:0032550,GO:0032553,GO:0032555,GO:0032561,GO:0035639,GO:0036094,GO:0042802,GO:0043167,GO:0043168,GO:0044424,GO:0044464,GO:…	ko:K03531	ko04112,map04112	ko:K03531	ko04112	fig|220668.9.peg.1853|lp_2193	574000000	455000000	616000000	487000000	-0.335184	-0.339009	NC	NC	1	Essential cell division protein that forms a contractile ring structure (Z ring) at the future cell division site. The regulation of the ring assembly controls the timing and the location of cell division. One of the functions of the FtsZ ring is to recru	D	ftsZ	GO:0000166,GO:0001882,GO:0001883,GO:0003674,GO:0003824,GO:0003924,GO:0005488,GO:0005515,GO:0005525,GO:0005575,GO:0005622,GO:0005623,GO:0005737,GO:0008150,GO:0009987,GO:0016462,GO:0016787,GO:0016817,GO:0016818,GO:0017076,GO:0017111,GO:0019001,GO:0030428,GO:0032153,GO:0032549,GO:0032550,GO:0032553,GO:0032555,GO:0032561,GO:0035639,GO:0036094,GO:0042802,GO:0043167,GO:0043168,GO:0044424,GO:0044464,GO:…	ko:K03531	ko04112,map04112	ko:K03531	ko04112
fig|220668.9.peg.969|lp_1148	582000000	625000000	594000000	579000000	0.102837	-0.0368996	NC	NC	1	Allows the formation of correctly charged Gln-tRNA(Gln) through the transamidation of misacylated Glu-tRNA(Gln) in organisms which lack glutaminyl-tRNA synthetase. The reaction takes place in the presence of glutamine and ATP through an activated gamma-ph	J	gatA	-	ko:K02433	ko00970,ko01100,map00970,map01100	ko:K02433	ko00970	fig|220668.9.peg.969|lp_1148	530000000	599000000	712000000	593000000	0.176564	-0.263845	NC	NC	1	Allows the formation of correctly charged Gln-tRNA(Gln) through the transamidation of misacylated Glu-tRNA(Gln) in organisms which lack glutaminyl-tRNA synthetase. The reaction takes place in the presence of glutamine and ATP through an activated gamma-ph	J	gatA	-	ko:K02433	ko00970,ko01100,map00970,map01100	ko:K02433	ko00970
fig|220668.9.peg.885|lp_1050	574000000	692000000	563000000	666000000	0.269721	0.242387	NC	NC	1	One of the primary rRNA binding proteins, it binds directly to 16S rRNA central domain where it helps coordinate assembly of the platform of the 30S subunit	J	rpsH	GO:0003674,GO:0003735,GO:0005198,GO:0005575,GO:0005622,GO:0005623,GO:0005737,GO:0005829,GO:0005840,GO:0015935,GO:0022626,GO:0022627,GO:0032991,GO:0043226,GO:0043228,GO:0043229,GO:0043232,GO:0044391,GO:0044422,GO:0044424,GO:0044444,GO:0044445,GO:0044446,GO:0044464,GO:1990904	ko:K02994	ko03010,map03010	ko:K02994	ko03010	fig|220668.9.peg.885|lp_1050	620000000	589000000	520000000	504000000	-0.0740006	-0.0450879	NC	NC	1	One of the primary rRNA binding proteins, it binds directly to 16S rRNA central domain where it helps coordinate assembly of the platform of the 30S subunit	J	rpsH	GO:0003674,GO:0003735,GO:0005198,GO:0005575,GO:0005622,GO:0005623,GO:0005737,GO:0005829,GO:0005840,GO:0015935,GO:0022626,GO:0022627,GO:0032991,GO:0043226,GO:0043228,GO:0043229,GO:0043232,GO:0044391,GO:0044422,GO:0044424,GO:0044444,GO:0044445,GO:0044446,GO:0044464,GO:1990904	ko:K02994	ko03010,map03010	ko:K02994	ko03010
fig|220668.9.peg.395|lp_0481	574000000	574000000	846000000	487000000	0	-0.796736	NC	NC	1	Catalyzes the ATP-dependent amination of UTP to CTP with either L-glutamine or ammonia as the source of nitrogen. Regulates intracellular CTP levels through interactions with the four ribonucleotide triphosphates	F	pyrG	-	ko:K01937	ko00240,ko01100,map00240,map01100	ko:K01937	ko00240	fig|220668.9.peg.395|lp_0481	392000000	413000000	729000000	448000000	0.0752881	-0.70242	NC	NC	1	Catalyzes the ATP-dependent amination of UTP to CTP with either L-glutamine or ammonia as the source of nitrogen. Regulates intracellular CTP levels through interactions with the four ribonucleotide triphosphates	F	pyrG	-	ko:K01937	ko00240,ko01100,map00240,map01100	ko:K01937	ko00240
fig|220668.9.peg.1904|lp_2251	567000000	299000000	334000000	245000000	-0.923203	-0.447066	NC	NC	1	Catalyzes the phosphorylation of ribose at O-5 in a reaction requiring ATP and magnesium. The resulting D-ribose-5- phosphate can then be used either for sythesis of nucleotides, histidine, and tryptophan, or as a component of the pentose phosphate pathwa	H	rbsK	-	ko:K00852	ko00030,map00030	ko:K00852	ko00030	fig|220668.9.peg.1904|lp_2251	448000000	263000000	451000000	226000000	-0.768436	-0.996805	NC	NC	1	Catalyzes the phosphorylation of ribose at O-5 in a reaction requiring ATP and magnesium. The resulting D-ribose-5- phosphate can then be used either for sythesis of nucleotides, histidine, and tryptophan, or as a component of the pentose phosphate pathwa	H	rbsK	-	ko:K00852	ko00030,map00030	ko:K00852	ko00030
fig|220668.9.peg.940|lp_1112	566000000	459000000	1110000000	1090000000	-0.302308	-0.0262315	NC	NC	1	Involved in the TCA cycle. Catalyzes the stereospecific interconversion of fumarate to L-malate	C	fumC	GO:0003674,GO:0003824,GO:0004333,GO:0006082,GO:0006091,GO:0006099,GO:0006101,GO:0006106,GO:0006108,GO:0008150,GO:0008152,GO:0009060,GO:0009987,GO:0015980,GO:0016829,GO:0016835,GO:0016836,GO:0016999,GO:0017144,GO:0019752,GO:0043436,GO:0043648,GO:0044237,GO:0044238,GO:0044281,GO:0045333,GO:0055114,GO:0071704,GO:0072350	ko:K01679	ko00020,ko00620,ko00720,ko01100,ko01110,ko01120,ko01130,ko01200,ko04934,ko05200,ko05211,map00020,map00620,map00720,map01100,map01110,map01120,map01130,map01200,map04934,map05200,map05211	ko:K01679	ko00020	fig|220668.9.peg.940|lp_1112	696000000	543000000	1100000000	1060000000	-0.358135	-0.0534393	NC	NC	1	Involved in the TCA cycle. Catalyzes the stereospecific interconversion of fumarate to L-malate	C	fumC	GO:0003674,GO:0003824,GO:0004333,GO:0006082,GO:0006091,GO:0006099,GO:0006101,GO:0006106,GO:0006108,GO:0008150,GO:0008152,GO:0009060,GO:0009987,GO:0015980,GO:0016829,GO:0016835,GO:0016836,GO:0016999,GO:0017144,GO:0019752,GO:0043436,GO:0043648,GO:0044237,GO:0044238,GO:0044281,GO:0045333,GO:0055114,GO:0071704,GO:0072350	ko:K01679	ko00020,ko00620,ko00720,ko01100,ko01110,ko01120,ko01130,ko01200,ko04934,ko05200,ko05211,map00020,map00620,map00720,map01100,map01110,map01120,map01130,map01200,map04934,map05200,map05211	ko:K01679	ko00020
fig|220668.9.peg.374|lp_0454	561000000	401000000	763000000	475000000	-0.484399	-0.683756	NC	NC	1	Is required not only for elongation of protein synthesis but also for the initiation of all mRNA translation through initiator tRNA(fMet) aminoacylation	J	metG	GO:0003674,GO:0003824,GO:0004812,GO:0004825,GO:0005575,GO:0005622,GO:0005623,GO:0005737,GO:0006082,GO:0006139,GO:0006399,GO:0006412,GO:0006418,GO:0006431,GO:0006518,GO:0006520,GO:0006725,GO:0006807,GO:0008150,GO:0008152,GO:0009058,GO:0009059,GO:0009987,GO:0010467,GO:0016070,GO:0016874,GO:0016875,GO:0019538,GO:0019752,GO:0034641,GO:0034645,GO:0034660,GO:0043038,GO:0043039,GO:0043043,GO:0043170,GO:…	ko:K01874	ko00450,ko00970,map00450,map00970	ko:K01874	ko00450	fig|220668.9.peg.374|lp_0454	554000000	407000000	633000000	454000000	-0.444857	-0.479513	NC	NC	1	Is required not only for elongation of protein synthesis but also for the initiation of all mRNA translation through initiator tRNA(fMet) aminoacylation	J	metG	GO:0003674,GO:0003824,GO:0004812,GO:0004825,GO:0005575,GO:0005622,GO:0005623,GO:0005737,GO:0006082,GO:0006139,GO:0006399,GO:0006412,GO:0006418,GO:0006431,GO:0006518,GO:0006520,GO:0006725,GO:0006807,GO:0008150,GO:0008152,GO:0009058,GO:0009059,GO:0009987,GO:0010467,GO:0016070,GO:0016874,GO:0016875,GO:0019538,GO:0019752,GO:0034641,GO:0034645,GO:0034660,GO:0043038,GO:0043039,GO:0043043,GO:0043170,GO:…	ko:K01874	ko00450,ko00970,map00450,map00970	ko:K01874	ko00450
fig|220668.9.peg.2730|lp_3270	557000000	552000000	388000000	457000000	-0.0130091	0.236138	NC	NC	1	Plays an important role in the de novo pathway of purine nucleotide biosynthesis. Catalyzes the first committed step in the biosynthesis of AMP from IMP	F	purA	GO:0003674,GO:0003824,GO:0004019,GO:0005575,GO:0005622,GO:0005623,GO:0005737,GO:0006139,GO:0006163,GO:0006164,GO:0006167,GO:0006725,GO:0006753,GO:0006793,GO:0006796,GO:0006807,GO:0008150,GO:0008152,GO:0009058,GO:0009117,GO:0009123,GO:0009124,GO:0009126,GO:0009127,GO:0009150,GO:0009152,GO:0009156,GO:0009161,GO:0009165,GO:0009167,GO:0009168,GO:0009259,GO:0009260,GO:0009987,GO:0016874,GO:0016879,GO:…	ko:K01939	ko00230,ko00250,ko01100,map00230,map00250,map01100	ko:K01939	ko00230	fig|220668.9.peg.2730|lp_3270	542000000	471000000	477000000	376000000	-0.202566	-0.343257	NC	NC	1	Plays an important role in the de novo pathway of purine nucleotide biosynthesis. Catalyzes the first committed step in the biosynthesis of AMP from IMP	F	purA	GO:0003674,GO:0003824,GO:0004019,GO:0005575,GO:0005622,GO:0005623,GO:0005737,GO:0006139,GO:0006163,GO:0006164,GO:0006167,GO:0006725,GO:0006753,GO:0006793,GO:0006796,GO:0006807,GO:0008150,GO:0008152,GO:0009058,GO:0009117,GO:0009123,GO:0009124,GO:0009126,GO:0009127,GO:0009150,GO:0009152,GO:0009156,GO:0009161,GO:0009165,GO:0009167,GO:0009168,GO:0009259,GO:0009260,GO:0009987,GO:0016874,GO:0016879,GO:…	ko:K01939	ko00230,ko00250,ko01100,map00230,map00250,map01100	ko:K01939	ko00230
fig|220668.9.peg.1733|lp_2048	547000000	397000000	769000000	594000000	-0.462402	-0.372521	NC	NC	1	Catalyzes the attachment of proline to tRNA(Pro) in a two-step reaction proline is first activated by ATP to form Pro- AMP and then transferred to the acceptor end of tRNA(Pro). As ProRS can inadvertently accommodate and process non-cognate amino acids su	J	proS	-	ko:K01881	ko00970,map00970	ko:K01881	ko00970	fig|220668.9.peg.1733|lp_2048	720000000	321000000	438000000	319000000	-1.16542	-0.457374	D	NC	4	Catalyzes the attachment of proline to tRNA(Pro) in a two-step reaction proline is first activated by ATP to form Pro- AMP and then transferred to the acceptor end of tRNA(Pro). As ProRS can inadvertently accommodate and process non-cognate amino acids su	J	proS	-	ko:K01881	ko00970,map00970	ko:K01881	ko00970
fig|220668.9.peg.1325|lp_1573	546000000	496000000	512000000	426000000	-0.138561	-0.26529	NC	NC	1	Glucokinase	G	glcK	GO:0003674,GO:0003824,GO:0004340,GO:0004396,GO:0005575,GO:0005622,GO:0005623,GO:0005737,GO:0005975,GO:0006793,GO:0006796,GO:0008150,GO:0008152,GO:0009987,GO:0016301,GO:0016310,GO:0016740,GO:0016772,GO:0016773,GO:0019200,GO:0019637,GO:0044237,GO:0044238,GO:0044262,GO:0044424,GO:0044464,GO:0046835,GO:0051156,GO:0071704,GO:1901135	ko:K00845	ko00010,ko00052,ko00500,ko00520,ko00521,ko00524,ko01100,ko01110,ko01120,ko01130,ko01200,map00010,map00052,map00500,map00520,map00521,map00524,map01100,map01110,map01120,map01130,map01200	ko:K00845	ko00010	fig|220668.9.peg.1325|lp_1573	464000000	427000000	437000000	359000000	-0.119889	-0.283649	NC	NC	1	Glucokinase	G	glcK	GO:0003674,GO:0003824,GO:0004340,GO:0004396,GO:0005575,GO:0005622,GO:0005623,GO:0005737,GO:0005975,GO:0006793,GO:0006796,GO:0008150,GO:0008152,GO:0009987,GO:0016301,GO:0016310,GO:0016740,GO:0016772,GO:0016773,GO:0019200,GO:0019637,GO:0044237,GO:0044238,GO:0044262,GO:0044424,GO:0044464,GO:0046835,GO:0051156,GO:0071704,GO:1901135	ko:K00845	ko00010,ko00052,ko00500,ko00520,ko00521,ko00524,ko01100,ko01110,ko01120,ko01130,ko01200,map00010,map00052,map00500,map00520,map00521,map00524,map01100,map01110,map01120,map01130,map01200	ko:K00845	ko00010
fig|220668.9.peg.873|lp_1035	538000000	665000000	363000000	495000000	0.305748	0.447459	NC	NC	1	One of the early assembly proteins it binds 23S rRNA. One of the proteins that surrounds the polypeptide exit tunnel on the outside of the ribosome. Forms the main docking site for trigger factor binding to the ribosome	J	rplW	GO:0000027,GO:0003674,GO:0003676,GO:0003723,GO:0003735,GO:0005198,GO:0005488,GO:0005575,GO:0005622,GO:0005623,GO:0005737,GO:0005829,GO:0005840,GO:0006412,GO:0006518,GO:0006807,GO:0006996,GO:0008150,GO:0008152,GO:0009058,GO:0009059,GO:0009987,GO:0010467,GO:0015934,GO:0016043,GO:0019538,GO:0022607,GO:0022613,GO:0022618,GO:0022625,GO:0022626,GO:0032991,GO:0034622,GO:0034641,GO:0034645,GO:0042254,GO:…	ko:K02892	ko03010,map03010	ko:K02892	ko03010	fig|220668.9.peg.873|lp_1035	556000000	560000000	603000000	561000000	0.0103419	-0.104157	NC	NC	1	One of the early assembly proteins it binds 23S rRNA. One of the proteins that surrounds the polypeptide exit tunnel on the outside of the ribosome. Forms the main docking site for trigger factor binding to the ribosome	J	rplW	GO:0000027,GO:0003674,GO:0003676,GO:0003723,GO:0003735,GO:0005198,GO:0005488,GO:0005575,GO:0005622,GO:0005623,GO:0005737,GO:0005829,GO:0005840,GO:0006412,GO:0006518,GO:0006807,GO:0006996,GO:0008150,GO:0008152,GO:0009058,GO:0009059,GO:0009987,GO:0010467,GO:0015934,GO:0016043,GO:0019538,GO:0022607,GO:0022613,GO:0022618,GO:0022625,GO:0022626,GO:0032991,GO:0034622,GO:0034641,GO:0034645,GO:0042254,GO:…	ko:K02892	ko03010,map03010	ko:K02892	ko03010
fig|220668.9.peg.2870|lp_3445	536000000	490000000	986000000	575000000	-0.129451	-0.778026	NC	NC	1	Peptidase family M13	O	pepO	-	ko:K07386	-	ko:K07386	-	fig|220668.9.peg.2870|lp_3445	444000000	480000000	717000000	650000000	0.112475	-0.141533	NC	NC	1	Peptidase family M13	O	pepO	-	ko:K07386	-	ko:K07386	-
[truncated: 1,043 more rows]
